# Supplementary material for: Kaptive Web: User-Friendly Capsule and Lipopolysaccharide Serotype Prediction for Klebsiella Genomes
Source: J Clin Microbiol. 2018 May 25;56(6):e00197-18. doi: 10.1128/JCM.00197-18 (PMC5971559; doi:10.1128/JCM.00197-18)
Supplement: Supplemental material [file JCM.00197-18_zjm999095970sd1.xlsx]

## Sheet: MLST and Kaptive results
			MLST									Kaptive K locus																Kaptive O locus																Comparison to Follador et al.
Strain name	Assembly name	Accession	ST	gapA	infB	mdh	pgi	phoE	rpoB	tonB		Best match locus	Match confidence	Problems	Coverage	Identity	Length discrepancy	Expected genes in locus	Expected genes in locus, details	Missing expected genes	Other genes in locus	Other genes in locus, details	Expected genes outside locus	Expected genes outside locus, details	Other genes outside locus	Other genes outside locus, details		Best match locus	Match confidence	Problems	Coverage	Identity	Length discrepancy	Expected genes in locus	Expected genes in locus, details	Missing expected genes	Other genes in locus	Other genes in locus, details	Expected genes outside locus	Expected genes outside locus, details	Other genes outside locus	Other genes outside locus, details		O locus	Matches Kaptive call		Highlighted in figure 2
342	Klebsiella_pneumoniae_342	NC_0011281	ST146	16	24	30	27	36	22	55		KL30	Very high	*	1	0.954	-8 bp	20 / 20 (100%)	KL30_01_galF,99.0%;KL30_02_cpsACP,93.81%;KL30_03_wzi,98.61%;KL30_04_wza,97.35%;KL30_05_wzb,97.22%;KL30_06_wzc,96.41%;KL30_07_wcuL,97.48%;KL30_08_wzx,98.2%;KL30_09_wcuD,95.06%;KL30_10_wzy,97.72%;KL30_11_wckP,98.35%;KL30_12_wckO,98.21%;KL30_13_wckN,96.09%;KL30_14,97.53%;KL30_15_wcuG,94.08%;KL30_16_wcaJ,99.57%;KL30_17_gnd,99.36%;KL30_18_manC,100.0%;KL30_19_manB,100.0%;KL30_20_ugd,100.0%		0		0 / 20 (0%)		3	KL14_19_manC,100.0%;KL30_19_manB,98.93%;KL150_19_gmd,98.51%		O3/O3a	Very high		1	0.9872	0 bp	8 / 8 (100%)	O3/O3a_01_manC,99.79%;O3/O3a_02_manB,99.78%;O3/O3a_03_wzm,100.0%;O3/O3a_04_wzt,100.0%;O3/O3a_05_wbdD,99.01%;O3/O3a_06_wbdA,97.74%;O3/O3a_07_wbdB,99.74%;O3/O3a_08_wbdC,100.0%		0		0 / 8 (0%)		2	O3b_01_manC,99.58%;O3/O3a_02_manB,99.12%
1084	Klebsiella_pneumoniae_subsp_pneumoniae_1084	NC_018522	ST23	2	1	1	1	9	4	12		KL1	None	-	1	0.9994	-3 bp	15 / 20 (75%)	KL1_01_galF,100.0%;KL1_02_cpsACP,100.0%;KL1_03_wzi,99.79%;KL1_04_wza,100.0%;KL1_06_wzc,99.86%;KL1_10_wcsS,100.0%;KL1_11_wcsT,100.0%;KL1_12_gmd,100.0%;KL1_13_wcaG,99.71%;KL1_14_wcaH,100.0%;KL1_16_wcaJ,100.0%;KL1_17_gnd,100.0%;KL1_18_manC,100.0%;KL1_19_manB,100.0%;KL1_20_ugd,100.0%	KL1_05_wzb;KL1_07_wzx;KL1_08_wclY;KL1_09_wzy;KL1_15_wcaI	0		0 / 20 (0%)		3	KL40_04,99.5%;KL40_05_rfaG,99.74%;KL150_19_gmd,99.1%		O1v2	High	-	1	0.9909	-5 bp	7 / 10 (70%)	O1/O2v2_01_wzm,100.0%;O1/O2v2_03_wbbM,99.37%;O1/O2v2_04_glf,98.18%;O1/O2v2_05_wbbN,98.66%;O1/O2v2_06_wbbO,100.0%;O1/O2v2_07_kfoC,99.01%;O1/O2v2_09_gmlB,99.69%	O1/O2v2_02_wzt;O1/O2v2_08_gmlC;O1/O2v2_10_gmlA	0		0 / 10 (0%)		4	Extra_genes_wbbY/wbbZ_01_wbbY,99.6%;O3b_01_manC,99.58%;O3/O3a_02_manB,99.12%;Extra_genes_wbbY/wbbZ_02_wbbZ,100.0%
1517	5235_6_11	ERS012032	ST107	2	1	2	17	27	1	39		KL103	Very high	*	0.9999	0.9671	-4 bp	21 / 21 (100%)	KL103_01_galF,99.0%;KL103_02_cpsACP,94.76%;KL103_03_wzi,98.33%;KL103_04_wza,100.0%;KL103_05_wzb,100.0%;KL103_06_wzc,99.58%;KL103_07_wbaP,99.79%;KL103_08_wcaA,99.34%;KL103_09,97.75%;KL103_10,99.79%;KL103_11_wcaN,98.98%;KL103_12_wzy,98.78%;KL103_13_wcpL,98.93%;KL103_14_wcuT,98.92%;KL103_15_wzx,98.96%;KL103_16_gnd,99.79%;KL103_17_rmlB,99.15%;KL103_18_rmlA,97.92%;KL103_19_rmlD,98.99%;KL103_20_rmlC,98…		0		0 / 21 (0%)		2	KL40_05_rfaG,97.63%;KL150_19_gmd,99.09%		O1v1	Very high		1	0.9773	-2 bp	7 / 7 (100%)	O1/O2v1_01_wzm,100.0%;O1/O2v1_02_wzt,99.19%;O1/O2v1_03_wbbM,99.37%;O1/O2v1_04_glf,98.44%;O1/O2v1_05_wbbN,97.65%;O1/O2v1_06_wbbO,98.68%;O1/O2v1_07_kfoC,96.58%		0		0 / 7 (0%)		6	Extra_genes_wbbY/wbbZ_01_wbbY,99.6%;O12_01_rfbB,98.31%;OL101_03_rfbD,98.65%;OL101_02_rfbA,97.92%;Extra_genes_wbbY/wbbZ_02_wbbZ,99.63%;O12_04_rfbC,97.84%		O1	yes
1522	5299_7_9	ERS012054	ST2110	2	68	186	2	4	4	4		KL43	Good	?	1	0.9982	n/a	19 / 19 (100%)	KL43_01_galF,99.33%;KL43_02_cpsACP,99.05%;KL43_03_wzi,100.0%;KL43_04_wza,100.0%;KL43_05_wzb,100.0%;KL43_06_wzc,100.0%;KL43_07_wcaJ,100.0%;KL43_08_wcuO,100.0%;KL43_09_wzy,100.0%;KL43_10_wcpY,100.0%;KL43_11_wcuE,100.0%;KL43_12_wbaZ,100.0%;KL43_13_wcuV,100.0%;KL43_14_wzx,100.0%;KL43_15_wcpZ,100.0%;KL43_16_gnd,100.0%;KL43_17_manC,100.0%;KL43_18_manB,100.0%;KL43_19_ugd,100.0%		0		0 / 19 (0%)		2	KL40_05_rfaG,97.11%;KL150_19_gmd,98.51%		O2v1	Very high		1	0.9833	0 bp	7 / 7 (100%)	O1/O2v1_01_wzm,100.0%;O1/O2v1_02_wzt,100.0%;O1/O2v1_03_wbbM,99.37%;O1/O2v1_04_glf,98.18%;O1/O2v1_05_wbbN,97.99%;O1/O2v1_06_wbbO,98.15%;O1/O2v1_07_kfoC,98.86%		0		0 / 7 (0%)		2	O3b_01_manC,100.0%;O3/O3a_02_manB,99.12%		O2	yes
1523	5235_6_12	ERS012033	ST54-1LV	2	1	1	13	16	15	137*		KL14	Good	?	1	0.9986	n/a	25 / 25 (100%)	KL14_01_galF,100.0%;KL14_02_cpsACP,100.0%;KL14_03_wzi,100.0%;KL14_04_wza,100.0%;KL14_05_wzb,100.0%;KL14_06_wzc,100.0%;KL14_07,100.0%;KL14_08_wzx,100.0%;KL14_09,100.0%;KL14_10,100.0%;KL14_11,100.0%;KL14_12,100.0%;KL14_13,100.0%;KL14_14,100.0%;KL14_15,100.0%;KL14_16,100.0%;KL14_17_wcaJ,100.0%;KL14_18_gnd,100.0%;KL14_19_manC,100.0%;KL14_20_manB,99.79%;KL14_21_rmlB,100.0%;KL14_22_rmlA,100.0%;KL14_23_…		0		0 / 25 (0%)		2	KL50_10,99.25%;KL150_19_gmd,99.7%		O3b	Good	?	1	0.9914	n/a	8 / 8 (100%)	O3b_01_manC,100.0%;O3b_02_manB,97.8%;O3b_03_wzm,99.24%;O3b_04_wzt,99.77%;O3b_05_wbdD,99.56%;O3b_06_wbdA,99.76%;O3b_07_wbdB,99.74%;O3b_08_wbdC,100.0%		0		0 / 8 (0%)		4	O12_01_rfbB,98.31%;O12_03_rfbD,98.99%;OL101_02_rfbA,97.22%;O12_04_rfbC,97.3%		O3	yes
1524	5235_7_1	ERS012034	ST43-1LV	2	6	1	5	11	1	-		KL2	Good	?-+	0.9886	0.9973	n/a	16 / 18 (88.9%)	KL2_01_galF,100.0%;KL2_02_cpsACP,100.0%;KL2_03_wzi,100.0%;KL2_04_wza,100.0%;KL2_05_wzb,100.0%;KL2_06_wzc,99.72%;KL2_07,99.72%;KL2_09,99.74%;KL2_10,99.77%;KL2_11_wzx,99.79%;KL2_12,99.31%;KL2_13,99.55%;KL2_14_wcaJ,99.79%;KL2_15_gnd,99.57%;KL2_17_manB,100.0%;KL2_18_ugd,99.74%	KL2_08;KL2_16_manC	1	KL150_20_manC,99.7%	0 / 18 (0%)		2	KL40_05_rfaG,97.89%;KL150_19_gmd,100.0%		O1v1	Very high		1	0.9999	0 bp	7 / 7 (100%)	O1/O2v1_01_wzm,100.0%;O1/O2v1_02_wzt,100.0%;O1/O2v1_03_wbbM,100.0%;O1/O2v1_04_glf,100.0%;O1/O2v1_05_wbbN,100.0%;O1/O2v1_06_wbbO,100.0%;O1/O2v1_07_kfoC,100.0%		0		0 / 7 (0%)		3	Extra_genes_wbbY/wbbZ_01_wbbY,99.46%;O3/O3a_02_manB,98.9%;Extra_genes_wbbY/wbbZ_02_wbbZ,99.63%		O1	yes
1555	5235_7_2	ERS012035	ST43	2	6	1	5	11	1	15		KL30	Good	?-+	0.9989	0.9958	n/a	19 / 20 (95%)	KL30_01_galF,100.0%;KL30_02_cpsACP,100.0%;KL30_03_wzi,100.0%;KL30_04_wza,100.0%;KL30_05_wzb,100.0%;KL30_06_wzc,100.0%;KL30_07_wcuL,100.0%;KL30_08_wzx,100.0%;KL30_09_wcuD,100.0%;KL30_10_wzy,100.0%;KL30_11_wckP,100.0%;KL30_12_wckO,99.74%;KL30_13_wckN,100.0%;KL30_14,100.0%;KL30_15_wcuG,100.0%;KL30_16_wcaJ,100.0%;KL30_17_gnd,99.79%;KL30_18_manC,99.58%;KL30_20_ugd,99.49%	KL30_19_manB	1	KL137_19,100.0%	0 / 20 (0%)		2	KL40_05_rfaG,98.16%;KL150_19_gmd,99.1%		O1v1	Very high		1	0.9882	0 bp	7 / 7 (100%)	O1/O2v1_01_wzm,100.0%;O1/O2v1_02_wzt,99.6%;O1/O2v1_03_wbbM,99.21%;O1/O2v1_04_glf,98.7%;O1/O2v1_05_wbbN,99.66%;O1/O2v1_06_wbbO,99.21%;O1/O2v1_07_kfoC,100.0%		0		0 / 7 (0%)		3	Extra_genes_wbbY/wbbZ_01_wbbY,99.46%;O3b_01_manC,100.0%;Extra_genes_wbbY/wbbZ_02_wbbZ,99.63%		O1	yes
1557	5235_7_3	ERS012036	ST495	4	1	1	1	9	1	35		KL27	Good	?	1	0.9994	n/a	18 / 18 (100%)	KL27_01_galF,100.0%;KL27_02_cpsACP,100.0%;KL27_03_wzi,99.79%;KL27_04_wza,100.0%;KL27_05_wzb,100.0%;KL27_06_wzc,100.0%;KL27_07_wcaJ,100.0%;KL27_08_wckI,100.0%;KL27_09_wckS,100.0%;KL27_10_wckR,100.0%;KL27_11_wzy,99.76%;KL27_12_wzx,100.0%;KL27_13_wckQ,100.0%;KL27_14_wcuJ,100.0%;KL27_15_wctE,100.0%;KL27_16_wctF,100.0%;KL27_17_gnd,100.0%;KL27_18_ugd,99.74%		0		0 / 18 (0%)		3	KL150_19_gmd,99.4%;KL150_20_manC,99.7%;KL137_19,100.0%		O3/O3a	Good	?-	1	0.9796	n/a	6 / 8 (75%)	O3/O3a_03_wzm,98.47%;O3/O3a_04_wzt,99.77%;O3/O3a_05_wbdD,97.32%;O3/O3a_06_wbdA,99.76%;O3/O3a_07_wbdB,99.48%;O3/O3a_08_wbdC,99.73%	O3/O3a_01_manC;O3/O3a_02_manB	0		0 / 8 (0%)		0			O3	yes
1576	5235_7_4	ERS012037	ST495	4	1	1	1	9	1	35		KL27	Very high		1	0.9995	0 bp	18 / 18 (100%)	KL27_01_galF,100.0%;KL27_02_cpsACP,100.0%;KL27_03_wzi,99.79%;KL27_04_wza,100.0%;KL27_05_wzb,100.0%;KL27_06_wzc,100.0%;KL27_07_wcaJ,100.0%;KL27_08_wckI,100.0%;KL27_09_wckS,100.0%;KL27_10_wckR,100.0%;KL27_11_wzy,100.0%;KL27_12_wzx,100.0%;KL27_13_wckQ,100.0%;KL27_14_wcuJ,100.0%;KL27_15_wctE,100.0%;KL27_16_wctF,100.0%;KL27_17_gnd,100.0%;KL27_18_ugd,99.74%		0		0 / 18 (0%)		3	KL14_19_manC,100.0%;KL150_19_gmd,99.4%;KL137_19,100.0%		O3/O3a	Good	?-	1	0.9798	n/a	7 / 8 (87.5%)	O3/O3a_01_manC,99.79%;O3/O3a_03_wzm,98.47%;O3/O3a_04_wzt,99.77%;O3/O3a_05_wbdD,97.32%;O3/O3a_06_wbdA,99.76%;O3/O3a_07_wbdB,99.48%;O3/O3a_08_wbdC,99.73%	O3/O3a_02_manB	0		0 / 8 (0%)		0			O3	yes
1585	5235_7_5	ERS012038	ST2112	2	1	5	1	2	8	112		KL115	Very high		1	0.9995	+9 bp	20 / 20 (100%)	KL115_01_galF,100.0%;KL115_02_cpsACP,100.0%;KL115_03_wzi,100.0%;KL115_04_wza,100.0%;KL115_05_wzb,100.0%;KL115_06_wzc,99.86%;KL115_07_wbaP,100.0%;KL115_08_wcuF,100.0%;KL115_09_wcmY,100.0%;KL115_10_wzy,100.0%;KL115_11_wcqJ,100.0%;KL115_12_wctX,100.0%;KL115_13_wcuC,100.0%;KL115_14_wzx,100.0%;KL115_15_gnd,100.0%;KL115_16_rmlB,100.0%;KL115_17_rmlA,100.0%;KL115_18_rmlD,100.0%;KL115_19_rmlC,100.0%;KL115…		0		0 / 20 (0%)		4	KL50_10,99.43%;KL13_17_manC,99.79%;KL30_19_manB,98.93%;KL150_19_gmd,99.7%		O3b	Very high		1	0.9922	0 bp	8 / 8 (100%)	O3b_01_manC,99.58%;O3b_02_manB,99.57%;O3b_03_wzm,98.85%;O3b_04_wzt,99.77%;O3b_05_wbdD,99.71%;O3b_06_wbdA,99.76%;O3b_07_wbdB,99.48%;O3b_08_wbdC,100.0%		0		0 / 8 (0%)		4	O12_01_rfbB,97.75%;OL101_03_rfbD,99.33%;OL101_02_rfbA,98.97%;O12_04_rfbC,97.3%		O3	yes
1586	5235_7_6	ERS012039	ST2112	2	1	5	1	2	8	112		KL107	None	?-+*	0.816	0.8723	n/a	9 / 16 (56.2%)	KL107_01_galF,97.99%;KL107_02_cpsACP,93.33%;KL107_04_wza,94.96%;KL107_11_gnd,98.08%;KL107_12,98.31%;KL107_13,99.31%;KL107_14,98.99%;KL107_15,98.92%;KL107_16_ugd,99.74%	KL107_03_wzi;KL107_05_wzb;KL107_06_wzc;KL107_07_wbaP;KL107_08;KL107_09;KL107_10	3	KL115_06_wzc,99.86%;KL115_07_wbaP,100.0%;KL115_05_wzb,100.0%	0 / 16 (0%)		4	KL50_10,99.43%;KL30_19_manB,98.93%;KL115_08_wcuF,100.0%;KL150_19_gmd,99.7%		O3b	Good	?-	0.9758	0.9918	n/a	7 / 8 (87.5%)	O3b_02_manB,99.57%;O3b_03_wzm,98.85%;O3b_04_wzt,99.77%;O3b_05_wbdD,99.71%;O3b_06_wbdA,99.76%;O3b_07_wbdB,99.48%;O3b_08_wbdC,100.0%	O3b_01_manC	0		0 / 8 (0%)		4	O12_01_rfbB,97.75%;OL101_03_rfbD,99.33%;OL101_02_rfbA,98.97%;O12_04_rfbC,97.3%		O3	yes
1612	5235_7_8	ERS012041	ST36	2	1	2	1	7	1	7		KL62	Very high		1	0.9997	0 bp	19 / 19 (100%)	KL62_01_galF,100.0%;KL62_02_cpsACP,100.0%;KL62_03_wzi,100.0%;KL62_04_wza,100.0%;KL62_05_wzb,100.0%;KL62_06_wzc,99.72%;KL62_07_wbaP,99.79%;KL62_08,100.0%;KL62_09,100.0%;KL62_10,100.0%;KL62_11_wzy,100.0%;KL62_12,99.68%;KL62_13,100.0%;KL62_14,99.74%;KL62_15_wzx,100.0%;KL62_16_gnd,100.0%;KL62_17_manC,100.0%;KL62_18_manB,100.0%;KL62_19_ugd,100.0%		0		0 / 19 (0%)		2	KL40_05_rfaG,98.16%;KL150_19_gmd,98.81%		O2v1	Very high		1	0.9886	0 bp	7 / 7 (100%)	O1/O2v1_01_wzm,99.61%;O1/O2v1_02_wzt,100.0%;O1/O2v1_03_wbbM,99.53%;O1/O2v1_04_glf,98.44%;O1/O2v1_05_wbbN,100.0%;O1/O2v1_06_wbbO,99.21%;O1/O2v1_07_kfoC,99.09%		0		0 / 7 (0%)		2	O3b_01_manC,99.79%;O3/O3a_02_manB,98.68%		O2	yes
1753	5235_7_9	ERS012042	ST43	2	6	1	5	11	1	15		KL2	Low	?-+	1	0.9973	n/a	16 / 18 (88.9%)	KL2_01_galF,100.0%;KL2_02_cpsACP,100.0%;KL2_03_wzi,100.0%;KL2_04_wza,100.0%;KL2_05_wzb,100.0%;KL2_06_wzc,99.72%;KL2_07,99.72%;KL2_08,100.0%;KL2_09,99.74%;KL2_10,100.0%;KL2_11_wzx,99.79%;KL2_12,99.31%;KL2_13,99.55%;KL2_14_wcaJ,99.79%;KL2_15_gnd,99.57%;KL2_18_ugd,99.74%	KL2_16_manC;KL2_17_manB	2	KL150_20_manC,99.7%;KL137_19,100.0%	0 / 18 (0%)		2	KL40_05_rfaG,97.89%;KL150_19_gmd,100.0%		O1v1	Very high		1	0.9999	0 bp	7 / 7 (100%)	O1/O2v1_01_wzm,100.0%;O1/O2v1_02_wzt,100.0%;O1/O2v1_03_wbbM,100.0%;O1/O2v1_04_glf,100.0%;O1/O2v1_05_wbbN,100.0%;O1/O2v1_06_wbbO,100.0%;O1/O2v1_07_kfoC,100.0%		0		0 / 7 (0%)		2	Extra_genes_wbbY/wbbZ_01_wbbY,99.46%;Extra_genes_wbbY/wbbZ_02_wbbZ,99.63%		O1	yes
1764	5235_7_10	ERS012043	ST43	2	6	1	5	11	1	15		KL2	Low	?-+	1	0.9975	n/a	16 / 18 (88.9%)	KL2_01_galF,100.0%;KL2_02_cpsACP,100.0%;KL2_03_wzi,100.0%;KL2_04_wza,100.0%;KL2_05_wzb,100.0%;KL2_06_wzc,99.72%;KL2_07,99.72%;KL2_08,100.0%;KL2_09,99.74%;KL2_10,100.0%;KL2_11_wzx,99.79%;KL2_12,99.31%;KL2_13,99.55%;KL2_14_wcaJ,99.79%;KL2_15_gnd,99.57%;KL2_18_ugd,99.74%	KL2_16_manC;KL2_17_manB	2	KL150_20_manC,99.7%;KL137_19,100.0%	0 / 18 (0%)		2	KL40_05_rfaG,97.89%;KL150_19_gmd,100.0%		O1v1	Very high		1	0.9999	0 bp	7 / 7 (100%)	O1/O2v1_01_wzm,100.0%;O1/O2v1_02_wzt,100.0%;O1/O2v1_03_wbbM,100.0%;O1/O2v1_04_glf,100.0%;O1/O2v1_05_wbbN,100.0%;O1/O2v1_06_wbbO,100.0%;O1/O2v1_07_kfoC,100.0%		0		0 / 7 (0%)		2	Extra_genes_wbbY/wbbZ_01_wbbY,99.46%;Extra_genes_wbbY/wbbZ_02_wbbZ,99.63%		O1	yes
1765	5235_7_11	ERS012044	ST43	2	6	1	5	11	1	15		KL2	Good	?-	0.9996	0.9974	n/a	17 / 18 (94.4%)	KL2_01_galF,100.0%;KL2_02_cpsACP,100.0%;KL2_03_wzi,100.0%;KL2_04_wza,100.0%;KL2_05_wzb,100.0%;KL2_06_wzc,99.72%;KL2_07,99.72%;KL2_08,100.0%;KL2_09,99.74%;KL2_10,100.0%;KL2_11_wzx,99.79%;KL2_12,99.31%;KL2_13,99.55%;KL2_14_wcaJ,99.79%;KL2_15_gnd,99.57%;KL2_16_manC,99.57%;KL2_18_ugd,99.74%	KL2_17_manB	0		0 / 18 (0%)		2	KL40_05_rfaG,97.89%;KL150_19_gmd,100.0%		O1v1	Very high		1	0.9999	0 bp	7 / 7 (100%)	O1/O2v1_01_wzm,100.0%;O1/O2v1_02_wzt,100.0%;O1/O2v1_03_wbbM,100.0%;O1/O2v1_04_glf,100.0%;O1/O2v1_05_wbbN,100.0%;O1/O2v1_06_wbbO,100.0%;O1/O2v1_07_kfoC,100.0%		0		0 / 7 (0%)		3	Extra_genes_wbbY/wbbZ_01_wbbY,99.46%;O3b_01_manC,99.57%;Extra_genes_wbbY/wbbZ_02_wbbZ,99.63%		O1	yes
1789	5235_7_12	ERS012045	ST300	2	1	19	1	9	4	34		KL18	Very high		1	0.9867	0 bp	21 / 21 (100%)	KL18_01_galF,99.67%;KL18_02_cpsACP,99.52%;KL18_03_wzi,99.58%;KL18_04_wza,100.0%;KL18_05_wzb,100.0%;KL18_06_wzc,99.86%;KL18_07_wcaJ,100.0%;KL18_08_wcaA,99.67%;KL18_09_wcuM,99.73%;KL18_10_wbbL,100.0%;KL18_11_wckF,100.0%;KL18_12_wzy,100.0%;KL18_13,100.0%;KL18_14_wcuH,100.0%;KL18_15_wzx,100.0%;KL18_16_gnd,100.0%;KL18_17_rmlB,98.87%;KL18_18_rmlA,100.0%;KL18_19_rmlD,99.66%;KL18_20_rmlC,100.0%;KL18_21_u…		0		0 / 21 (0%)		4	KL40_03_wcpO,99.8%;KL40_04,100.0%;KL40_05_rfaG,100.0%;KL150_19_gmd,99.1%		O1v2	Very high		1	0.9877	0 bp	10 / 10 (100%)	O1/O2v2_01_wzm,100.0%;O1/O2v2_02_wzt,99.6%;O1/O2v2_03_wbbM,99.37%;O1/O2v2_04_glf,98.96%;O1/O2v2_05_wbbN,98.99%;O1/O2v2_06_wbbO,99.73%;O1/O2v2_07_kfoC,99.5%;O1/O2v2_08_gmlC,97.54%;O1/O2v2_09_gmlB,99.08%;O1/O2v2_10_gmlA,100.0%		0		0 / 10 (0%)		6	Extra_genes_wbbY/wbbZ_01_wbbY,99.6%;O12_01_rfbB,98.31%;OL101_03_rfbD,98.65%;OL101_02_rfbA,97.92%;Extra_genes_wbbY/wbbZ_02_wbbZ,100.0%;O12_04_rfbC,97.84%		O1	yes
1824	5299_7_1	ERS012046	ST2113	2	1	2	2	1	10	43		KL119	Very high		1	0.9998	0 bp	19 / 19 (100%)	KL119_01_galF,99.67%;KL119_02_cpsACP,100.0%;KL119_03_wzi,100.0%;KL119_04_wza,100.0%;KL119_05_wzb,100.0%;KL119_06_wzc,100.0%;KL119_07_wzy,100.0%;KL119_08,100.0%;KL119_09,100.0%;KL119_10,100.0%;KL119_11,99.74%;KL119_12_wzx,100.0%;KL119_13_pglJ,100.0%;KL119_14,100.0%;KL119_15_manC,100.0%;KL119_16_manB,100.0%;KL119_17_wcaJ,100.0%;KL119_18_gnd,100.0%;KL119_19_ugd_1,100.0%		0		0 / 19 (0%)		3	KL52_22_ugd,99.74%;KL150_19_gmd,88.66%;KL150_19_gmd,86.23%		O4	Very high		1	0.9998	0 bp	6 / 6 (100%)	O4_01_hydrolase,100.0%;O4_02_hypothetical,100.0%;O4_03_hypothetical,100.0%;O4_04_wzt,100.0%;O4_05_wzm,100.0%;O4_06_glycosyltransferase,100.0%		0		0 / 6 (0%)		0			O4	yes
1884	5299_7_2	ERS012047	ST709-1LV	1	-	1	1	1	1	4		KL9	Very high		1	0.9998	0 bp	19 / 19 (100%)	KL9_01_galF,100.0%;KL9_02_cpsACP,100.0%;KL9_03_wzi,100.0%;KL9_04_wza,100.0%;KL9_05_wzb,100.0%;KL9_06_wzc,100.0%;KL9_07_wbaP,100.0%;KL9_08,100.0%;KL9_09,100.0%;KL9_10,99.74%;KL9_11,100.0%;KL9_12,99.77%;KL9_13_wzx,99.76%;KL9_14_gnd,100.0%;KL9_15_rmlB,99.72%;KL9_16_rmlA,100.0%;KL9_17_rmlD,100.0%;KL9_18_rmlC,100.0%;KL9_19_ugd,100.0%		0		0 / 19 (0%)		4	KL40_03_wcpO,99.19%;KL40_04,99.26%;KL40_05_rfaG,99.74%;KL150_19_gmd,99.1%		O1v2	Very high		1	0.9845	0 bp	10 / 10 (100%)	O1/O2v2_01_wzm,100.0%;O1/O2v2_02_wzt,99.19%;O1/O2v2_03_wbbM,98.58%;O1/O2v2_04_glf,98.96%;O1/O2v2_05_wbbN,98.66%;O1/O2v2_06_wbbO,99.47%;O1/O2v2_07_kfoC,98.76%;O1/O2v2_08_gmlC,97.33%;O1/O2v2_09_gmlB,99.39%;O1/O2v2_10_gmlA,100.0%		0		0 / 10 (0%)		6	Extra_genes_wbbY/wbbZ_01_wbbY,99.6%;O12_01_rfbB,98.31%;OL101_03_rfbD,98.65%;OL101_02_rfbA,97.92%;Extra_genes_wbbY/wbbZ_02_wbbZ,99.63%;OL101_04_rfbC,97.3%		O1	yes		yes
1896	5299_7_3	ERS012048	ST503-1LV	2	1	19	1	10	4	-		KL2	High	-	1	0.9857	+1062 bp	17 / 18 (94.4%)	KL2_01_galF,100.0%;KL2_02_cpsACP,95.71%;KL2_03_wzi,97.23%;KL2_04_wza,100.0%;KL2_05_wzb,100.0%;KL2_06_wzc,99.72%;KL2_07,99.72%;KL2_08,100.0%;KL2_09,99.74%;KL2_10,100.0%;KL2_11_wzx,99.79%;KL2_12,98.97%;KL2_14_wcaJ,99.79%;KL2_15_gnd,99.36%;KL2_16_manC,99.58%;KL2_17_manB,99.78%;KL2_18_ugd,99.74%	KL2_13	0		0 / 18 (0%)		4	KL40_03_wcpO,98.79%;KL40_04,100.0%;KL40_05_rfaG,100.0%;KL150_19_gmd,98.81%		O1v2	Very high		1	0.9887	0 bp	10 / 10 (100%)	O1/O2v2_01_wzm,100.0%;O1/O2v2_02_wzt,99.6%;O1/O2v2_03_wbbM,99.84%;O1/O2v2_04_glf,99.22%;O1/O2v2_05_wbbN,98.66%;O1/O2v2_06_wbbO,99.73%;O1/O2v2_07_kfoC,99.5%;O1/O2v2_08_gmlC,97.13%;O1/O2v2_09_gmlB,99.08%;O1/O2v2_10_gmlA,100.0%		0		0 / 10 (0%)		4	Extra_genes_wbbY/wbbZ_01_wbbY,99.6%;O3b_01_manC,99.58%;O3/O3a_02_manB,99.12%;Extra_genes_wbbY/wbbZ_02_wbbZ,100.0%		O1	yes
1897	5299_7_4	ERS012049	ST20	2	3	1	1	4	4	4		KL109	Perfect		1	1	0 bp	22 / 22 (100%)	KL109_01_galF,100.0%;KL109_02_cpsACP,100.0%;KL109_03_wzi,100.0%;KL109_04_wza,100.0%;KL109_05_wzb,100.0%;KL109_06_wzc,100.0%;KL109_07,100.0%;KL109_08,100.0%;KL109_09_wzx,100.0%;KL109_10,100.0%;KL109_11,100.0%;KL109_12,100.0%;KL109_13,100.0%;KL109_14_manC,100.0%;KL109_15_manB,100.0%;KL109_16,100.0%;KL109_17_gnd,100.0%;KL109_18_rmlB,100.0%;KL109_19_rmlA,100.0%;KL109_20_rmlD,100.0%;KL109_21,100.0%;KL…		0		0 / 22 (0%)		4	KL40_03_wcpO,98.79%;KL40_04,99.5%;KL40_05_rfaG,99.48%;KL150_19_gmd,99.4%		O2v2	Very high		1	0.9844	0 bp	10 / 10 (100%)	O1/O2v2_01_wzm,100.0%;O1/O2v2_02_wzt,99.19%;O1/O2v2_03_wbbM,98.73%;O1/O2v2_04_glf,98.7%;O1/O2v2_05_wbbN,98.32%;O1/O2v2_06_wbbO,99.73%;O1/O2v2_07_kfoC,99.01%;O1/O2v2_08_gmlC,97.13%;O1/O2v2_09_gmlB,99.08%;O1/O2v2_10_gmlA,99.21%		0		0 / 10 (0%)		4	O12_01_rfbB,98.31%;OL101_03_rfbD,98.65%;OL101_02_rfbA,97.92%;O12_04_rfbC,95.68%		O2	yes		yes
1993	5299_7_5	ERS012050	ST482-1LV	2	3	1	26	-	4	10		KL18	Very high		1	0.9956	0 bp	21 / 21 (100%)	KL18_01_galF,100.0%;KL18_02_cpsACP,100.0%;KL18_03_wzi,100.0%;KL18_04_wza,100.0%;KL18_05_wzb,100.0%;KL18_06_wzc,99.72%;KL18_07_wcaJ,100.0%;KL18_08_wcaA,100.0%;KL18_09_wcuM,100.0%;KL18_10_wbbL,99.35%;KL18_11_wckF,100.0%;KL18_12_wzy,100.0%;KL18_13,100.0%;KL18_14_wcuH,100.0%;KL18_15_wzx,99.79%;KL18_16_gnd,100.0%;KL18_17_rmlB,98.87%;KL18_18_rmlA,100.0%;KL18_19_rmlD,99.66%;KL18_20_rmlC,100.0%;KL18_21_u…		0		0 / 21 (0%)		2	KL40_05_rfaG,97.63%;KL150_19_gmd,99.1%		O1v1	Very high		1	0.9767	-2 bp	7 / 7 (100%)	O1/O2v1_01_wzm,100.0%;O1/O2v1_02_wzt,98.79%;O1/O2v1_03_wbbM,99.21%;O1/O2v1_04_glf,98.7%;O1/O2v1_05_wbbN,97.65%;O1/O2v1_06_wbbO,98.68%;O1/O2v1_07_kfoC,96.81%		0		0 / 7 (0%)		6	Extra_genes_wbbY/wbbZ_01_wbbY,99.6%;O12_01_rfbB,98.31%;OL101_03_rfbD,98.65%;OL101_02_rfbA,97.92%;Extra_genes_wbbY/wbbZ_02_wbbZ,100.0%;O12_04_rfbC,97.84%		O1	yes
2024	5299_7_6	ERS012051	ST666-2LV	2	1	-	2	-	1	10		KL125	High	*	1	0.9039	-7 bp	18 / 18 (100%)	KL125_01_galF,98.66%;KL125_02_cpsACP,96.19%;KL125_03_wzi,98.33%;KL125_04_wza,98.94%;KL125_05_wzb,94.41%;KL125_06_wzc,96.38%;KL125_07_wbaP,93.28%;KL125_08_wcaN,90.62%;KL125_09_wzy,92.91%;KL125_10,87.57%;KL125_11,91.11%;KL125_12_wcaG,92.73%;KL125_13_wcuH,91.91%;KL125_14_wzx,91.53%;KL125_15,86.39%;KL125_16,85.66%;KL125_17_gnd,97.65%;KL125_18_ugd,99.74%		0		0 / 18 (0%)		3	KL14_19_manC,100.0%;KL30_19_manB,99.14%;KL150_19_gmd,99.1%		O3/O3a	Very high	*	1	0.9556	-1 bp	8 / 8 (100%)	O3/O3a_01_manC,99.79%;O3/O3a_02_manB,100.0%;O3/O3a_03_wzm,98.47%;O3/O3a_04_wzt,98.61%;O3/O3a_05_wbdD,94.64%;O3/O3a_06_wbdA,97.5%;O3/O3a_07_wbdB,100.0%;O3/O3a_08_wbdC,100.0%		0		0 / 8 (0%)		0			O3	yes
2033	5299_7_8	ERS012053	ST15	1	1	1	1	1	1	1		KL19	High	*	1	0.9489	+11 bp	20 / 20 (100%)	KL19_01_galF,99.0%;KL19_02_cpsACP,96.19%;KL19_03_wzi,97.92%;KL19_04_wza,97.88%;KL19_05_wzb,100.0%;KL19_06_wzc,98.61%;KL19_07_wcaJ,98.32%;KL19_08_wcuF,94.86%;KL19_09_wcmY,96.62%;KL19_10_wzx,96.88%;KL19_11_wctW,97.17%;KL19_12_wctX,99.23%;KL19_13_wzy,98.85%;KL19_14,94.69%;KL19_15_gnd,99.57%;KL19_16_rmlB,99.15%;KL19_17_rmlA,97.92%;KL19_18_rmlD,98.32%;KL19_19_rmlC,98.92%;KL19_20_ugd,99.74%		0		0 / 20 (0%)		4	KL40_03_wcpO,97.77%;KL40_04,99.5%;KL40_05_rfaG,99.74%;KL150_19_gmd,99.1%		O1v2	Perfect		1	1	0 bp	10 / 10 (100%)	O1/O2v2_01_wzm,100.0%;O1/O2v2_02_wzt,100.0%;O1/O2v2_03_wbbM,100.0%;O1/O2v2_04_glf,100.0%;O1/O2v2_05_wbbN,100.0%;O1/O2v2_06_wbbO,100.0%;O1/O2v2_07_kfoC,100.0%;O1/O2v2_08_gmlC,100.0%;O1/O2v2_09_gmlB,100.0%;O1/O2v2_10_gmlA,100.0%		0		0 / 10 (0%)		6	Extra_genes_wbbY/wbbZ_01_wbbY,99.6%;O12_01_rfbB,98.31%;OL101_03_rfbD,98.32%;OL101_02_rfbA,97.92%;Extra_genes_wbbY/wbbZ_02_wbbZ,99.63%;O12_04_rfbC,97.84%		O1	yes		yes
7085	5193_6_9	ERS011862	ST60	2	1	2	1	4	4	8		KL5	Very high		1	0.9997	0 bp	19 / 19 (100%)	KL5_01_galF,100.0%;KL5_02_cpsACP,100.0%;KL5_03_wzi,100.0%;KL5_04_wza,100.0%;KL5_05_wzb,100.0%;KL5_06_wzc,99.72%;KL5_07,100.0%;KL5_08_wzx,100.0%;KL5_09,100.0%;KL5_10,100.0%;KL5_11,100.0%;KL5_12,100.0%;KL5_13,100.0%;KL5_14,100.0%;KL5_15_wcaJ,100.0%;KL5_16_gnd,100.0%;KL5_17_manC,99.79%;KL5_18_manB,100.0%;KL5_19_ugd,100.0%		0		0 / 19 (0%)		2	KL40_05_rfaG,97.89%;KL150_19_gmd,98.81%		O1v1	Very high		1	0.9809	-2 bp	7 / 7 (100%)	O1/O2v1_01_wzm,100.0%;O1/O2v1_02_wzt,99.6%;O1/O2v1_03_wbbM,99.05%;O1/O2v1_04_glf,98.44%;O1/O2v1_05_wbbN,99.66%;O1/O2v1_06_wbbO,98.94%;O1/O2v1_07_kfoC,96.81%		0		0 / 7 (0%)		4	Extra_genes_wbbY/wbbZ_01_wbbY,99.46%;O3/O3a_01_manC,99.79%;O3/O3a_02_manB,98.68%;Extra_genes_wbbY/wbbZ_02_wbbZ,100.0%		O1	yes
85997	5193_6_12	ERS011865	ST65	2	1	2	1	10	4	13		KL2	Very high		1	0.9839	+1 bp	18 / 18 (100%)	KL2_01_galF,99.0%;KL2_02_cpsACP,98.57%;KL2_03_wzi,98.61%;KL2_04_wza,100.0%;KL2_05_wzb,100.0%;KL2_06_wzc,99.59%;KL2_07,99.72%;KL2_08,100.0%;KL2_09,99.74%;KL2_10,100.0%;KL2_11_wzx,99.18%;KL2_12,99.48%;KL2_13,99.1%;KL2_14_wcaJ,99.57%;KL2_15_gnd,98.93%;KL2_16_manC,99.36%;KL2_17_manB,99.78%;KL2_18_ugd,100.0%		0		0 / 18 (0%)		3	KL40_03_wcpO,97.98%;KL40_04,99.75%;KL150_19_gmd,98.21%		O1v2	Good	?-	1	0.9896	n/a	9 / 10 (90%)	O1/O2v2_01_wzm,100.0%;O1/O2v2_02_wzt,99.6%;O1/O2v2_03_wbbM,99.84%;O1/O2v2_04_glf,98.7%;O1/O2v2_05_wbbN,97.65%;O1/O2v2_07_kfoC,99.26%;O1/O2v2_08_gmlC,98.77%;O1/O2v2_09_gmlB,98.17%;O1/O2v2_10_gmlA,99.21%	O1/O2v2_06_wbbO	0		0 / 10 (0%)		4	Extra_genes_wbbY/wbbZ_01_wbbY,99.73%;O3/O3a_01_manC,99.58%;O3/O3a_02_manB,99.12%;Extra_genes_wbbY/wbbZ_02_wbbZ,100.0%		O1	yes
206535	5193_6_8	ERS011861	ST111	2	1	5	1	17	4	42		KL63	Very high		1	0.9936	-3 bp	20 / 20 (100%)	KL63_01_galF,100.0%;KL63_02_cpsACP,100.0%;KL63_03_wzi,100.0%;KL63_04_wza,100.0%;KL63_05_wzb,100.0%;KL63_06_wzc,99.86%;KL63_07_wbaP,100.0%;KL63_08_wcsD,100.0%;KL63_09_wzx,100.0%;KL63_10_wzy,100.0%;KL63_11_wcsE,100.0%;KL63_12_gmd,99.73%;KL63_13_wcaG,100.0%;KL63_14,100.0%;KL63_15_wcaI,100.0%;KL63_16,100.0%;KL63_17_gnd,99.79%;KL63_18_manC,98.31%;KL63_19_manB,99.12%;KL63_20_ugd,98.97%		0		0 / 20 (0%)		5	KL40_03_wcpO,98.38%;KL40_04,99.26%;KL40_05_rfaG,99.74%;KL150_19_gmd,98.21%;KL150_19_gmd,84.98%		O1v2	Very high		1	0.9928	-2 bp	10 / 10 (100%)	O1/O2v2_01_wzm,100.0%;O1/O2v2_02_wzt,99.6%;O1/O2v2_03_wbbM,100.0%;O1/O2v2_04_glf,99.22%;O1/O2v2_05_wbbN,98.99%;O1/O2v2_06_wbbO,100.0%;O1/O2v2_07_kfoC,98.76%;O1/O2v2_08_gmlC,98.97%;O1/O2v2_09_gmlB,99.69%;O1/O2v2_10_gmlA,100.0%		0		0 / 10 (0%)		4	Extra_genes_wbbY/wbbZ_01_wbbY,99.33%;O3b_01_manC,99.79%;O3/O3a_02_manB,98.68%;Extra_genes_wbbY/wbbZ_02_wbbZ,99.63%		O1	yes
812079	5193_6_11	ERS011864	ST65	2	1	2	1	10	4	13		KL2	Very high		1	0.9838	+1 bp	18 / 18 (100%)	KL2_01_galF,99.0%;KL2_02_cpsACP,98.57%;KL2_03_wzi,98.61%;KL2_04_wza,100.0%;KL2_05_wzb,100.0%;KL2_06_wzc,99.31%;KL2_07,99.72%;KL2_08,100.0%;KL2_09,99.74%;KL2_10,100.0%;KL2_11_wzx,98.97%;KL2_12,99.48%;KL2_13,99.1%;KL2_14_wcaJ,99.57%;KL2_15_gnd,98.93%;KL2_16_manC,99.36%;KL2_17_manB,99.78%;KL2_18_ugd,100.0%		0		0 / 18 (0%)		3	KL40_03_wcpO,97.98%;KL40_04,99.75%;KL150_19_gmd,98.21%		O2v2	Good	?-	1	0.9896	n/a	9 / 10 (90%)	O1/O2v2_01_wzm,100.0%;O1/O2v2_02_wzt,99.6%;O1/O2v2_03_wbbM,99.84%;O1/O2v2_04_glf,98.7%;O1/O2v2_05_wbbN,97.65%;O1/O2v2_07_kfoC,99.26%;O1/O2v2_08_gmlC,98.77%;O1/O2v2_09_gmlB,98.17%;O1/O2v2_10_gmlA,99.21%	O1/O2v2_06_wbbO	0		0 / 10 (0%)		2	O3/O3a_01_manC,99.58%;O3/O3a_02_manB,99.12%		O2	yes
1162281	Klebsiella_pneumoniae_1162281	AFQL01	ST133	12	1	1	2	5	1	36		KL39	Very high		1	0.9914	-1 bp	20 / 20 (100%)	KL39_01_galF,100.0%;KL39_02_cpsACP,98.1%;KL39_03_wzi,98.95%;KL39_04_wza,100.0%;KL39_05_wzb,100.0%;KL39_06_wzc,99.86%;KL39_07,99.45%;KL39_08_wzy,100.0%;KL39_09_mshA,99.7%;KL39_10_epsH,99.65%;KL39_11_epsJ,99.7%;KL39_12_wzx,100.0%;KL39_13,100.0%;KL39_14,99.39%;KL39_15_wbaZ,100.0%;KL39_16_wcaJ,100.0%;KL39_17_gnd,99.57%;KL39_18_manC,99.79%;KL39_19_manB,100.0%;KL39_20_ugd,100.0%		0		0 / 20 (0%)		2	KL40_05_rfaG,98.16%;KL150_19_gmd,99.4%		O1v1	Very high		1	0.9805	-2 bp	7 / 7 (100%)	O1/O2v1_01_wzm,100.0%;O1/O2v1_02_wzt,99.6%;O1/O2v1_03_wbbM,99.37%;O1/O2v1_04_glf,97.92%;O1/O2v1_05_wbbN,97.99%;O1/O2v1_06_wbbO,99.21%;O1/O2v1_07_kfoC,96.81%		0		0 / 7 (0%)		4	Extra_genes_wbbY/wbbZ_01_wbbY,99.6%;O3b_01_manC,100.0%;O3/O3a_02_manB,99.12%;Extra_genes_wbbY/wbbZ_02_wbbZ,100.0%
1191100241	Klebsiella_pneumoniae_1191100241	AFXH01	ST395	3	1	2	4	1	1	4		KL108	High	-	1	0.9995	-9 bp	22 / 23 (95.7%)	KL108_01_galF,100.0%;KL108_02_cpsACP,100.0%;KL108_03_wzi,100.0%;KL108_04_wza,100.0%;KL108_05_wzb,100.0%;KL108_06_wzc,100.0%;KL108_07_wzxC,100.0%;KL108_08,100.0%;KL108_09,100.0%;KL108_10,100.0%;KL108_11,95.61%;KL108_12,100.0%;KL108_13,100.0%;KL108_14,100.0%;KL108_15_wcaG,100.0%;KL108_16,100.0%;KL108_18_rfbp,100.0%;KL108_19_wcaM,100.0%;KL108_20_gnd,100.0%;KL108_21_manC,100.0%;KL108_22_manB,100.0%;K…	KL108_17_wcaI	0		0 / 23 (0%)		3	KL40_03_wcpO,98.18%;KL40_05_rfaG,99.48%;KL150_19_gmd,99.4%		O1v2	High	-	1	0.9895	-3 bp	9 / 10 (90%)	O1/O2v2_01_wzm,100.0%;O1/O2v2_02_wzt,99.6%;O1/O2v2_03_wbbM,100.0%;O1/O2v2_04_glf,98.96%;O1/O2v2_05_wbbN,97.65%;O1/O2v2_06_wbbO,99.73%;O1/O2v2_08_gmlC,98.77%;O1/O2v2_09_gmlB,99.39%;O1/O2v2_10_gmlA,100.0%	O1/O2v2_07_kfoC	0		0 / 10 (0%)		4	Extra_genes_wbbY/wbbZ_01_wbbY,99.6%;O3b_01_manC,99.15%;O3/O3a_02_manB,98.25%;Extra_genes_wbbY/wbbZ_02_wbbZ,100.0%
015-CN-2	5193_5_2	ERS011843	ST2108	2	1	1	3	12	1	5		KL31	Very high		1	0.9926	+1 bp	20 / 20 (100%)	KL31_01_galF,100.0%;KL31_02_cpsACP,100.0%;KL31_03_wzi,100.0%;KL31_04_wza,100.0%;KL31_05_wzb,100.0%;KL31_06_wzc,99.72%;KL31_07_wctG,99.73%;KL31_08_wcuP,100.0%;KL31_09_wzy,99.73%;KL31_10_wcuC,99.71%;KL31_11_wbaZ,99.74%;KL31_12_wcaJ,99.58%;KL31_13_wctH,100.0%;KL31_14_wctI,99.67%;KL31_15_wzx,100.0%;KL31_16_wcuJ,100.0%;KL31_17_gnd,100.0%;KL31_18_manC,98.94%;KL31_19_manB,99.12%;KL31_20_ugd,99.49%		0		0 / 20 (0%)		3	KL14_19_manC,100.0%;KL30_19_manB,98.93%;KL150_19_gmd,99.1%		O5	High	*	1	0.9428	0 bp	8 / 8 (100%)	O5_01_manC,99.58%;O5_02_manB,99.56%;O5_03_wzm,99.25%;O5_04_wzt,98.77%;O5_05_wbdD,94.37%;O5_06_wbdA,95.39%;O5_07_wbdB,99.48%;O5_08_wbdC,100.0%		0		0 / 8 (0%)		2	O3b_01_manC,100.0%;O3/O3a_02_manB,99.12%		O5	yes
033-CAZ-1	5193_5_4	ERS011845	ST1822	18	22	26	64	107	92	192		KL48	High	*	1	0.9344	+17 bp	21 / 21 (100%)	KL48_01_galF,99.67%;KL48_02_cpsACP,91.43%;KL48_03_wzi,99.16%;KL48_04_wza,97.88%;KL48_05_wzb,98.62%;KL48_06_wzc,98.19%;KL48_07_wcaA,93.73%;KL48_08_wcaJ,97.65%;KL48_09_wclL,92.28%;KL48_10_wzy,97.52%;KL48_11_wcqD,93.28%;KL48_12_wckU,90.57%;KL48_13,93.76%;KL48_14_wzx,94.81%;KL48_15_wcqE,92.64%;KL48_16_gnd,99.79%;KL48_17_rmlB,98.59%;KL48_18_rmlA,99.66%;KL48_19_rmlD,99.33%;KL48_20_rmlC,98.38%;KL48_21_u…		0		0 / 21 (0%)		3	KL14_19_manC,99.79%;KL30_19_manB,98.92%;KL150_19_gmd,85.29%		O5	High	*	1	0.9438	+1 bp	8 / 8 (100%)	O5_01_manC,99.36%;O5_02_manB,99.56%;O5_03_wzm,99.25%;O5_04_wzt,99.01%;O5_05_wbdD,94.13%;O5_06_wbdA,95.14%;O5_07_wbdB,99.48%;O5_08_wbdC,99.73%		0		0 / 8 (0%)		4	O12_01_rfbB,98.03%;OL101_03_rfbD,98.99%;OL101_02_rfbA,99.66%;O12_04_rfbC,97.3%		O5	yes
07-0003m	5193_1_4	ERS011797	ST23-1LV	2	1	24*	1	9	4	12		KL1	Good	?-	0.9961	0.9999	n/a	19 / 20 (95%)	KL1_01_galF,100.0%;KL1_02_cpsACP,100.0%;KL1_03_wzi,100.0%;KL1_04_wza,100.0%;KL1_05_wzb,100.0%;KL1_06_wzc,100.0%;KL1_07_wzx,100.0%;KL1_08_wclY,100.0%;KL1_09_wzy,100.0%;KL1_10_wcsS,100.0%;KL1_11_wcsT,100.0%;KL1_13_wcaG,99.71%;KL1_14_wcaH,100.0%;KL1_15_wcaI,100.0%;KL1_16_wcaJ,100.0%;KL1_17_gnd,100.0%;KL1_18_manC,100.0%;KL1_19_manB,100.0%;KL1_20_ugd,100.0%	KL1_12_gmd	0		0 / 20 (0%)		3	KL40_03_wcpO,97.98%;KL40_04,99.5%;KL150_19_gmd,99.08%		O1v2	Good	?-	0.9949	0.9913	n/a	9 / 10 (90%)	O1/O2v2_01_wzm,100.0%;O1/O2v2_02_wzt,99.6%;O1/O2v2_03_wbbM,99.37%;O1/O2v2_04_glf,98.44%;O1/O2v2_05_wbbN,98.66%;O1/O2v2_07_kfoC,99.01%;O1/O2v2_08_gmlC,98.56%;O1/O2v2_09_gmlB,99.69%;O1/O2v2_10_gmlA,100.0%	O1/O2v2_06_wbbO	0		0 / 10 (0%)		4	Extra_genes_wbbY/wbbZ_01_wbbY,99.6%;O3b_01_manC,99.58%;O3/O3a_02_manB,99.12%;Extra_genes_wbbY/wbbZ_02_wbbZ,100.0%		O1	yes
07-2034m	5193_1_6	ERS011799	ST23	2	1	1	1	9	4	12		KL1	Very high		1	0.9999	0 bp	20 / 20 (100%)	KL1_01_galF,100.0%;KL1_02_cpsACP,100.0%;KL1_03_wzi,100.0%;KL1_04_wza,100.0%;KL1_05_wzb,100.0%;KL1_06_wzc,100.0%;KL1_07_wzx,100.0%;KL1_08_wclY,100.0%;KL1_09_wzy,100.0%;KL1_10_wcsS,100.0%;KL1_11_wcsT,100.0%;KL1_12_gmd,100.0%;KL1_13_wcaG,99.71%;KL1_14_wcaH,100.0%;KL1_15_wcaI,100.0%;KL1_16_wcaJ,99.79%;KL1_17_gnd,100.0%;KL1_18_manC,100.0%;KL1_19_manB,100.0%;KL1_20_ugd,100.0%		0		0 / 20 (0%)		3	KL40_03_wcpO,97.98%;KL40_04,99.5%;KL40_05_rfaG,99.74%		O2v2	Good	-	0.9777	0.9911	-2 bp	9 / 10 (90%)	O1/O2v2_02_wzt,99.6%;O1/O2v2_03_wbbM,99.21%;O1/O2v2_04_glf,98.44%;O1/O2v2_05_wbbN,98.66%;O1/O2v2_06_wbbO,100.0%;O1/O2v2_07_kfoC,99.01%;O1/O2v2_08_gmlC,98.56%;O1/O2v2_09_gmlB,99.69%;O1/O2v2_10_gmlA,100.0%	O1/O2v2_01_wzm	0		0 / 10 (0%)		2	O3b_01_manC,99.58%;O3/O3a_02_manB,99.12%		O1	no
073-CN-2	5193_5_6	ERS011847	ST2109	42	22	18	22	79	41	179		KL10	Good	?-	1	0.9694	n/a	19 / 20 (95%)	KL10_01_galF,99.0%;KL10_02_cpsACP,95.24%;KL10_03_wzi,98.33%;KL10_04_wza,99.74%;KL10_05_wzb,100.0%;KL10_06_wzc,100.0%;KL10_07_wbaP,100.0%;KL10_08_wclQ,100.0%;KL10_09_wclP,99.74%;KL10_10_wzx,99.8%;KL10_11_wcuQ,99.5%;KL10_12_wcaN,99.74%;KL10_13_wcuK,99.41%;KL10_14_wzy,99.26%;KL10_16_wbaZ,99.48%;KL10_17_gnd,99.15%;KL10_18_manC,98.94%;KL10_19_manB,97.59%;KL10_20_ugd,99.49%	KL10_15_wcsO	0		0 / 20 (0%)		3	KL49_17_manC,99.79%;KL30_19_manB,98.92%;KL150_19_gmd,97.61%		O3/O3a	Very high		1	0.9588	+1 bp	8 / 8 (100%)	O3/O3a_01_manC,99.79%;O3/O3a_02_manB,100.0%;O3/O3a_03_wzm,98.47%;O3/O3a_04_wzt,98.84%;O3/O3a_05_wbdD,95.63%;O3/O3a_06_wbdA,97.86%;O3/O3a_07_wbdB,99.74%;O3/O3a_08_wbdC,99.46%		0		0 / 8 (0%)		2	O3b_01_manC,99.79%;O3/O3a_02_manB,99.12%		O3	yes
08-0116m	5235_8_6	ERS011788	ST219-1LV	2	1	2	3	27	1	39*		KL121	Good	?	0.9999	0.9999	n/a	24 / 24 (100%)	KL121_01_galF,100.0%;KL121_02_cpsACP,100.0%;KL121_03_wzi,100.0%;KL121_04_wza,100.0%;KL121_05_wzb,100.0%;KL121_06_wzc,100.0%;KL121_07_wzx,100.0%;KL121_08_wclT,100.0%;KL121_09_wzy,100.0%;KL121_10_wctC,100.0%;KL121_11_wcqS,100.0%;KL121_12_wcqT,100.0%;KL121_13_wcqU,100.0%;KL121_14_gmd,100.0%;KL121_15_wcaG,99.7%;KL121_16_wcaH,100.0%;KL121_17_wcaI,100.0%;KL121_18_wcaJ,100.0%;KL121_19,100.0%;KL121_20_wc…		0		0 / 24 (0%)		2	KL40_05_rfaG,99.44%;KL150_19_gmd,99.1%		O1v1	Good	?	1	0.9855	n/a	7 / 7 (100%)	O1/O2v1_01_wzm,100.0%;O1/O2v1_02_wzt,99.19%;O1/O2v1_03_wbbM,99.53%;O1/O2v1_04_glf,98.7%;O1/O2v1_05_wbbN,100.0%;O1/O2v1_06_wbbO,99.15%;O1/O2v1_07_kfoC,98.63%		0		0 / 7 (0%)		4	Extra_genes_wbbY/wbbZ_01_wbbY,99.6%;O3/O3a_01_manC,99.57%;O3/O3a_02_manB,99.12%;Extra_genes_wbbY/wbbZ_02_wbbZ,99.63%		O1	yes
08-0345m	5235_8_4	ERS011786	ST309	2	9	2	1	13	1	10		KL42	Very high		1	0.9998	+1 bp	20 / 20 (100%)	KL42_01_galF,100.0%;KL42_02_cpsACP,100.0%;KL42_03_wzi,100.0%;KL42_04_wza,100.0%;KL42_05_wzb,100.0%;KL42_06_wzc,100.0%;KL42_07_wcaJ,100.0%;KL42_08_wcuO,100.0%;KL42_09_wzy,100.0%;KL42_10_wcpV,100.0%;KL42_11_wcpW,100.0%;KL42_12_wcpX,99.73%;KL42_13_manC1,100.0%;KL42_14_algC,100.0%;KL42_15_wckG,100.0%;KL42_16_wckH,100.0%;KL42_17_wzx,100.0%;KL42_18_glf,100.0%;KL42_19_gnd,100.0%;KL42_20_ugd,100.0%		0		0 / 20 (0%)		1	KL150_19_gmd,88.96%		O4	Very high		1	0.999	0 bp	6 / 6 (100%)	O4_01_hydrolase,99.83%;O4_02_hypothetical,100.0%;O4_03_hypothetical,100.0%;O4_04_wzt,100.0%;O4_05_wzm,100.0%;O4_06_glycosyltransferase,99.74%		0		0 / 6 (0%)		0			O4	yes
08-049B	5235_8_2	ERS011784	ST23	2	1	1	1	9	4	12		KL1	Low	?-+	1	0.9997	n/a	18 / 20 (90%)	KL1_01_galF,100.0%;KL1_02_cpsACP,100.0%;KL1_03_wzi,100.0%;KL1_04_wza,100.0%;KL1_05_wzb,100.0%;KL1_06_wzc,100.0%;KL1_07_wzx,100.0%;KL1_08_wclY,100.0%;KL1_09_wzy,100.0%;KL1_10_wcsS,100.0%;KL1_11_wcsT,100.0%;KL1_12_gmd,100.0%;KL1_13_wcaG,99.71%;KL1_14_wcaH,100.0%;KL1_15_wcaI,100.0%;KL1_16_wcaJ,100.0%;KL1_17_gnd,100.0%;KL1_20_ugd,100.0%	KL1_18_manC;KL1_19_manB	2	KL150_20_manC,99.7%;KL137_19,100.0%	0 / 20 (0%)		4	KL40_03_wcpO,97.98%;KL40_04,99.5%;KL40_05_rfaG,99.74%;KL150_19_gmd,99.1%		O1v2	Very high		1	0.9913	-2 bp	10 / 10 (100%)	O1/O2v2_01_wzm,100.0%;O1/O2v2_02_wzt,99.6%;O1/O2v2_03_wbbM,99.37%;O1/O2v2_04_glf,98.44%;O1/O2v2_05_wbbN,98.66%;O1/O2v2_06_wbbO,100.0%;O1/O2v2_07_kfoC,99.01%;O1/O2v2_08_gmlC,98.56%;O1/O2v2_09_gmlB,99.69%;O1/O2v2_10_gmlA,100.0%		0		0 / 10 (0%)		2	Extra_genes_wbbY/wbbZ_01_wbbY,99.6%;Extra_genes_wbbY/wbbZ_02_wbbZ,100.0%		O1	yes
08-058D	5193_1_9	ERS011802	ST231	2	6	1	3	26	1	77		KL51	High	-	1	0.994	+3 bp	15 / 16 (93.8%)	KL51_01_galF,99.33%;KL51_02_cpsACP,100.0%;KL51_03_wzi,99.79%;KL51_04_wza,100.0%;KL51_05_wzb,100.0%;KL51_06_wzc,99.86%;KL51_07_wcaJ,99.58%;KL51_08_wcpB,100.0%;KL51_09_wzy,99.17%;KL51_10_wcuF,99.18%;KL51_11_wcpA,99.73%;KL51_12_wzx,100.0%;KL51_13,99.88%;KL51_15_gnd,99.57%;KL51_16_ugd,99.23%	KL51_14_wcoZ	0		0 / 16 (0%)		4	KL40_03_wcpO,98.99%;KL40_04,99.75%;KL40_05_rfaG,99.48%;KL150_19_gmd,98.81%		O1/O2v2	Very high		1	0.9845	0 bp	10 / 10 (100%)	O1/O2v2_01_wzm,100.0%;O1/O2v2_02_wzt,99.19%;O1/O2v2_03_wbbM,98.73%;O1/O2v2_04_glf,98.96%;O1/O2v2_05_wbbN,98.32%;O1/O2v2_06_wbbO,99.73%;O1/O2v2_07_kfoC,99.26%;O1/O2v2_08_gmlC,97.13%;O1/O2v2_09_gmlB,99.39%;O1/O2v2_10_gmlA,99.21%		0		0 / 10 (0%)		1	Extra_genes_wbbY/wbbZ_02_wbbZ,99.63%		O1	no		yes
08-109P	5235_8_10	ERS011792	ST197	16	28	21	27	47	22	67		KL149	Very high	*	1	0.9606	+2 bp	20 / 20 (100%)	KL149_01_galF,98.66%;KL149_02_cpsACP,93.33%;KL149_03_wzi,98.75%;KL149_04_wza,98.94%;KL149_05_wzb,100.0%;KL149_06_wzc,99.58%;KL149_07_wcaJ,100.0%;KL149_08,98.09%;KL149_09,98.99%;KL149_10_wzx,98.75%;KL149_11,98.83%;KL149_12,97.95%;KL149_13,98.83%;KL149_14,99.2%;KL149_15_gnd,99.57%;KL149_16_rmlB,98.87%;KL149_17_rmlA,97.92%;KL149_18_rmlD,98.65%;KL149_19_rmlC,98.38%;KL149_20_ugd,99.74%		0		0 / 20 (0%)		2	KL150_19_gmd,98.51%;KL150_20_manC,99.39%		O5	Low	?-	0.939	0.9963	n/a	6 / 8 (75%)	O5_03_wzm,99.62%;O5_04_wzt,99.75%;O5_05_wbdD,100.0%;O5_06_wbdA,99.84%;O5_07_wbdB,99.74%;O5_08_wbdC,100.0%	O5_01_manC;O5_02_manB	0		0 / 8 (0%)		4	O12_01_rfbB,98.03%;OL101_03_rfbD,99.66%;OL101_02_rfbA,99.66%;O12_04_rfbC,97.3%		O5	yes
08-1177m	5193_1_11	ERS011804	ST231	2	6	1	3	26	1	77		KL64	Perfect		1	1	0 bp	24 / 24 (100%)	KL64_01_galF,100.0%;KL64_02_cpsACP,100.0%;KL64_03_wzi,100.0%;KL64_04_wza,100.0%;KL64_05_wzb,100.0%;KL64_06_wzc,100.0%;KL64_07_wzx,100.0%;KL64_08_wcoV,100.0%;KL64_09,100.0%;KL64_10_wzy,100.0%;KL64_11_wcoU,100.0%;KL64_12_wcoT,100.0%;KL64_13_wcsF,100.0%;KL64_14_wcuK,100.0%;KL64_15_wbaZ,100.0%;KL64_16_wcaJ,100.0%;KL64_17_gnd,100.0%;KL64_18_manC,100.0%;KL64_19_manB,100.0%;KL64_20_rmlB,100.0%;KL64_21_r…		0		0 / 24 (0%)		2	KL40_05_rfaG,98.16%;KL150_19_gmd,98.81%		O1v1	Very high		1	0.9864	0 bp	7 / 7 (100%)	O1/O2v1_01_wzm,100.0%;O1/O2v1_02_wzt,100.0%;O1/O2v1_03_wbbM,99.21%;O1/O2v1_04_glf,97.92%;O1/O2v1_05_wbbN,97.32%;O1/O2v1_06_wbbO,99.21%;O1/O2v1_07_kfoC,99.54%		0		0 / 7 (0%)		8	Extra_genes_wbbY/wbbZ_01_wbbY,99.46%;O3b_01_manC,100.0%;O3/O3a_02_manB,98.68%;O12_01_rfbB,97.75%;OL101_03_rfbD,98.65%;OL101_02_rfbA,96.88%;Extra_genes_wbbY/wbbZ_02_wbbZ,99.63%;O12_04_rfbC,96.76%		O1	yes		yes
08-475T	5193_1_8	ERS011801	ST23	2	1	1	1	9	4	12		KL113	None	?-+*	0.6274	0.8971	n/a	9 / 20 (45%)	KL113_01_galF,99.67%;KL113_02_cpsACP,93.81%;KL113_03_wzi,93.72%;KL113_04_wza,92.86%;KL113_16_wcaJ,95.73%;KL113_17_gnd,99.79%;KL113_18_manC,99.58%;KL113_19_manB,99.78%;KL113_20_ugd,99.49%	KL113_05_wzb;KL113_06_wzc;KL113_07_wzx;KL113_08;KL113_09;KL113_10;KL113_11_wcoS;KL113_12;KL113_13_wcaG;KL113_14;KL113_15_wcaI	2	KL1_15_wcaI,100.0%;KL1_05_wzb,100.0%	0 / 20 (0%)		2	KL40_05_rfaG,99.74%;KL150_19_gmd,99.1%		O1v2	Good	?-	0.9526	0.9918	n/a	8 / 10 (80%)	O1/O2v2_01_wzm,100.0%;O1/O2v2_02_wzt,99.6%;O1/O2v2_03_wbbM,99.37%;O1/O2v2_04_glf,98.44%;O1/O2v2_05_wbbN,98.66%;O1/O2v2_06_wbbO,100.0%;O1/O2v2_09_gmlB,99.69%;O1/O2v2_10_gmlA,100.0%	O1/O2v2_07_kfoC;O1/O2v2_08_gmlC	0		0 / 10 (0%)		4	Extra_genes_wbbY/wbbZ_01_wbbY,99.6%;O3b_01_manC,99.58%;O3/O3a_02_manB,99.12%;Extra_genes_wbbY/wbbZ_02_wbbZ,100.0%		O1	yes
09-0079m	5193_1_5	ERS011798	ST231	2	6	1	3	26	1	77		KL64	Perfect		1	1	0 bp	24 / 24 (100%)	KL64_01_galF,100.0%;KL64_02_cpsACP,100.0%;KL64_03_wzi,100.0%;KL64_04_wza,100.0%;KL64_05_wzb,100.0%;KL64_06_wzc,100.0%;KL64_07_wzx,100.0%;KL64_08_wcoV,100.0%;KL64_09,100.0%;KL64_10_wzy,100.0%;KL64_11_wcoU,100.0%;KL64_12_wcoT,100.0%;KL64_13_wcsF,100.0%;KL64_14_wcuK,100.0%;KL64_15_wbaZ,100.0%;KL64_16_wcaJ,100.0%;KL64_17_gnd,100.0%;KL64_18_manC,100.0%;KL64_19_manB,100.0%;KL64_20_rmlB,100.0%;KL64_21_r…		0		0 / 24 (0%)		2	KL40_05_rfaG,98.16%;KL150_19_gmd,98.81%		O1v1	Very high		1	0.9864	0 bp	7 / 7 (100%)	O1/O2v1_01_wzm,100.0%;O1/O2v1_02_wzt,100.0%;O1/O2v1_03_wbbM,99.21%;O1/O2v1_04_glf,97.92%;O1/O2v1_05_wbbN,97.32%;O1/O2v1_06_wbbO,99.21%;O1/O2v1_07_kfoC,99.54%		0		0 / 7 (0%)		8	Extra_genes_wbbY/wbbZ_01_wbbY,99.46%;O3b_01_manC,100.0%;O3/O3a_02_manB,98.68%;O12_01_rfbB,97.75%;OL101_03_rfbD,98.65%;OL101_02_rfbA,96.88%;Extra_genes_wbbY/wbbZ_02_wbbZ,99.63%;O12_04_rfbC,96.76%		O1	yes		yes
09-2006m	5235_5_5	ERS012014	ST828	2	1	1	26	1	1	54		KL5	Good	?-+	1	0.9993	n/a	18 / 19 (94.7%)	KL5_01_galF,100.0%;KL5_02_cpsACP,99.52%;KL5_03_wzi,99.8%;KL5_04_wza,100.0%;KL5_05_wzb,100.0%;KL5_06_wzc,99.72%;KL5_07,100.0%;KL5_08_wzx,100.0%;KL5_09,100.0%;KL5_10,100.0%;KL5_11,100.0%;KL5_12,100.0%;KL5_13,100.0%;KL5_14,100.0%;KL5_15_wcaJ,100.0%;KL5_16_gnd,100.0%;KL5_18_manB,100.0%;KL5_19_ugd,100.0%	KL5_17_manC	1	KL150_20_manC,99.7%	0 / 19 (0%)		2	KL40_05_rfaG,97.89%;KL150_19_gmd,99.1%		O1v1	Very high		1	0.981	-2 bp	7 / 7 (100%)	O1/O2v1_01_wzm,100.0%;O1/O2v1_02_wzt,99.6%;O1/O2v1_03_wbbM,98.89%;O1/O2v1_04_glf,98.44%;O1/O2v1_05_wbbN,99.66%;O1/O2v1_06_wbbO,98.94%;O1/O2v1_07_kfoC,96.81%		0		0 / 7 (0%)		3	Extra_genes_wbbY/wbbZ_01_wbbY,99.6%;O3/O3a_02_manB,98.68%;Extra_genes_wbbY/wbbZ_02_wbbZ,100.0%		O1	yes
09-2072m	5235_5_8	ERS012017	ST794-2LV	2	6	19	1	16	1	2		KL133	None	?-+*	0.6873	0.7635	n/a	7 / 19 (36.8%)	KL133_01_galF,100.0%;KL133_02_cpsACP,90.48%;KL133_03_wzi,93.93%;KL133_04_wza,89.66%;KL133_14_wcaJ,80.04%;KL133_18_gnd,95.52%;KL133_19_ugd,96.14%	KL133_05_wzb;KL133_06_wzc;KL133_07_wzy;KL133_08_wcuD;KL133_09;KL133_10_wcuI;KL133_11_manC;KL133_12_manB;KL133_13_wbaZ;KL133_15_wcuA;KL133_16_wcaL;KL133_17_wzx	3	KL74_17_manC,96.61%;KL74_18_manB,95.4%;KL160_14_wbaZ,81.56%	0 / 19 (0%)		5	KL40_03_wcpO,95.55%;KL40_04,97.27%;KL40_05_rfaG,99.21%;KL150_19_gmd,96.1%;KL150_19_gmd,83.18%		O2v2	Very high		1	0.9657	-2 bp	10 / 10 (100%)	O1/O2v2_01_wzm,99.61%;O1/O2v2_02_wzt,97.98%;O1/O2v2_03_wbbM,98.26%;O1/O2v2_04_glf,98.7%;O1/O2v2_05_wbbN,98.66%;O1/O2v2_06_wbbO,99.47%;O1/O2v2_07_kfoC,97.27%;O1/O2v2_08_gmlC,95.07%;O1/O2v2_09_gmlB,98.47%;O1/O2v2_10_gmlA,97.62%		0		0 / 10 (0%)		2	OL104_01_manC,96.19%;OL104_02_manB,95.18%		O2	yes
09-2503m	5235_5_2	ERS012011	ST592	2	3	6	1	9	4	13		KL57	Good	?-+	0.9909	0.9979	n/a	16 / 18 (88.9%)	KL57_01_galF,100.0%;KL57_02_cpsACP,100.0%;KL57_03_wzi,99.79%;KL57_04_wza,100.0%;KL57_05_wzb,100.0%;KL57_06_wzc,99.72%;KL57_07_wcaJ,100.0%;KL57_08_wzx,100.0%;KL57_09_wckX,100.0%;KL57_10_wckW,100.0%;KL57_11_wzy,100.0%;KL57_12,100.0%;KL57_14_wbaZ,100.0%;KL57_15_gnd,100.0%;KL57_17_manB,99.78%;KL57_18_ugd,100.0%	KL57_13_vanT;KL57_16_manC	1	KL150_20_manC,99.39%	0 / 18 (0%)		2	KL50_10,99.43%;KL150_19_gmd,84.68%		O3b	Good	?-	0.9854	0.9891	n/a	7 / 8 (87.5%)	O3b_02_manB,98.9%;O3b_03_wzm,99.24%;O3b_04_wzt,99.54%;O3b_05_wbdD,99.71%;O3b_06_wbdA,99.76%;O3b_07_wbdB,99.21%;O3b_08_wbdC,100.0%	O3b_01_manC	0		0 / 8 (0%)		0			O3	yes
09-2801m	5235_6_1	ERS012022	ST16-1LV	2	1	2	1	4	4	-		KL5	Good	?-+	0.9803	0.9996	n/a	17 / 19 (89.5%)	KL5_01_galF,100.0%;KL5_02_cpsACP,99.52%;KL5_03_wzi,100.0%;KL5_04_wza,100.0%;KL5_05_wzb,100.0%;KL5_06_wzc,99.86%;KL5_07,100.0%;KL5_08_wzx,100.0%;KL5_09,100.0%;KL5_10,100.0%;KL5_11,100.0%;KL5_12,100.0%;KL5_13,100.0%;KL5_14,100.0%;KL5_15_wcaJ,100.0%;KL5_16_gnd,100.0%;KL5_19_ugd,100.0%	KL5_17_manC;KL5_18_manB	1	KL150_20_manC,99.7%	0 / 19 (0%)		2	KL40_05_rfaG,97.89%;KL150_19_gmd,99.1%		O1v1	Very high		1	0.9812	-2 bp	7 / 7 (100%)	O1/O2v1_01_wzm,100.0%;O1/O2v1_02_wzt,99.6%;O1/O2v1_03_wbbM,99.05%;O1/O2v1_04_glf,98.44%;O1/O2v1_05_wbbN,99.66%;O1/O2v1_06_wbbO,98.94%;O1/O2v1_07_kfoC,96.81%		0		0 / 7 (0%)		2	Extra_genes_wbbY/wbbZ_01_wbbY,99.46%;Extra_genes_wbbY/wbbZ_02_wbbZ,100.0%		O1	yes
09-286G	5235_8_9	ERS011791	ST499	2	1	5	2	7	4	4		KL33	Perfect		1	1	0 bp	21 / 21 (100%)	KL33_01_galF,100.0%;KL33_02_cpsACP,100.0%;KL33_03,100.0%;KL33_04,100.0%;KL33_05,100.0%;KL33_06_wza,100.0%;KL33_07_wzb,100.0%;KL33_08_wzc,100.0%;KL33_09_wckM,100.0%;KL33_10_wckL,100.0%;KL33_11_wcuQ,100.0%;KL33_12_wzx,100.0%;KL33_13_wckK,100.0%;KL33_14_manC,100.0%;KL33_15_manB,100.0%;KL33_16_wbaZ,99.76%;KL33_17_wcaJ,100.0%;KL33_18_wzy,100.0%;KL33_19_wckJ,100.0%;KL33_20_gnd,100.0%;KL33_21_ugd,100.0%		0		0 / 21 (0%)		4	KL50_10,99.43%;KL14_19_manC,99.79%;KL30_19_manB,99.14%;KL150_19_gmd,98.21%		O3b	Very high		1	0.9925	-1 bp	8 / 8 (100%)	O3b_01_manC,99.79%;O3b_02_manB,99.78%;O3b_03_wzm,99.24%;O3b_04_wzt,99.77%;O3b_05_wbdD,99.71%;O3b_06_wbdA,99.76%;O3b_07_wbdB,99.21%;O3b_08_wbdC,100.0%		0		0 / 8 (0%)		0			O3	yes
09-2985m	5235_6_3	ERS012024	ST25	2	1	1	1	10	4	13		KL2	Very high		1	0.984	+1 bp	18 / 18 (100%)	KL2_01_galF,99.33%;KL2_02_cpsACP,99.05%;KL2_03_wzi,98.61%;KL2_04_wza,100.0%;KL2_05_wzb,100.0%;KL2_06_wzc,99.86%;KL2_07,99.72%;KL2_08,100.0%;KL2_09,99.74%;KL2_10,100.0%;KL2_11_wzx,99.18%;KL2_12,99.48%;KL2_13,99.1%;KL2_14_wcaJ,99.79%;KL2_15_gnd,98.93%;KL2_16_manC,99.36%;KL2_17_manB,99.78%;KL2_18_ugd,100.0%		0		0 / 18 (0%)		4	KL40_03_wcpO,98.38%;KL40_04,99.26%;KL40_05_rfaG,99.74%;KL150_19_gmd,99.1%		O1v2	Very high		1	0.992	0 bp	10 / 10 (100%)	O1/O2v2_01_wzm,100.0%;O1/O2v2_02_wzt,99.6%;O1/O2v2_03_wbbM,99.52%;O1/O2v2_04_glf,98.96%;O1/O2v2_05_wbbN,98.99%;O1/O2v2_06_wbbO,100.0%;O1/O2v2_07_kfoC,99.75%;O1/O2v2_08_gmlC,99.38%;O1/O2v2_09_gmlB,99.39%;O1/O2v2_10_gmlA,99.21%		0		0 / 10 (0%)		4	Extra_genes_wbbY/wbbZ_01_wbbY,99.73%;O3/O3a_01_manC,99.58%;O3/O3a_02_manB,99.12%;Extra_genes_wbbY/wbbZ_02_wbbZ,100.0%		O1	yes
09-309B	5235_5_6	ERS012015	ST13-1LV	2	3	1	1	10	1	-		KL106	None	?-	0.7916	0.9971	n/a	11 / 18 (61.1%)	KL106_01_galF,100.0%;KL106_02_cpsACP,98.57%;KL106_03_wzi,100.0%;KL106_04_wza,100.0%;KL106_05_wzb,100.0%;KL106_08,100.0%;KL106_13_wzx,99.8%;KL106_14,100.0%;KL106_15_rfbp,100.0%;KL106_16_gnd,100.0%;KL106_18_ugd,100.0%	KL106_06_wzc;KL106_07_wzy;KL106_09;KL106_10_wecB;KL106_11_wzx;KL106_12;KL106_17	0		0 / 18 (0%)		4	KL40_03_wcpO,99.39%;KL40_04,99.5%;KL40_05_rfaG,98.95%;KL150_19_gmd,98.51%		O1v2	Very high		1	0.9852	0 bp	10 / 10 (100%)	O1/O2v2_01_wzm,100.0%;O1/O2v2_02_wzt,99.19%;O1/O2v2_03_wbbM,98.73%;O1/O2v2_04_glf,99.74%;O1/O2v2_05_wbbN,98.32%;O1/O2v2_06_wbbO,99.2%;O1/O2v2_07_kfoC,99.01%;O1/O2v2_08_gmlC,97.54%;O1/O2v2_09_gmlB,99.39%;O1/O2v2_10_gmlA,100.0%		0		0 / 10 (0%)		2	Extra_genes_wbbY/wbbZ_01_wbbY,99.19%;Extra_genes_wbbY/wbbZ_02_wbbZ,100.0%		O1	yes
09-332B	5235_5_11	ERS012020	ST967	2	1	19	4	9	4	34		KL18	Very high		1	0.9868	0 bp	21 / 21 (100%)	KL18_01_galF,99.67%;KL18_02_cpsACP,99.52%;KL18_03_wzi,99.58%;KL18_04_wza,100.0%;KL18_05_wzb,100.0%;KL18_06_wzc,99.86%;KL18_07_wcaJ,100.0%;KL18_08_wcaA,99.67%;KL18_09_wcuM,99.73%;KL18_10_wbbL,100.0%;KL18_11_wckF,100.0%;KL18_12_wzy,100.0%;KL18_13,100.0%;KL18_14_wcuH,100.0%;KL18_15_wzx,100.0%;KL18_16_gnd,100.0%;KL18_17_rmlB,98.87%;KL18_18_rmlA,100.0%;KL18_19_rmlD,99.66%;KL18_20_rmlC,100.0%;KL18_21_u…		0		0 / 21 (0%)		4	KL40_03_wcpO,99.8%;KL40_04,100.0%;KL40_05_rfaG,100.0%;KL150_19_gmd,99.1%		O1v2	Very high		1	0.9876	0 bp	10 / 10 (100%)	O1/O2v2_01_wzm,100.0%;O1/O2v2_02_wzt,99.6%;O1/O2v2_03_wbbM,99.37%;O1/O2v2_04_glf,98.96%;O1/O2v2_05_wbbN,98.99%;O1/O2v2_06_wbbO,99.73%;O1/O2v2_07_kfoC,99.5%;O1/O2v2_08_gmlC,97.54%;O1/O2v2_09_gmlB,99.08%;O1/O2v2_10_gmlA,100.0%		0		0 / 10 (0%)		6	Extra_genes_wbbY/wbbZ_01_wbbY,99.6%;O12_01_rfbB,98.31%;OL101_03_rfbD,98.65%;OL101_02_rfbA,97.92%;Extra_genes_wbbY/wbbZ_02_wbbZ,100.0%;O12_04_rfbC,97.84%		O1	yes
09-341B	5235_6_2	ERS012023	ST147	3	4	6	1	7	4	38		KL64	Perfect		1	1	0 bp	24 / 24 (100%)	KL64_01_galF,100.0%;KL64_02_cpsACP,100.0%;KL64_03_wzi,100.0%;KL64_04_wza,100.0%;KL64_05_wzb,100.0%;KL64_06_wzc,100.0%;KL64_07_wzx,100.0%;KL64_08_wcoV,100.0%;KL64_09,100.0%;KL64_10_wzy,99.75%;KL64_11_wcoU,100.0%;KL64_12_wcoT,100.0%;KL64_13_wcsF,100.0%;KL64_14_wcuK,100.0%;KL64_15_wbaZ,100.0%;KL64_16_wcaJ,100.0%;KL64_17_gnd,100.0%;KL64_18_manC,100.0%;KL64_19_manB,100.0%;KL64_20_rmlB,100.0%;KL64_21_r…		0		0 / 24 (0%)		2	KL40_05_rfaG,98.16%;KL150_19_gmd,98.81%		O2v1	Very high		1	0.9864	0 bp	7 / 7 (100%)	O1/O2v1_01_wzm,100.0%;O1/O2v1_02_wzt,100.0%;O1/O2v1_03_wbbM,99.21%;O1/O2v1_04_glf,97.92%;O1/O2v1_05_wbbN,97.32%;O1/O2v1_06_wbbO,99.21%;O1/O2v1_07_kfoC,99.54%		0		0 / 7 (0%)		6	O3b_01_manC,100.0%;O3/O3a_02_manB,98.68%;O12_01_rfbB,97.75%;OL101_03_rfbD,98.65%;OL101_02_rfbA,96.88%;O12_04_rfbC,96.76%		O2	yes
09-370B	5235_5_12	ERS012021	ST11	3	3	1	1	1	1	4		KL150	Good	?+	0.9838	0.9994	n/a	21 / 21 (100%)	KL150_01_galF,100.0%;KL150_02_cpsACP,100.0%;KL150_03_wzi,100.0%;KL150_04_wza,100.0%;KL150_05_wzb,100.0%;KL150_06_wzc,100.0%;KL150_07_wbaP,100.0%;KL150_08,100.0%;KL150_09_wcaN,100.0%;KL150_10,100.0%;KL150_11,100.0%;KL150_12,100.0%;KL150_13,100.0%;KL150_14,100.0%;KL150_15_wzx,100.0%;KL150_16,100.0%;KL150_17_gnd,100.0%;KL150_18,100.0%;KL150_19_gmd,100.0%;KL150_20_manC,100.0%;KL150_21_ugd,100.0%		1	KL137_19,100.0%	0 / 21 (0%)		1	KL50_10,99.25%		O3b	Good	?-	0.9986	0.9898	n/a	6 / 8 (75%)	O3b_03_wzm,99.24%;O3b_04_wzt,99.07%;O3b_05_wbdD,99.56%;O3b_06_wbdA,99.64%;O3b_07_wbdB,99.21%;O3b_08_wbdC,100.0%	O3b_01_manC;O3b_02_manB	0		0 / 8 (0%)		0			O3	yes
09-400B	5235_5_3	ERS012012	ST111	2	1	5	1	17	4	42		KL104	None	?-+	0.9666	0.9972	n/a	19 / 23 (82.6%)	KL104_01_galF,100.0%;KL104_02_cpsACP,100.0%;KL104_03_wzi,100.0%;KL104_04_wza,100.0%;KL104_05_wzb,100.0%;KL104_06_wzc,100.0%;KL104_10,100.0%;KL104_11,100.0%;KL104_12,99.76%;KL104_13,100.0%;KL104_14,100.0%;KL104_15_wecB,99.61%;KL104_16_wzx,100.0%;KL104_17,100.0%;KL104_18,100.0%;KL104_19_rfbp,100.0%;KL104_20_gnd,100.0%;KL104_22_manB,99.12%;KL104_23_ugd,99.23%	KL104_07;KL104_08_wzx;KL104_09_wzx;KL104_21_manC	1	KL150_20_manC,100.0%	0 / 23 (0%)		4	KL40_03_wcpO,98.38%;KL40_04,99.26%;KL40_05_rfaG,99.74%;KL150_19_gmd,98.21%		O1v2	Very high		1	0.9928	-2 bp	10 / 10 (100%)	O1/O2v2_01_wzm,100.0%;O1/O2v2_02_wzt,99.6%;O1/O2v2_03_wbbM,100.0%;O1/O2v2_04_glf,99.22%;O1/O2v2_05_wbbN,98.99%;O1/O2v2_06_wbbO,100.0%;O1/O2v2_07_kfoC,98.76%;O1/O2v2_08_gmlC,98.97%;O1/O2v2_09_gmlB,99.69%;O1/O2v2_10_gmlA,100.0%		0		0 / 10 (0%)		3	Extra_genes_wbbY/wbbZ_01_wbbY,99.33%;O3/O3a_02_manB,98.68%;Extra_genes_wbbY/wbbZ_02_wbbZ,99.63%		O1	yes
09-406B	5235_5_4	ERS012013	ST231	2	6	1	3	26	1	77		KL64	Perfect		1	1	0 bp	24 / 24 (100%)	KL64_01_galF,100.0%;KL64_02_cpsACP,100.0%;KL64_03_wzi,100.0%;KL64_04_wza,100.0%;KL64_05_wzb,100.0%;KL64_06_wzc,99.86%;KL64_07_wzx,100.0%;KL64_08_wcoV,100.0%;KL64_09,100.0%;KL64_10_wzy,100.0%;KL64_11_wcoU,100.0%;KL64_12_wcoT,100.0%;KL64_13_wcsF,100.0%;KL64_14_wcuK,100.0%;KL64_15_wbaZ,100.0%;KL64_16_wcaJ,100.0%;KL64_17_gnd,100.0%;KL64_18_manC,100.0%;KL64_19_manB,100.0%;KL64_20_rmlB,100.0%;KL64_21_r…		0		0 / 24 (0%)		2	KL40_05_rfaG,98.16%;KL150_19_gmd,98.81%		O1v1	Very high		1	0.9864	0 bp	7 / 7 (100%)	O1/O2v1_01_wzm,100.0%;O1/O2v1_02_wzt,100.0%;O1/O2v1_03_wbbM,99.21%;O1/O2v1_04_glf,97.92%;O1/O2v1_05_wbbN,97.32%;O1/O2v1_06_wbbO,99.21%;O1/O2v1_07_kfoC,99.54%		0		0 / 7 (0%)		8	Extra_genes_wbbY/wbbZ_01_wbbY,99.46%;O3b_01_manC,100.0%;O3/O3a_02_manB,98.68%;O12_01_rfbB,97.75%;OL101_03_rfbD,98.65%;OL101_02_rfbA,96.88%;Extra_genes_wbbY/wbbZ_02_wbbZ,99.63%;O12_04_rfbC,96.76%		O1	yes		yes
09-439B	5235_5_10	ERS012019	ST2355-1LV	18*	22	18	61	11	13	51		KL111	Very high	*	0.9903	0.9723	-54 bp	17 / 17 (100%)	KL111_01_galF,99.33%;KL111_02_cpsACP,91.9%;KL111_03_wzi,98.74%;KL111_04_wza,99.47%;KL111_05_wzb,97.24%;KL111_06_wzc,99.31%;KL111_07_wzy,98.18%;KL111_08_wckT,97.52%;KL111_09,98.64%;KL111_10,97.45%;KL111_11_wzy,99.58%;KL111_12_wcuL,97.49%;KL111_13_wctD,97.06%;KL111_14,97.13%;KL111_15_wcaJ,99.57%;KL111_16_gnd,98.5%;KL111_17_ugd,98.97%		0		0 / 17 (0%)		3	KL150_19_gmd,98.51%;KL150_20_manC,99.7%;KL137_19,100.0%		O3/O3a	Good	?-	1	0.9597	n/a	6 / 8 (75%)	O3/O3a_03_wzm,98.47%;O3/O3a_04_wzt,98.84%;O3/O3a_05_wbdD,95.91%;O3/O3a_06_wbdA,97.86%;O3/O3a_07_wbdB,99.74%;O3/O3a_08_wbdC,99.46%	O3/O3a_01_manC;O3/O3a_02_manB	0		0 / 8 (0%)		0			O3	yes
1_1_55	Klebsiella_sp_1_1_55	ACXA01	ST848	16	24	30	32	90	22	178		KL13	Good	?-+*	1	0.959	n/a	18 / 19 (94.7%)	KL13_01_galF,98.67%;KL13_02_cpsACP,92.93%;KL13_03_wzi,97.62%;KL13_04_wza,100.0%;KL13_05_wzb,100.0%;KL13_06_wzc,98.62%;KL13_07_wcuD,95.03%;KL13_08_wclX,94.07%;KL13_09_wzy,98.09%;KL13_10_wcuF,93.89%;KL13_11_wzx,96.49%;KL13_12_wcuL,98.11%;KL13_13_wcoW,94.51%;KL13_14,94.25%;KL13_15_wcaJ,99.14%;KL13_16_gnd,100.0%;KL13_18_manB,99.77%;KL13_19_ugd,99.74%	KL13_17_manC	1	KL150_20_manC,99.7%	0 / 19 (0%)		1	KL150_19_gmd,98.51%		O5	Good	?-	1	0.996	n/a	7 / 8 (87.5%)	O5_02_manB,99.77%;O5_03_wzm,99.62%;O5_04_wzt,99.75%;O5_05_wbdD,100.0%;O5_06_wbdA,99.92%;O5_07_wbdB,99.74%;O5_08_wbdC,100.0%	O5_01_manC	0		0 / 8 (0%)		0
1892m	5193_1_10	ERS011803	ST2114	16	24	21	27	47	22	204		KL107	Very high	*	0.9999	0.9614	-5 bp	16 / 16 (100%)	KL107_01_galF,98.66%;KL107_02_cpsACP,93.81%;KL107_03_wzi,98.12%;KL107_04_wza,99.21%;KL107_05_wzb,100.0%;KL107_06_wzc,99.44%;KL107_07_wbaP,99.58%;KL107_08,100.0%;KL107_09,98.66%;KL107_10,98.43%;KL107_11_gnd,99.79%;KL107_12,98.87%;KL107_13,98.97%;KL107_14,100.0%;KL107_15,99.46%;KL107_16_ugd,99.49%		0		0 / 16 (0%)		4	KL49_17_manC,99.58%;KL30_19_manB,98.93%;KL150_19_gmd,98.21%;KL150_19_gmd,84.92%		O5	Very high		1	0.9961	0 bp	8 / 8 (100%)	O5_01_manC,99.36%;O5_02_manB,99.56%;O5_03_wzm,99.62%;O5_04_wzt,100.0%;O5_05_wbdD,100.0%;O5_06_wbdA,99.92%;O5_07_wbdB,99.22%;O5_08_wbdC,100.0%		0		0 / 8 (0%)		4	O12_01_rfbB,97.46%;OL101_03_rfbD,98.99%;OL101_02_rfbA,99.31%;O12_04_rfbC,97.84%		O5	yes
2358m	5235_6_8	ERS012029	ST23	2	1	1	1	9	4	12		KL1	Low	?-+	1	0.9999	n/a	18 / 20 (90%)	KL1_01_galF,100.0%;KL1_02_cpsACP,100.0%;KL1_03_wzi,100.0%;KL1_04_wza,100.0%;KL1_05_wzb,100.0%;KL1_06_wzc,100.0%;KL1_07_wzx,100.0%;KL1_08_wclY,100.0%;KL1_09_wzy,100.0%;KL1_10_wcsS,100.0%;KL1_11_wcsT,100.0%;KL1_12_gmd,100.0%;KL1_13_wcaG,99.71%;KL1_14_wcaH,100.0%;KL1_15_wcaI,100.0%;KL1_16_wcaJ,100.0%;KL1_17_gnd,100.0%;KL1_20_ugd,100.0%	KL1_18_manC;KL1_19_manB	2	KL150_20_manC,99.7%;KL137_19,100.0%	0 / 20 (0%)		4	KL40_03_wcpO,97.98%;KL40_04,99.5%;KL40_05_rfaG,99.74%;KL150_19_gmd,99.1%		O1v2	Very high		1	0.9913	-2 bp	10 / 10 (100%)	O1/O2v2_01_wzm,100.0%;O1/O2v2_02_wzt,99.6%;O1/O2v2_03_wbbM,99.37%;O1/O2v2_04_glf,98.44%;O1/O2v2_05_wbbN,98.66%;O1/O2v2_06_wbbO,100.0%;O1/O2v2_07_kfoC,99.01%;O1/O2v2_08_gmlC,98.56%;O1/O2v2_09_gmlB,99.69%;O1/O2v2_10_gmlA,100.0%		0		0 / 10 (0%)		2	Extra_genes_wbbY/wbbZ_01_wbbY,99.6%;Extra_genes_wbbY/wbbZ_02_wbbZ,100.0%		O1	yes
24m	5235_8_5	ERS011787	ST25-1LV	2	1	1	1	10	4	13*		KL2	Low	?-+	0.9905	0.9842	n/a	16 / 18 (88.9%)	KL2_01_galF,99.33%;KL2_02_cpsACP,99.05%;KL2_03_wzi,98.61%;KL2_04_wza,100.0%;KL2_05_wzb,100.0%;KL2_06_wzc,99.86%;KL2_07,99.72%;KL2_08,100.0%;KL2_09,99.74%;KL2_10,100.0%;KL2_11_wzx,99.18%;KL2_12,99.48%;KL2_13,99.1%;KL2_14_wcaJ,99.79%;KL2_15_gnd,98.93%;KL2_18_ugd,100.0%	KL2_16_manC;KL2_17_manB	2	KL150_20_manC,99.7%;KL137_19,100.0%	0 / 18 (0%)		4	KL40_03_wcpO,98.38%;KL40_04,99.26%;KL40_05_rfaG,99.74%;KL150_19_gmd,99.1%		O1v2	Very high		1	0.9919	0 bp	10 / 10 (100%)	O1/O2v2_01_wzm,100.0%;O1/O2v2_02_wzt,99.6%;O1/O2v2_03_wbbM,99.37%;O1/O2v2_04_glf,98.96%;O1/O2v2_05_wbbN,98.99%;O1/O2v2_06_wbbO,100.0%;O1/O2v2_07_kfoC,99.75%;O1/O2v2_08_gmlC,99.38%;O1/O2v2_09_gmlB,99.39%;O1/O2v2_10_gmlA,99.21%		0		0 / 10 (0%)		2	Extra_genes_wbbY/wbbZ_01_wbbY,99.73%;Extra_genes_wbbY/wbbZ_02_wbbZ,100.0%		O1	yes
311G	5235_6_5	ERS012026	ST65	2	1	2	1	10	4	13		KL2	Low	?-+	1	0.9839	n/a	16 / 18 (88.9%)	KL2_01_galF,99.0%;KL2_02_cpsACP,98.57%;KL2_03_wzi,98.61%;KL2_04_wza,100.0%;KL2_05_wzb,100.0%;KL2_06_wzc,99.86%;KL2_07,99.72%;KL2_08,100.0%;KL2_09,99.74%;KL2_10,100.0%;KL2_11_wzx,99.18%;KL2_12,99.48%;KL2_13,99.1%;KL2_14_wcaJ,99.79%;KL2_15_gnd,98.93%;KL2_18_ugd,100.0%	KL2_16_manC;KL2_17_manB	2	KL150_20_manC,99.7%;KL137_19,100.0%	0 / 18 (0%)		5	KL40_03_wcpO,97.98%;KL40_04,99.75%;KL40_05_rfaG,99.48%;KL150_19_gmd,98.21%;KL131_09_rmlB,80.18%		O1v2	Very high		1	0.9898	0 bp	10 / 10 (100%)	O1/O2v2_01_wzm,100.0%;O1/O2v2_02_wzt,99.6%;O1/O2v2_03_wbbM,99.84%;O1/O2v2_04_glf,98.96%;O1/O2v2_05_wbbN,97.65%;O1/O2v2_06_wbbO,99.73%;O1/O2v2_07_kfoC,99.26%;O1/O2v2_08_gmlC,98.77%;O1/O2v2_09_gmlB,98.78%;O1/O2v2_10_gmlA,99.21%		0		0 / 10 (0%)		2	Extra_genes_wbbY/wbbZ_01_wbbY,99.6%;Extra_genes_wbbY/wbbZ_02_wbbZ,100.0%		O1	yes
4_1_44FAA	Klebsiella_sp_4_1_44FAA	ACWO01	ST1221	2	1	1	1	17	1	4		KL28	None	-	1	0.9915	0 bp	15 / 19 (78.9%)	KL28_01_galF,100.0%;KL28_02_cpsACP,100.0%;KL28_03_wzi,97.7%;KL28_04_wza,99.74%;KL28_05_wzb,100.0%;KL28_06_wzc,99.58%;KL28_07_wckC,100.0%;KL28_08_wcuC,100.0%;KL28_09_wckD,100.0%;KL28_12_wcuE,100.0%;KL28_14_wbaZ,100.0%;KL28_16_gnd,100.0%;KL28_17_manC,99.79%;KL28_18_manB,99.78%;KL28_19_ugd,100.0%	KL28_10_wzy;KL28_11_wclS;KL28_13_wzx;KL28_15_wcaJ	0		0 / 19 (0%)		4	KL40_03_wcpO,98.12%;KL40_04,99.5%;KL40_05_rfaG,99.48%;KL150_19_gmd,99.1%		O2v2	Very high		1	0.9838	-1 bp	10 / 10 (100%)	O1/O2v2_01_wzm,100.0%;O1/O2v2_02_wzt,99.19%;O1/O2v2_03_wbbM,98.58%;O1/O2v2_04_glf,98.96%;O1/O2v2_05_wbbN,98.32%;O1/O2v2_06_wbbO,99.73%;O1/O2v2_07_kfoC,99.01%;O1/O2v2_08_gmlC,96.45%;O1/O2v2_09_gmlB,99.08%;O1/O2v2_10_gmlA,100.0%		0		0 / 10 (0%)		2	O3b_01_manC,100.0%;O3/O3a_02_manB,98.9%			yes
558m	5235_6_9	ERS012030	ST660	2	1	2	1	4	1	25		KL16	Good	?-+	1	0.994	n/a	21 / 22 (95.5%)	KL16_01_galF,99.67%;KL16_02_cpsACP,97.14%;KL16_03_wzi,100.0%;KL16_04_wza,100.0%;KL16_05_wzb,100.0%;KL16_06_wzc,100.0%;KL16_07_wzx,100.0%;KL16_08_wzy,100.0%;KL16_09_gtf1,99.73%;KL16_10_vatD,99.45%;KL16_11_lacA,100.0%;KL16_12_sunS,100.0%;KL16_13_gmd,100.0%;KL16_14_fcl,100.0%;KL16_15_gmm,100.0%;KL16_16,100.0%;KL16_17_wcaJ,100.0%;KL16_18_gnd,99.79%;KL16_19,99.37%;KL16_21_manB,99.56%;KL16_22_ugd,99.49%	KL16_20_manC	1	KL150_20_manC,100.0%	0 / 22 (0%)		2	KL40_05_rfaG,98.16%;KL150_19_gmd,99.7%		O1v1	Very high		1	0.9854	0 bp	7 / 7 (100%)	O1/O2v1_01_wzm,100.0%;O1/O2v1_02_wzt,99.6%;O1/O2v1_03_wbbM,99.21%;O1/O2v1_04_glf,99.22%;O1/O2v1_05_wbbN,98.32%;O1/O2v1_06_wbbO,99.21%;O1/O2v1_07_kfoC,98.63%		0		0 / 7 (0%)		3	Extra_genes_wbbY/wbbZ_01_wbbY,99.46%;O3/O3a_02_manB,98.9%;Extra_genes_wbbY/wbbZ_02_wbbZ,100.0%		O1	yes
59M	5193_1_1	ERS011794	ST231	2	6	1	3	26	1	77		KL51	High	-	1	0.9941	+3 bp	15 / 16 (93.8%)	KL51_01_galF,99.33%;KL51_02_cpsACP,100.0%;KL51_03_wzi,99.79%;KL51_04_wza,100.0%;KL51_05_wzb,100.0%;KL51_06_wzc,99.86%;KL51_07_wcaJ,99.79%;KL51_08_wcpB,100.0%;KL51_09_wzy,99.17%;KL51_10_wcuF,99.18%;KL51_11_wcpA,99.73%;KL51_12_wzx,100.0%;KL51_13,99.88%;KL51_15_gnd,99.57%;KL51_16_ugd,99.23%	KL51_14_wcoZ	0		0 / 16 (0%)		4	KL40_03_wcpO,98.99%;KL40_04,99.75%;KL40_05_rfaG,99.48%;KL150_19_gmd,98.81%		O1v2	Very high		1	0.9845	0 bp	10 / 10 (100%)	O1/O2v2_01_wzm,100.0%;O1/O2v2_02_wzt,99.19%;O1/O2v2_03_wbbM,98.73%;O1/O2v2_04_glf,98.96%;O1/O2v2_05_wbbN,98.32%;O1/O2v2_06_wbbO,99.73%;O1/O2v2_07_kfoC,99.26%;O1/O2v2_08_gmlC,97.13%;O1/O2v2_09_gmlB,99.39%;O1/O2v2_10_gmlA,99.21%		0		0 / 10 (0%)		2	Extra_genes_wbbY/wbbZ_01_wbbY,99.46%;Extra_genes_wbbY/wbbZ_02_wbbZ,99.63%		O1	yes		yes
620m	5235_6_6	ERS012027	ST65-1LV	2	1	2	1	10	4	13*		KL2	Low	?-	0.9138	0.9825	n/a	15 / 18 (83.3%)	KL2_01_galF,99.0%;KL2_02_cpsACP,98.57%;KL2_03_wzi,98.61%;KL2_04_wza,100.0%;KL2_05_wzb,100.0%;KL2_06_wzc,99.72%;KL2_08,100.0%;KL2_11_wzx,98.97%;KL2_12,99.48%;KL2_13,99.1%;KL2_14_wcaJ,99.79%;KL2_15_gnd,98.93%;KL2_16_manC,99.36%;KL2_17_manB,99.78%;KL2_18_ugd,100.0%	KL2_07;KL2_09;KL2_10	0		0 / 18 (0%)		4	KL40_03_wcpO,97.98%;KL40_04,99.75%;KL40_05_rfaG,99.48%;KL150_19_gmd,98.2%		O1v2	Very high		1	0.9896	0 bp	10 / 10 (100%)	O1/O2v2_01_wzm,99.22%;O1/O2v2_02_wzt,99.6%;O1/O2v2_03_wbbM,99.84%;O1/O2v2_04_glf,98.96%;O1/O2v2_05_wbbN,97.65%;O1/O2v2_06_wbbO,99.73%;O1/O2v2_07_kfoC,99.26%;O1/O2v2_08_gmlC,98.77%;O1/O2v2_09_gmlB,98.78%;O1/O2v2_10_gmlA,99.21%		0		0 / 10 (0%)		4	Extra_genes_wbbY/wbbZ_01_wbbY,99.6%;O3/O3a_01_manC,99.58%;O3/O3a_02_manB,99.12%;Extra_genes_wbbY/wbbZ_02_wbbZ,100.0%		O1	yes
71B	5235_8_8	ERS011790	ST656	4	4	1	1	7	4	4		KL14	None	?-+*	0.7772	0.8372	n/a	8 / 25 (32%)	KL14_01_galF,100.0%;KL14_02_cpsACP,98.57%;KL14_03_wzi,97.62%;KL14_04_wza,94.69%;KL14_18_gnd,99.79%;KL14_20_manB,98.72%;KL14_23_rmlD,99.28%;KL14_25_ugd,99.49%	KL14_05_wzb;KL14_06_wzc;KL14_07;KL14_08_wzx;KL14_09;KL14_10;KL14_11;KL14_12;KL14_13;KL14_14;KL14_15;KL14_16;KL14_17_wcaJ;KL14_19_manC;KL14_21_rmlB;KL14_22_rmlA;KL14_24_rmlC	1	KL150_20_manC,100.0%	0 / 25 (0%)		1	KL150_19_gmd,99.1%		OL101	Low	?-+*	1	0.9143	n/a	6 / 9 (66.7%)	OL101_03_rfbD,98.2%;OL101_05_wbbL,98.92%;OL101_06_wzm,98.92%;OL101_07_wzt,99.32%;OL101_08_wbbB,95.71%;OL101_09_glycosylhydrolase,92.34%	OL101_01_rfbB;OL101_02_rfbA;OL101_04_rfbC	2	OL103_01_rmlC,96.77%;OL103_01_rmlC,93.55%	0 / 9 (0%)		3	Extra_genes_wbbY/wbbZ_01_wbbY,99.87%;O3/O3a_02_manB,98.24%;Extra_genes_wbbY/wbbZ_02_wbbZ,100.0%		OL101	yes
71M	5235_8_3	ERS011785	ST806-1LV	2	1	1	1	89	1	-		KL108	Good	?-+*	0.9895	0.9749	n/a	20 / 23 (87.0%)	KL108_01_galF,98.66%;KL108_02_cpsACP,94.29%;KL108_04_wza,100.0%;KL108_05_wzb,100.0%;KL108_06_wzc,99.17%;KL108_07_wzxC,99.1%;KL108_08,99.18%;KL108_09,99.69%;KL108_10,99.28%;KL108_11,99.25%;KL108_12,99.6%;KL108_13,98.91%;KL108_14,100.0%;KL108_16,100.0%;KL108_17_wcaI,99.51%;KL108_18_rfbp,99.79%;KL108_19_wcaM,99.33%;KL108_20_gnd,98.93%;KL108_22_manB,99.12%;KL108_23_ugd,99.49%	KL108_03_wzi;KL108_15_wcaG;KL108_21_manC	1	KL150_20_manC,99.7%	0 / 23 (0%)		4	KL40_03_wcpO,99.19%;KL40_04,99.5%;KL40_05_rfaG,99.48%;KL150_19_gmd,98.51%		O1v2	Very high		1	0.9848	0 bp	10 / 10 (100%)	O1/O2v2_01_wzm,100.0%;O1/O2v2_02_wzt,99.19%;O1/O2v2_03_wbbM,98.73%;O1/O2v2_04_glf,99.22%;O1/O2v2_05_wbbN,97.65%;O1/O2v2_06_wbbO,99.73%;O1/O2v2_07_kfoC,99.01%;O1/O2v2_08_gmlC,97.33%;O1/O2v2_09_gmlB,98.47%;O1/O2v2_10_gmlA,100.0%		0		0 / 10 (0%)		3	Extra_genes_wbbY/wbbZ_01_wbbY,99.33%;O3/O3a_02_manB,99.12%;Extra_genes_wbbY/wbbZ_02_wbbZ,99.63%		O1	yes
805m	5235_6_10	ERS012031	ST86	9	4	2	1	1	1	27		KL2	Good	?-+	0.9984	0.9992	n/a	17 / 18 (94.4%)	KL2_01_galF,99.67%;KL2_02_cpsACP,100.0%;KL2_03_wzi,100.0%;KL2_04_wza,100.0%;KL2_05_wzb,100.0%;KL2_06_wzc,99.86%;KL2_07,100.0%;KL2_08,100.0%;KL2_09,100.0%;KL2_10,100.0%;KL2_11_wzx,100.0%;KL2_12,99.48%;KL2_13,100.0%;KL2_14_wcaJ,99.79%;KL2_15_gnd,99.57%;KL2_17_manB,100.0%;KL2_18_ugd,100.0%	KL2_16_manC	1	KL150_20_manC,99.7%	0 / 18 (0%)		2	KL40_05_rfaG,98.16%;KL150_19_gmd,99.7%		O1v1	Very high		1	0.9846	-2 bp	7 / 7 (100%)	O1/O2v1_01_wzm,100.0%;O1/O2v1_02_wzt,99.6%;O1/O2v1_03_wbbM,99.53%;O1/O2v1_04_glf,99.48%;O1/O2v1_05_wbbN,98.66%;O1/O2v1_06_wbbO,99.21%;O1/O2v1_07_kfoC,98.63%		0		0 / 7 (0%)		3	Extra_genes_wbbY/wbbZ_01_wbbY,99.6%;O3/O3a_02_manB,98.9%;Extra_genes_wbbY/wbbZ_02_wbbZ,100.0%		O1	yes
A-003-I-a-1	5193_3_9	ERS011838	ST2115	2	1	17	1	1	1	23		KL126	Good	?	0.9995	1	n/a	15 / 15 (100%)	KL126_01_galF,100.0%;KL126_02_cpsACP,100.0%;KL126_03_wzi,100.0%;KL126_04_wza,100.0%;KL126_05_wzb,100.0%;KL126_06_wzc,100.0%;KL126_07_wbaP,100.0%;KL126_08,100.0%;KL126_09,100.0%;KL126_10_wzx,100.0%;KL126_11_wcpS,100.0%;KL126_12_wcqP,100.0%;KL126_13_glf,100.0%;KL126_14_gnd,100.0%;KL126_15_ugd,100.0%		0		0 / 15 (0%)		2	KL150_19_gmd,99.1%;KL52_20_rmlD,99.36%		OL101	Good	?-*	1	0.9181	n/a	6 / 9 (66.7%)	OL101_03_rfbD,98.32%;OL101_05_wbbL,98.92%;OL101_06_wzm,98.56%;OL101_07_wzt,99.32%;OL101_08_wbbB,95.46%;OL101_09_glycosylhydrolase,94.3%	OL101_01_rfbB;OL101_02_rfbA;OL101_04_rfbC	0		0 / 9 (0%)		1	OL102_01_rfbB,94.29%		OL101	yes
AF_3927	5197_7_1	ERS011866	ST35	2	1	2	1	10	1	19		KL22	Very high		1	0.9949	+1 bp	18 / 18 (100%)	KL22_01_galF,100.0%;KL22_02_cpsACP,99.52%;KL22_03_wzi,100.0%;KL22_04_wza,99.74%;KL22_05_wzb,100.0%;KL22_06_wzc,100.0%;KL22_07_wzy,99.48%;KL22_08,100.0%;KL22_09,98.99%;KL22_10_wfeD,99.59%;KL22_11_wzx,100.0%;KL22_12_rutE,99.73%;KL22_13,100.0%;KL22_14,100.0%;KL22_15_wcaJ,100.0%;KL22_16_gnd,99.79%;KL22_17,99.7%;KL22_18_ugd,99.74%		0		0 / 18 (0%)		2	KL40_05_rfaG,98.16%;KL150_19_gmd,100.0%		O1v1	Very high		1	0.9812	-2 bp	7 / 7 (100%)	O1/O2v1_01_wzm,100.0%;O1/O2v1_02_wzt,99.6%;O1/O2v1_03_wbbM,99.37%;O1/O2v1_04_glf,98.18%;O1/O2v1_05_wbbN,98.32%;O1/O2v1_06_wbbO,99.21%;O1/O2v1_07_kfoC,97.27%		0		0 / 7 (0%)		2	Extra_genes_wbbY/wbbZ_01_wbbY,99.6%;Extra_genes_wbbY/wbbZ_02_wbbZ,100.0%		O1	yes
AJ006	5150_1_5	ERS005745	ST2116	2	1	1	1	9	1	19		KL28	Good	?-	0.9655	0.9916	n/a	18 / 19 (94.7%)	KL28_01_galF,100.0%;KL28_02_cpsACP,100.0%;KL28_03_wzi,97.7%;KL28_04_wza,99.47%;KL28_05_wzb,100.0%;KL28_06_wzc,99.86%;KL28_07_wckC,100.0%;KL28_08_wcuC,99.71%;KL28_09_wckD,99.73%;KL28_10_wzy,100.0%;KL28_11_wclS,99.47%;KL28_13_wzx,99.77%;KL28_14_wbaZ,100.0%;KL28_15_wcaJ,100.0%;KL28_16_gnd,100.0%;KL28_17_manC,99.79%;KL28_18_manB,99.78%;KL28_19_ugd,99.49%	KL28_12_wcuE	0		0 / 19 (0%)		4	KL40_03_wcpO,97.77%;KL40_04,99.5%;KL40_05_rfaG,99.74%;KL150_19_gmd,98.51%		O1v2	Very high		1	0.9947	0 bp	10 / 10 (100%)	O1/O2v2_01_wzm,99.61%;O1/O2v2_02_wzt,99.6%;O1/O2v2_03_wbbM,99.37%;O1/O2v2_04_glf,98.7%;O1/O2v2_05_wbbN,98.99%;O1/O2v2_06_wbbO,100.0%;O1/O2v2_07_kfoC,100.0%;O1/O2v2_08_gmlC,100.0%;O1/O2v2_09_gmlB,100.0%;O1/O2v2_10_gmlA,100.0%		0		0 / 10 (0%)		4	Extra_genes_wbbY/wbbZ_01_wbbY,99.87%;O3b_01_manC,100.0%;O3/O3a_02_manB,98.9%;Extra_genes_wbbY/wbbZ_02_wbbZ,99.63%		O1	yes
AJ026	5150_1_7	ERS005747	ST695-1LV	16	24	-	53	104	17	67		KL17	Good	?-*	0.9974	0.9587	n/a	19 / 20 (95%)	KL17_01_galF,99.67%;KL17_02_cpsACP,93.81%;KL17_03_wzi,97.28%;KL17_04_wza,100.0%;KL17_05_wzb,99.32%;KL17_06_wzc,99.59%;KL17_07_wzy,98.2%;KL17_08_wctR,97.75%;KL17_09_wctS,96.79%;KL17_10_wctT,97.59%;KL17_11_wctU,99.18%;KL17_12_wcaJ,99.36%;KL17_14_wzx,99.52%;KL17_15_gnd,98.72%;KL17_16_rmlB,97.75%;KL17_17_rmlA,98.96%;KL17_18_rmlD,98.65%;KL17_19_rmlC,97.84%;KL17_20_ugd,99.74%	KL17_13_wcmZ	0		0 / 20 (0%)		3	KL14_19_manC,100.0%;KL30_19_manB,99.14%;KL150_19_gmd,98.51%		O5	Very high		1	0.9964	0 bp	8 / 8 (100%)	O5_01_manC,99.58%;O5_02_manB,99.78%;O5_03_wzm,99.62%;O5_04_wzt,100.0%;O5_05_wbdD,100.0%;O5_06_wbdA,99.84%;O5_07_wbdB,99.48%;O5_08_wbdC,100.0%		0		0 / 8 (0%)		4	O12_01_rfbB,97.18%;OL101_03_rfbD,98.65%;OL101_02_rfbA,98.97%;O12_04_rfbC,97.3%		O5	yes
AJ027	5150_1_8	ERS005748	ST2117	60	24	21	76	250	17	339		KL6	Very high	*	1	0.9615	+12 bp	22 / 22 (100%)	KL6_01_galF,99.33%;KL6_02_cpsACP,92.86%;KL6_03_wzi,98.54%;KL6_04_wza,100.0%;KL6_05_wzb,97.24%;KL6_06_wzc,99.03%;KL6_07_wzy,99.53%;KL6_08_wctC,95.62%;KL6_09_wclU,98.71%;KL6_10_wckB,100.0%;KL6_11_gmd,100.0%;KL6_12_wcaG,99.69%;KL6_13_gmm,98.08%;KL6_14_wcaI,99.27%;KL6_15_wzx,97.67%;KL6_16_wclT,98.1%;KL6_17,93.71%;KL6_18_manC,98.3%;KL6_19_manB,98.04%;KL6_20_wcaJ,99.57%;KL6_21_gnd,99.15%;KL6_22_ugd,99.…		0		0 / 22 (0%)		3	KL49_17_manC,100.0%;KL30_19_manB,99.15%;KL150_19_gmd,98.51%		O3/O3a	Very high		1	0.9875	0 bp	8 / 8 (100%)	O3/O3a_01_manC,100.0%;O3/O3a_02_manB,100.0%;O3/O3a_03_wzm,100.0%;O3/O3a_04_wzt,100.0%;O3/O3a_05_wbdD,99.15%;O3/O3a_06_wbdA,97.86%;O3/O3a_07_wbdB,99.74%;O3/O3a_08_wbdC,100.0%		0		0 / 8 (0%)		0			O3	yes
AJ031	5150_1_9	ERS005749	ST2118	5	1	1	1	9	1	34		KL46	Good	-	0.8689	0.9901	-5 bp	17 / 20 (85%)	KL46_01_galF,99.33%;KL46_02_cpsACP,99.05%;KL46_03_wzi,95.83%;KL46_04_wza,100.0%;KL46_05_wzb,100.0%;KL46_06_wzc,100.0%;KL46_07_wcaJ,100.0%;KL46_08_wcuD,99.74%;KL46_09_wzy,100.0%;KL46_10_wcuC,99.75%;KL46_11_wcuI,100.0%;KL46_12_wcuF,100.0%;KL46_13_wcuV,99.7%;KL46_14_wclT,100.0%;KL46_15_wzx,100.0%;KL46_16_wckQ,100.0%;KL46_17_gnd,100.0%	KL46_18_manC;KL46_19_manB;KL46_20_ugd	0		0 / 20 (0%)		1	KL50_10,99.62%		OL104	None	?-*	0.8274	0.8519	n/a	6 / 8 (75%)	OL104_03_wzm,94.66%;OL104_04_wzt,90.28%;OL104_05_wbdD,91.25%;OL104_06_wbdA,90.74%;OL104_07_wbdB,90.58%;OL104_08_wbdC,88.17%	OL104_01_manC;OL104_02_manB	0		0 / 8 (0%)		0			O3	no
AJ033	5150_1_10	ERS005750	ST2278-2LV	2	7	70	1	9	6	18		KL81	Good	?	1	0.9999	n/a	21 / 21 (100%)	KL81_01_galF,100.0%;KL81_02_cpsACP,100.0%;KL81_03_wzi,100.0%;KL81_04_wza,100.0%;KL81_05_wzb,100.0%;KL81_06_wzc,100.0%;KL81_07_wcaJ,100.0%;KL81_08_wcaA,100.0%;KL81_09_wzy,100.0%;KL81_10_wclJ,100.0%;KL81_11_wcuM,100.0%;KL81_12_wcqM,99.64%;KL81_13_wcmZ,100.0%;KL81_14_wzx,100.0%;KL81_15,100.0%;KL81_16_gnd,100.0%;KL81_17_rmlB,100.0%;KL81_18_rmlA,100.0%;KL81_19_rmlD,100.0%;KL81_20_rmlC,100.0%;KL81_21_u…		0		0 / 21 (0%)		2	KL40_05_rfaG,98.16%;KL150_19_gmd,99.4%		O1v1	Good	?-	0.9998	0.9837	n/a	6 / 7 (85.7%)	O1/O2v1_01_wzm,100.0%;O1/O2v1_02_wzt,99.6%;O1/O2v1_03_wbbM,99.37%;O1/O2v1_04_glf,98.7%;O1/O2v1_05_wbbN,100.0%;O1/O2v1_06_wbbO,99.21%	O1/O2v1_07_kfoC	0		0 / 7 (0%)		6	Extra_genes_wbbY/wbbZ_01_wbbY,99.33%;O12_01_rfbB,97.75%;OL101_03_rfbD,98.65%;OL101_02_rfbA,99.31%;Extra_genes_wbbY/wbbZ_02_wbbZ,99.63%;O12_04_rfbC,97.84%		O1	yes
AJ034	5150_1_11	ERS005751	ST1109	2	3	2	2	168	4	4		KL54	Very high		1	0.9995	+2 bp	20 / 20 (100%)	KL54_01_galF,100.0%;KL54_02_cpsACP,100.0%;KL54_03_wzi,100.0%;KL54_04_wza,100.0%;KL54_05_wzb,100.0%;KL54_06_wzc,100.0%;KL54_07_wclU,100.0%;KL54_08_wzx,100.0%;KL54_09_wzy,100.0%;KL54_10_wckB,100.0%;KL54_11_wcoS,100.0%;KL54_12_gmd,100.0%;KL54_13_wcaG,100.0%;KL54_14_wcaH,100.0%;KL54_15_wcaI,100.0%;KL54_16_wcaJ,100.0%;KL54_17_gnd,100.0%;KL54_18_manC,100.0%;KL54_19_manB,100.0%;KL54_20_ugd,100.0%		0		0 / 20 (0%)		4	KL40_03_wcpO,99.8%;KL40_04,98.51%;KL40_05_rfaG,99.74%;KL150_19_gmd,98.21%		O1v2	Very high		1	0.9916	-2 bp	10 / 10 (100%)	O1/O2v2_01_wzm,100.0%;O1/O2v2_02_wzt,99.6%;O1/O2v2_03_wbbM,100.0%;O1/O2v2_04_glf,99.22%;O1/O2v2_05_wbbN,98.99%;O1/O2v2_06_wbbO,100.0%;O1/O2v2_07_kfoC,98.01%;O1/O2v2_08_gmlC,97.95%;O1/O2v2_09_gmlB,99.69%;O1/O2v2_10_gmlA,100.0%		0		0 / 10 (0%)		4	Extra_genes_wbbY/wbbZ_01_wbbY,99.33%;O3/O3a_01_manC,99.58%;O3/O3a_02_manB,98.9%;Extra_genes_wbbY/wbbZ_02_wbbZ,99.63%		O1	yes
AJ048	5150_1_2	ERS005742	ST1109	2	3	2	2	168	4	4		KL54	Very high		1	0.9995	+2 bp	20 / 20 (100%)	KL54_01_galF,100.0%;KL54_02_cpsACP,100.0%;KL54_03_wzi,100.0%;KL54_04_wza,100.0%;KL54_05_wzb,100.0%;KL54_06_wzc,100.0%;KL54_07_wclU,100.0%;KL54_08_wzx,100.0%;KL54_09_wzy,100.0%;KL54_10_wckB,100.0%;KL54_11_wcoS,100.0%;KL54_12_gmd,100.0%;KL54_13_wcaG,100.0%;KL54_14_wcaH,100.0%;KL54_15_wcaI,100.0%;KL54_16_wcaJ,100.0%;KL54_17_gnd,100.0%;KL54_18_manC,100.0%;KL54_19_manB,100.0%;KL54_20_ugd,100.0%		0		0 / 20 (0%)		4	KL40_03_wcpO,99.8%;KL40_04,98.51%;KL40_05_rfaG,99.74%;KL150_19_gmd,98.21%		O1v2	Very high		1	0.9916	-2 bp	10 / 10 (100%)	O1/O2v2_01_wzm,100.0%;O1/O2v2_02_wzt,99.6%;O1/O2v2_03_wbbM,100.0%;O1/O2v2_04_glf,99.22%;O1/O2v2_05_wbbN,98.99%;O1/O2v2_06_wbbO,100.0%;O1/O2v2_07_kfoC,98.01%;O1/O2v2_08_gmlC,97.95%;O1/O2v2_09_gmlB,99.69%;O1/O2v2_10_gmlA,100.0%		0		0 / 10 (0%)		4	Extra_genes_wbbY/wbbZ_01_wbbY,99.33%;O3/O3a_01_manC,99.58%;O3/O3a_02_manB,98.9%;Extra_genes_wbbY/wbbZ_02_wbbZ,99.63%		O1	yes
AJ049	5150_1_3	ERS005743	ST30	5	3	1	1	9	4	26		KL64	Very high		1	0.999	0 bp	24 / 24 (100%)	KL64_01_galF,100.0%;KL64_02_cpsACP,100.0%;KL64_03_wzi,100.0%;KL64_04_wza,100.0%;KL64_05_wzb,100.0%;KL64_06_wzc,99.86%;KL64_07_wzx,99.8%;KL64_08_wcoV,99.66%;KL64_09,100.0%;KL64_10_wzy,100.0%;KL64_11_wcoU,99.69%;KL64_12_wcoT,99.71%;KL64_13_wcsF,100.0%;KL64_14_wcuK,100.0%;KL64_15_wbaZ,100.0%;KL64_16_wcaJ,100.0%;KL64_17_gnd,100.0%;KL64_18_manC,100.0%;KL64_19_manB,100.0%;KL64_20_rmlB,100.0%;KL64_21_rm…		0		0 / 24 (0%)		2	KL40_05_rfaG,97.89%;KL150_19_gmd,98.81%		O1v1	Very high		1	0.9864	0 bp	7 / 7 (100%)	O1/O2v1_01_wzm,100.0%;O1/O2v1_02_wzt,100.0%;O1/O2v1_03_wbbM,99.37%;O1/O2v1_04_glf,97.92%;O1/O2v1_05_wbbN,96.98%;O1/O2v1_06_wbbO,99.21%;O1/O2v1_07_kfoC,99.77%		0		0 / 7 (0%)		8	Extra_genes_wbbY/wbbZ_01_wbbY,99.6%;O3b_01_manC,100.0%;O3/O3a_02_manB,98.68%;O12_01_rfbB,97.75%;OL101_03_rfbD,98.65%;OL101_02_rfbA,97.22%;Extra_genes_wbbY/wbbZ_02_wbbZ,99.63%;O12_04_rfbC,96.76%		O1	yes
AJ054	5150_1_4	ERS005744	ST36	2	1	2	1	7	1	7		KL27	Perfect		1	1	0 bp	18 / 18 (100%)	KL27_01_galF,100.0%;KL27_02_cpsACP,100.0%;KL27_03_wzi,100.0%;KL27_04_wza,100.0%;KL27_05_wzb,100.0%;KL27_06_wzc,100.0%;KL27_07_wcaJ,100.0%;KL27_08_wckI,100.0%;KL27_09_wckS,100.0%;KL27_10_wckR,100.0%;KL27_11_wzy,100.0%;KL27_12_wzx,100.0%;KL27_13_wckQ,100.0%;KL27_14_wcuJ,100.0%;KL27_15_wctE,100.0%;KL27_16_wctF,100.0%;KL27_17_gnd,100.0%;KL27_18_ugd,100.0%		0		0 / 18 (0%)		4	KL40_03_wcpO,99.8%;KL40_04,99.26%;KL40_05_rfaG,99.48%;KL150_19_gmd,99.4%		O2v2	Very high		1	0.9843	0 bp	10 / 10 (100%)	O1/O2v2_01_wzm,100.0%;O1/O2v2_02_wzt,99.19%;O1/O2v2_03_wbbM,98.58%;O1/O2v2_04_glf,99.22%;O1/O2v2_05_wbbN,98.32%;O1/O2v2_06_wbbO,99.2%;O1/O2v2_07_kfoC,98.76%;O1/O2v2_08_gmlC,97.95%;O1/O2v2_09_gmlB,99.08%;O1/O2v2_10_gmlA,100.0%		0		0 / 10 (0%)		0			O2	yes
AJ055	5150_2_1	ERS005752	ST2119	40	22	56	61	11	126	99		KL111	Very high	*	0.9903	0.9721	-53 bp	17 / 17 (100%)	KL111_01_galF,99.33%;KL111_02_cpsACP,92.38%;KL111_03_wzi,98.33%;KL111_04_wza,99.47%;KL111_05_wzb,97.24%;KL111_06_wzc,99.45%;KL111_07_wzy,98.18%;KL111_08_wckT,97.83%;KL111_09,98.19%;KL111_10,97.7%;KL111_11_wzy,99.37%;KL111_12_wcuL,97.49%;KL111_13_wctD,97.43%;KL111_14,96.77%;KL111_15_wcaJ,99.79%;KL111_16_gnd,98.5%;KL111_17_ugd,99.23%		0		0 / 17 (0%)		4	KL48_17_rmlB,98.59%;KL150_19_gmd,97.91%;KL159_18_rmlD,99.33%;KL80_20_rmlA,98.62%		O12	Good	?-	1	0.9902	n/a	7 / 8 (87.5%)	O12_01_rfbB,99.15%;O12_02_rfbA,99.66%;O12_03_rfbD,99.33%;O12_05_wbbL,99.64%;O12_06_wzm,99.64%;O12_07_wzt,99.55%;O12_08_wbbB,99.17%	O12_04_rfbC	0		0 / 8 (0%)		0			O12	yes
AJ056	5150_2_5	ERS005757	ST483-1LV	123	1	5	1	7	11	24		KL49	Good	+	1	0.9887	+5 bp	18 / 18 (100%)	KL49_01_galF,98.66%;KL49_02_cpsACP,97.62%;KL49_03_wzi,99.8%;KL49_04_wza,100.0%;KL49_05_wzb,100.0%;KL49_06_wzc,99.86%;KL49_07_wbaP,100.0%;KL49_08_wzy,100.0%;KL49_09_wcuI,100.0%;KL49_10_wcuF,100.0%;KL49_11_wclK,99.72%;KL49_12_wclW,100.0%;KL49_13_wzx,100.0%;KL49_14_wcpF,99.36%;KL49_15,99.82%;KL49_16_gnd,99.57%;KL49_17_manC,99.58%;KL49_18_manB,100.0%		1	KL131_21_ugd,100.0%	0 / 18 (0%)		4	KL50_10,99.43%;KL114_17_manC,99.79%;KL30_19_manB,99.15%;KL150_19_gmd,84.98%		O3b	Very high		1	0.9917	0 bp	8 / 8 (100%)	O3b_01_manC,99.36%;O3b_02_manB,99.78%;O3b_03_wzm,99.24%;O3b_04_wzt,99.77%;O3b_05_wbdD,99.71%;O3b_06_wbdA,99.64%;O3b_07_wbdB,99.74%;O3b_08_wbdC,100.0%		0		0 / 8 (0%)		2	O3/O3a_01_manC,99.58%;O3/O3a_02_manB,99.12%		O3	yes
AJ064	5150_2_6	ERS005758	ST1109-1LV	2	3	2	2	168	4	267*		KL54	Good	?-	0.9542	0.9995	n/a	18 / 20 (90%)	KL54_01_galF,100.0%;KL54_02_cpsACP,100.0%;KL54_03_wzi,100.0%;KL54_04_wza,100.0%;KL54_05_wzb,100.0%;KL54_06_wzc,100.0%;KL54_07_wclU,100.0%;KL54_10_wckB,100.0%;KL54_11_wcoS,100.0%;KL54_12_gmd,100.0%;KL54_13_wcaG,100.0%;KL54_14_wcaH,100.0%;KL54_15_wcaI,100.0%;KL54_16_wcaJ,100.0%;KL54_17_gnd,100.0%;KL54_18_manC,100.0%;KL54_19_manB,100.0%;KL54_20_ugd,100.0%	KL54_08_wzx;KL54_09_wzy	0		0 / 20 (0%)		4	KL40_03_wcpO,99.8%;KL40_04,98.51%;KL40_05_rfaG,99.74%;KL150_19_gmd,98.21%		O1v2	Very high		1	0.9916	-2 bp	10 / 10 (100%)	O1/O2v2_01_wzm,100.0%;O1/O2v2_02_wzt,99.6%;O1/O2v2_03_wbbM,100.0%;O1/O2v2_04_glf,99.22%;O1/O2v2_05_wbbN,98.99%;O1/O2v2_06_wbbO,100.0%;O1/O2v2_07_kfoC,98.01%;O1/O2v2_08_gmlC,97.95%;O1/O2v2_09_gmlB,99.69%;O1/O2v2_10_gmlA,100.0%		0		0 / 10 (0%)		4	Extra_genes_wbbY/wbbZ_01_wbbY,99.33%;O3/O3a_01_manC,99.58%;O3/O3a_02_manB,98.9%;Extra_genes_wbbY/wbbZ_02_wbbZ,99.63%		O1	yes
AJ082	5150_2_7	ERS005759	ST290	2	1	1	37	10	1	86		KL21	Very high	*	1	0.9857	+18 bp	19 / 19 (100%)	KL21_01_galF,99.67%;KL21_02_cpsACP,92.86%;KL21_03_wzi,99.17%;KL21_04_wza,100.0%;KL21_05_wzb,100.0%;KL21_06_wzc,99.86%;KL21_07_wcuD,99.24%;KL21_08_wzy,100.0%;KL21_09_wcuE,99.7%;KL21_10_wcuC,100.0%;KL21_11_wbaZ,100.0%;KL21_12_wbaP,99.58%;KL21_13_wcuA,99.52%;KL21_14_wcaL,99.51%;KL21_15_wzx,99.55%;KL21_16_gnd,99.79%;KL21_17_manC,99.79%;KL21_18_manB,99.56%;KL21_19_ugd,99.49%		0		0 / 19 (0%)		2	KL40_05_rfaG,96.84%;KL150_19_gmd,98.81%		O1v1	Very high		1	0.9812	-2 bp	7 / 7 (100%)	O1/O2v1_01_wzm,99.61%;O1/O2v1_02_wzt,99.6%;O1/O2v1_03_wbbM,99.53%;O1/O2v1_04_glf,98.96%;O1/O2v1_05_wbbN,97.99%;O1/O2v1_06_wbbO,97.88%;O1/O2v1_07_kfoC,99.54%		0		0 / 7 (0%)		4	Extra_genes_wbbY/wbbZ_01_wbbY,99.33%;O3b_01_manC,100.0%;O3/O3a_02_manB,98.9%;Extra_genes_wbbY/wbbZ_02_wbbZ,99.63%		O1	yes
AJ083	5150_2_8	ERS005760	ST20	2	3	1	1	4	4	4		KL28	None	?-	0.8893	0.9907	n/a	16 / 19 (84.2%)	KL28_01_galF,100.0%;KL28_02_cpsACP,100.0%;KL28_03_wzi,97.7%;KL28_04_wza,99.74%;KL28_05_wzb,100.0%;KL28_06_wzc,99.72%;KL28_07_wckC,100.0%;KL28_08_wcuC,100.0%;KL28_09_wckD,100.0%;KL28_13_wzx,99.76%;KL28_14_wbaZ,100.0%;KL28_15_wcaJ,100.0%;KL28_16_gnd,100.0%;KL28_17_manC,99.79%;KL28_18_manB,99.78%;KL28_19_ugd,100.0%	KL28_10_wzy;KL28_11_wclS;KL28_12_wcuE	0		0 / 19 (0%)		4	KL40_03_wcpO,98.79%;KL40_04,99.5%;KL40_05_rfaG,99.48%;KL150_19_gmd,99.1%		O1v2	Good	?-	1	0.9839	n/a	9 / 10 (90%)	O1/O2v2_01_wzm,100.0%;O1/O2v2_02_wzt,99.19%;O1/O2v2_03_wbbM,98.58%;O1/O2v2_05_wbbN,98.32%;O1/O2v2_06_wbbO,99.73%;O1/O2v2_07_kfoC,99.01%;O1/O2v2_08_gmlC,97.13%;O1/O2v2_09_gmlB,99.08%;O1/O2v2_10_gmlA,99.21%	O1/O2v2_04_glf	0		0 / 10 (0%)		4	Extra_genes_wbbY/wbbZ_01_wbbY,99.33%;O3b_01_manC,100.0%;O3/O3a_02_manB,98.9%;Extra_genes_wbbY/wbbZ_02_wbbZ,99.63%		O1	yes		yes
AJ094	5150_2_10	ERS005762	ST14	1	6	1	1	1	1	1		KL2	Very high		1	0.9975	+1 bp	18 / 18 (100%)	KL2_01_galF,100.0%;KL2_02_cpsACP,100.0%;KL2_03_wzi,100.0%;KL2_04_wza,100.0%;KL2_05_wzb,100.0%;KL2_06_wzc,99.59%;KL2_07,99.72%;KL2_08,100.0%;KL2_09,99.74%;KL2_10,100.0%;KL2_11_wzx,99.79%;KL2_12,99.31%;KL2_13,99.55%;KL2_14_wcaJ,99.79%;KL2_15_gnd,99.57%;KL2_16_manC,100.0%;KL2_17_manB,100.0%;KL2_18_ugd,99.74%		0		0 / 18 (0%)		2	KL40_05_rfaG,97.89%;KL150_19_gmd,100.0%		O1v1	Very high		1	0.9999	0 bp	7 / 7 (100%)	O1/O2v1_01_wzm,100.0%;O1/O2v1_02_wzt,100.0%;O1/O2v1_03_wbbM,100.0%;O1/O2v1_04_glf,100.0%;O1/O2v1_05_wbbN,100.0%;O1/O2v1_06_wbbO,100.0%;O1/O2v1_07_kfoC,100.0%		0		0 / 7 (0%)		4	Extra_genes_wbbY/wbbZ_01_wbbY,99.6%;O3b_01_manC,100.0%;O3/O3a_02_manB,98.9%;Extra_genes_wbbY/wbbZ_02_wbbZ,99.63%		O1	yes		yes
AJ097	5150_2_11	ERS005763	ST14	1	6	1	1	1	1	1		KL2	Very high		1	0.9975	+1 bp	18 / 18 (100%)	KL2_01_galF,100.0%;KL2_02_cpsACP,100.0%;KL2_03_wzi,100.0%;KL2_04_wza,100.0%;KL2_05_wzb,100.0%;KL2_06_wzc,99.59%;KL2_07,99.72%;KL2_08,100.0%;KL2_09,99.74%;KL2_10,100.0%;KL2_11_wzx,99.79%;KL2_12,99.31%;KL2_13,99.55%;KL2_14_wcaJ,99.79%;KL2_15_gnd,99.57%;KL2_16_manC,100.0%;KL2_17_manB,100.0%;KL2_18_ugd,99.74%		0		0 / 18 (0%)		2	KL40_05_rfaG,97.89%;KL150_19_gmd,100.0%		O1v1	Very high		1	0.9999	0 bp	7 / 7 (100%)	O1/O2v1_01_wzm,100.0%;O1/O2v1_02_wzt,100.0%;O1/O2v1_03_wbbM,100.0%;O1/O2v1_04_glf,100.0%;O1/O2v1_05_wbbN,100.0%;O1/O2v1_06_wbbO,100.0%;O1/O2v1_07_kfoC,100.0%		0		0 / 7 (0%)		4	Extra_genes_wbbY/wbbZ_01_wbbY,99.6%;O3b_01_manC,100.0%;O3/O3a_02_manB,98.9%;Extra_genes_wbbY/wbbZ_02_wbbZ,99.63%		O1	yes		yes
AJ099	5150_2_12	ERS005764	ST294	2	1	2	1	4	4	87		KL30	None	?-	0.7898	0.9895	n/a	15 / 20 (75%)	KL30_01_galF,100.0%;KL30_02_cpsACP,97.62%;KL30_03_wzi,99.41%;KL30_04_wza,100.0%;KL30_05_wzb,100.0%;KL30_06_wzc,99.86%;KL30_07_wcuL,100.0%;KL30_08_wzx,100.0%;KL30_09_wcuD,99.74%;KL30_10_wzy,99.77%;KL30_16_wcaJ,100.0%;KL30_17_gnd,99.79%;KL30_18_manC,99.36%;KL30_19_manB,100.0%;KL30_20_ugd,99.49%	KL30_11_wckP;KL30_12_wckO;KL30_13_wckN;KL30_14;KL30_15_wcuG	0		0 / 20 (0%)		2	KL40_05_rfaG,98.16%;KL150_19_gmd,99.4%		O1v1	Very high		1	0.999	0 bp	7 / 7 (100%)	O1/O2v1_01_wzm,100.0%;O1/O2v1_02_wzt,100.0%;O1/O2v1_03_wbbM,100.0%;O1/O2v1_04_glf,100.0%;O1/O2v1_05_wbbN,100.0%;O1/O2v1_06_wbbO,99.74%;O1/O2v1_07_kfoC,99.54%		0		0 / 7 (0%)		4	Extra_genes_wbbY/wbbZ_01_wbbY,99.6%;O3b_01_manC,99.79%;O3/O3a_02_manB,99.12%;Extra_genes_wbbY/wbbZ_02_wbbZ,100.0%		O1	yes
AJ135	5150_2_2	ERS005754	ST1980	16	24	105	27	158	22	178		KL60	Very high		1	0.9945	0 bp	20 / 20 (100%)	KL60_01_galF,99.0%;KL60_02_cpsACP,99.52%;KL60_03_wzi,100.0%;KL60_04_wza,100.0%;KL60_05_wzb,100.0%;KL60_06_wzc,99.86%;KL60_07_wzy,99.45%;KL60_08_wcqW,100.0%;KL60_09_wcaO,99.48%;KL60_10_wbaZ,100.0%;KL60_11_wcaJ,99.79%;KL60_12_wcqX,99.73%;KL60_13_wcqY,100.0%;KL60_14_wcuH,99.64%;KL60_15_wzx,100.0%;KL60_16,99.85%;KL60_17_gnd,100.0%;KL60_18_manC,98.94%;KL60_19_manB,99.78%;KL60_20_ugd,99.74%		0		0 / 20 (0%)		3	KL49_17_manC,99.79%;KL30_19_manB,98.93%;KL150_19_gmd,98.51%		O3/O3a	Very high		1	0.9866	0 bp	8 / 8 (100%)	O3/O3a_01_manC,99.79%;O3/O3a_02_manB,99.78%;O3/O3a_03_wzm,100.0%;O3/O3a_04_wzt,100.0%;O3/O3a_05_wbdD,98.87%;O3/O3a_06_wbdA,97.74%;O3/O3a_07_wbdB,99.74%;O3/O3a_08_wbdC,99.73%		0		0 / 8 (0%)		2	O3/O3a_01_manC,99.79%;O3/O3a_02_manB,98.9%		O3	yes
AJ146	5150_2_3	ERS005756	ST292	2	1	2	1	1	1	4		KL51	Perfect		1	1	0 bp	16 / 16 (100%)	KL51_01_galF,100.0%;KL51_02_cpsACP,100.0%;KL51_03_wzi,100.0%;KL51_04_wza,100.0%;KL51_05_wzb,100.0%;KL51_06_wzc,100.0%;KL51_07_wcaJ,100.0%;KL51_08_wcpB,100.0%;KL51_09_wzy,100.0%;KL51_10_wcuF,100.0%;KL51_11_wcpA,100.0%;KL51_12_wzx,100.0%;KL51_13,100.0%;KL51_14_wcoZ,100.0%;KL51_15_gnd,100.0%;KL51_16_ugd,100.0%		0		0 / 16 (0%)		4	KL50_10,99.43%;KL14_19_manC,99.79%;KL30_19_manB,99.15%;KL150_19_gmd,98.81%		O3b	Very high		1	0.9909	0 bp	8 / 8 (100%)	O3b_01_manC,99.79%;O3b_02_manB,99.78%;O3b_03_wzm,98.47%;O3b_04_wzt,99.77%;O3b_05_wbdD,99.71%;O3b_06_wbdA,99.64%;O3b_07_wbdB,99.74%;O3b_08_wbdC,100.0%		0		0 / 8 (0%)		0			O3	yes
AJ148	5150_2_4	ERS005755	ST20	2	3	1	1	4	4	4		KL28	Very high		1	0.9917	+1 bp	19 / 19 (100%)	KL28_01_galF,100.0%;KL28_02_cpsACP,100.0%;KL28_03_wzi,97.7%;KL28_04_wza,99.74%;KL28_05_wzb,100.0%;KL28_06_wzc,100.0%;KL28_07_wckC,100.0%;KL28_08_wcuC,100.0%;KL28_09_wckD,100.0%;KL28_10_wzy,100.0%;KL28_11_wclS,99.47%;KL28_12_wcuE,100.0%;KL28_13_wzx,99.77%;KL28_14_wbaZ,99.74%;KL28_15_wcaJ,100.0%;KL28_16_gnd,100.0%;KL28_17_manC,99.79%;KL28_18_manB,99.78%;KL28_19_ugd,100.0%		0		0 / 19 (0%)		4	KL40_03_wcpO,98.79%;KL40_04,99.5%;KL40_05_rfaG,99.48%;KL150_19_gmd,99.1%		O2v2	Very high		1	0.9839	0 bp	10 / 10 (100%)	O1/O2v2_01_wzm,100.0%;O1/O2v2_02_wzt,99.19%;O1/O2v2_03_wbbM,98.58%;O1/O2v2_04_glf,98.96%;O1/O2v2_05_wbbN,98.32%;O1/O2v2_06_wbbO,99.73%;O1/O2v2_07_kfoC,99.01%;O1/O2v2_08_gmlC,97.13%;O1/O2v2_09_gmlB,99.08%;O1/O2v2_10_gmlA,100.0%		0		0 / 10 (0%)		2	O3b_01_manC,100.0%;O3/O3a_02_manB,98.9%		O2	yes		yes
AJ155	5150_3_1	ERS005765	ST23-1LV	-	1	1	1	9	4	12		KL1	Very high		1	0.9998	0 bp	20 / 20 (100%)	KL1_01_galF,99.67%;KL1_02_cpsACP,100.0%;KL1_03_wzi,100.0%;KL1_04_wza,100.0%;KL1_05_wzb,100.0%;KL1_06_wzc,99.86%;KL1_07_wzx,99.77%;KL1_08_wclY,100.0%;KL1_09_wzy,100.0%;KL1_10_wcsS,100.0%;KL1_11_wcsT,100.0%;KL1_12_gmd,100.0%;KL1_13_wcaG,99.71%;KL1_14_wcaH,100.0%;KL1_15_wcaI,100.0%;KL1_16_wcaJ,100.0%;KL1_17_gnd,100.0%;KL1_18_manC,100.0%;KL1_19_manB,100.0%;KL1_20_ugd,100.0%		0		0 / 20 (0%)		4	KL40_03_wcpO,97.98%;KL40_04,99.5%;KL40_05_rfaG,99.74%;KL150_19_gmd,99.1%		O1v2	Very high		1	0.9913	-2 bp	10 / 10 (100%)	O1/O2v2_01_wzm,100.0%;O1/O2v2_02_wzt,99.6%;O1/O2v2_03_wbbM,99.37%;O1/O2v2_04_glf,98.44%;O1/O2v2_05_wbbN,98.66%;O1/O2v2_06_wbbO,100.0%;O1/O2v2_07_kfoC,99.01%;O1/O2v2_08_gmlC,98.56%;O1/O2v2_09_gmlB,99.69%;O1/O2v2_10_gmlA,100.0%		0		0 / 10 (0%)		4	Extra_genes_wbbY/wbbZ_01_wbbY,99.6%;O3b_01_manC,99.58%;O3/O3a_02_manB,99.12%;Extra_genes_wbbY/wbbZ_02_wbbZ,100.0%		O1	yes
AJ156	5150_3_5	ERS005768	ST1454	2	3	6	1	9	7	18		KL25	Good	?-	0.9954	0.9984	n/a	13 / 14 (92.9%)	KL25_01_galF,100.0%;KL25_02_cpsACP,100.0%;KL25_03_wzi,100.0%;KL25_04_wza,100.0%;KL25_05_wzb,100.0%;KL25_06_wzc,99.86%;KL25_07_wcaJ,100.0%;KL25_08_wzy,100.0%;KL25_10,100.0%;KL25_11_wcuB,100.0%;KL25_12_wzx,100.0%;KL25_13_gnd,100.0%;KL25_14_ugd,100.0%	KL25_09_wfeD	0		0 / 14 (0%)		4	KL40_03_wcpO,97.77%;KL40_04,98.76%;KL40_05_rfaG,99.48%;KL150_19_gmd,99.1%		O2v2	Very high		1	0.9939	0 bp	10 / 10 (100%)	O1/O2v2_01_wzm,100.0%;O1/O2v2_02_wzt,99.6%;O1/O2v2_03_wbbM,99.53%;O1/O2v2_04_glf,98.7%;O1/O2v2_05_wbbN,98.99%;O1/O2v2_06_wbbO,99.73%;O1/O2v2_07_kfoC,99.26%;O1/O2v2_08_gmlC,100.0%;O1/O2v2_09_gmlB,100.0%;O1/O2v2_10_gmlA,100.0%		0		0 / 10 (0%)		0			O2	yes
AJ158	5150_3_6	ERS005770	ST82-3LV	2	6	1	1	7	-	39		KL22	None	?-	0.5786	0.991	n/a	10 / 18 (55.6%)	KL22_01_galF,99.33%;KL22_02_cpsACP,99.05%;KL22_03_wzi,99.57%;KL22_04_wza,100.0%;KL22_05_wzb,100.0%;KL22_06_wzc,100.0%;KL22_07_wzy,100.0%;KL22_08,100.0%;KL22_09,99.66%;KL22_18_ugd,100.0%	KL22_10_wfeD;KL22_11_wzx;KL22_12_rutE;KL22_13;KL22_14;KL22_15_wcaJ;KL22_16_gnd;KL22_17	0		0 / 18 (0%)		2	KL40_05_rfaG,97.89%;KL150_19_gmd,99.7%		O2v1	Very high		1	0.9878	-1 bp	7 / 7 (100%)	O1/O2v1_01_wzm,100.0%;O1/O2v1_02_wzt,100.0%;O1/O2v1_03_wbbM,99.53%;O1/O2v1_04_glf,98.18%;O1/O2v1_05_wbbN,99.66%;O1/O2v1_06_wbbO,98.94%;O1/O2v1_07_kfoC,97.95%		0		0 / 7 (0%)		0			O2	yes
AJ170	5150_3_7	ERS005772	ST1779	2	9	2	1	13	1	296		KL38	Good	?-	0.9959	0.997	n/a	16 / 17 (94.1%)	KL38_01_galF,100.0%;KL38_02_cpsACP,100.0%;KL38_03_wzi,98.95%;KL38_04_wza,100.0%;KL38_05_wzb,100.0%;KL38_06_wzc,99.86%;KL38_07_wcaJ,100.0%;KL38_08_wzy,99.76%;KL38_09_wctM,100.0%;KL38_10_wcaN,100.0%;KL38_11_wzx,99.54%;KL38_12_wckS,100.0%;KL38_14,99.79%;KL38_15,99.74%;KL38_16_gnd,100.0%;KL38_17_ugd,100.0%	KL38_13_wckR	0		0 / 17 (0%)		4	KL50_10,99.43%;KL14_19_manC,100.0%;KL30_19_manB,98.72%;KL150_19_gmd,99.4%		O3b	Very high		1	0.993	0 bp	8 / 8 (100%)	O3b_01_manC,100.0%;O3b_02_manB,99.57%;O3b_03_wzm,99.24%;O3b_04_wzt,99.77%;O3b_05_wbdD,99.71%;O3b_06_wbdA,99.88%;O3b_07_wbdB,99.21%;O3b_08_wbdC,100.0%		0		0 / 8 (0%)		0			O3	yes
AJ182	5150_3_8	ERS005771	ST695	16	24	21	53	104	17	67		KL17	None	?-*	0.8035	0.9537	n/a	14 / 20 (70%)	KL17_01_galF,99.67%;KL17_02_cpsACP,93.81%;KL17_03_wzi,97.28%;KL17_04_wza,100.0%;KL17_05_wzb,99.32%;KL17_06_wzc,99.59%;KL17_13_wcmZ,97.72%;KL17_14_wzx,99.52%;KL17_15_gnd,98.72%;KL17_16_rmlB,97.75%;KL17_17_rmlA,98.96%;KL17_18_rmlD,98.65%;KL17_19_rmlC,97.84%;KL17_20_ugd,99.74%	KL17_07_wzy;KL17_08_wctR;KL17_09_wctS;KL17_10_wctT;KL17_11_wctU;KL17_12_wcaJ	0		0 / 20 (0%)		3	KL14_19_manC,100.0%;KL30_19_manB,99.14%;KL150_19_gmd,98.51%		O5	Very high		1	0.9964	0 bp	8 / 8 (100%)	O5_01_manC,99.58%;O5_02_manB,99.78%;O5_03_wzm,99.62%;O5_04_wzt,100.0%;O5_05_wbdD,100.0%;O5_06_wbdA,99.84%;O5_07_wbdB,99.48%;O5_08_wbdC,100.0%		0		0 / 8 (0%)		4	O12_01_rfbB,97.18%;OL101_03_rfbD,98.65%;OL101_02_rfbA,98.97%;O12_04_rfbC,97.3%		O5	yes
AJ188	5150_3_9	ERS005773	ST1007-2LV	2	6	187	1	1	4	17		KL5	Very high		1	0.9997	-1 bp	19 / 19 (100%)	KL5_01_galF,100.0%;KL5_02_cpsACP,100.0%;KL5_03_wzi,99.8%;KL5_04_wza,100.0%;KL5_05_wzb,100.0%;KL5_06_wzc,99.72%;KL5_07,100.0%;KL5_08_wzx,100.0%;KL5_09,100.0%;KL5_10,100.0%;KL5_11,100.0%;KL5_12,100.0%;KL5_13,100.0%;KL5_14,100.0%;KL5_15_wcaJ,100.0%;KL5_16_gnd,100.0%;KL5_17_manC,100.0%;KL5_18_manB,100.0%;KL5_19_ugd,100.0%		0		0 / 19 (0%)		2	KL40_05_rfaG,97.89%;KL150_19_gmd,99.1%		O2v1	Very high		1	0.9812	-2 bp	7 / 7 (100%)	O1/O2v1_01_wzm,100.0%;O1/O2v1_02_wzt,99.6%;O1/O2v1_03_wbbM,99.05%;O1/O2v1_04_glf,98.44%;O1/O2v1_05_wbbN,99.66%;O1/O2v1_06_wbbO,98.94%;O1/O2v1_07_kfoC,96.81%		0		0 / 7 (0%)		2	O3/O3a_01_manC,100.0%;O3/O3a_02_manB,98.68%		O2	yes
AJ196	5150_3_10	ERS005774	ST310	2	6	2	1	16	4	66		KL1	Very high		1	0.9972	0 bp	20 / 20 (100%)	KL1_01_galF,100.0%;KL1_02_cpsACP,96.67%;KL1_03_wzi,99.79%;KL1_04_wza,100.0%;KL1_05_wzb,100.0%;KL1_06_wzc,100.0%;KL1_07_wzx,100.0%;KL1_08_wclY,99.44%;KL1_09_wzy,100.0%;KL1_10_wcsS,100.0%;KL1_11_wcsT,100.0%;KL1_12_gmd,100.0%;KL1_13_wcaG,99.71%;KL1_14_wcaH,100.0%;KL1_15_wcaI,99.75%;KL1_16_wcaJ,99.57%;KL1_17_gnd,100.0%;KL1_18_manC,100.0%;KL1_19_manB,100.0%;KL1_20_ugd,100.0%		0		0 / 20 (0%)		2	KL40_05_rfaG,98.16%;KL150_19_gmd,99.1%		O1v1	Very high		1	0.9857	-2 bp	7 / 7 (100%)	O1/O2v1_01_wzm,100.0%;O1/O2v1_02_wzt,100.0%;O1/O2v1_03_wbbM,99.68%;O1/O2v1_04_glf,97.66%;O1/O2v1_05_wbbN,98.32%;O1/O2v1_06_wbbO,99.21%;O1/O2v1_07_kfoC,97.27%		0		0 / 7 (0%)		4	Extra_genes_wbbY/wbbZ_01_wbbY,99.6%;O3b_01_manC,99.58%;O3/O3a_02_manB,99.12%;Extra_genes_wbbY/wbbZ_02_wbbZ,100.0%		O1	yes
AJ205	5150_3_11	ERS005775	ST43	2	6	1	5	11	1	15		KL30	Very high		1	0.9958	0 bp	20 / 20 (100%)	KL30_01_galF,100.0%;KL30_02_cpsACP,100.0%;KL30_03_wzi,100.0%;KL30_04_wza,100.0%;KL30_05_wzb,100.0%;KL30_06_wzc,100.0%;KL30_07_wcuL,99.68%;KL30_08_wzx,100.0%;KL30_09_wcuD,100.0%;KL30_10_wzy,100.0%;KL30_11_wckP,100.0%;KL30_12_wckO,100.0%;KL30_13_wckN,100.0%;KL30_14,99.82%;KL30_15_wcuG,100.0%;KL30_16_wcaJ,100.0%;KL30_17_gnd,99.79%;KL30_18_manC,99.58%;KL30_19_manB,99.79%;KL30_20_ugd,99.49%		0		0 / 20 (0%)		2	KL40_05_rfaG,98.16%;KL150_19_gmd,99.1%		O1v1	Very high		1	0.9881	0 bp	7 / 7 (100%)	O1/O2v1_01_wzm,100.0%;O1/O2v1_02_wzt,99.6%;O1/O2v1_03_wbbM,99.21%;O1/O2v1_04_glf,98.7%;O1/O2v1_05_wbbN,99.66%;O1/O2v1_06_wbbO,99.21%;O1/O2v1_07_kfoC,100.0%		0		0 / 7 (0%)		4	Extra_genes_wbbY/wbbZ_01_wbbY,99.46%;O3b_01_manC,100.0%;O3/O3a_02_manB,98.9%;Extra_genes_wbbY/wbbZ_02_wbbZ,99.63%		O1	yes
AJ210	5150_3_2	ERS005766	ST66	2	3	2	1	10	1	13		KL2	Very high		1	0.9835	+1 bp	18 / 18 (100%)	KL2_01_galF,99.33%;KL2_02_cpsACP,98.57%;KL2_03_wzi,98.61%;KL2_04_wza,100.0%;KL2_05_wzb,100.0%;KL2_06_wzc,99.72%;KL2_07,99.72%;KL2_08,99.73%;KL2_09,99.49%;KL2_10,100.0%;KL2_11_wzx,99.18%;KL2_12,99.31%;KL2_13,99.1%;KL2_14_wcaJ,99.79%;KL2_15_gnd,98.93%;KL2_16_manC,99.15%;KL2_17_manB,99.78%;KL2_18_ugd,99.74%		0		0 / 18 (0%)		4	KL40_03_wcpO,97.98%;KL40_04,100.0%;KL40_05_rfaG,99.21%;KL150_19_gmd,98.21%		O1v2	Very high		1	0.9897	0 bp	10 / 10 (100%)	O1/O2v2_01_wzm,100.0%;O1/O2v2_02_wzt,99.6%;O1/O2v2_03_wbbM,99.84%;O1/O2v2_04_glf,98.96%;O1/O2v2_05_wbbN,97.65%;O1/O2v2_06_wbbO,99.47%;O1/O2v2_07_kfoC,99.5%;O1/O2v2_08_gmlC,98.77%;O1/O2v2_09_gmlB,98.47%;O1/O2v2_10_gmlA,99.21%		0		0 / 10 (0%)		4	Extra_genes_wbbY/wbbZ_01_wbbY,99.87%;O3/O3a_01_manC,99.36%;O3/O3a_02_manB,99.12%;Extra_genes_wbbY/wbbZ_02_wbbZ,100.0%		O1	yes
AJ211	5150_3_3	ERS005767	ST43	2	6	1	5	11	1	15		KL30	Very high		1	0.9958	0 bp	20 / 20 (100%)	KL30_01_galF,100.0%;KL30_02_cpsACP,100.0%;KL30_03_wzi,100.0%;KL30_04_wza,100.0%;KL30_05_wzb,100.0%;KL30_06_wzc,100.0%;KL30_07_wcuL,99.68%;KL30_08_wzx,100.0%;KL30_09_wcuD,100.0%;KL30_10_wzy,100.0%;KL30_11_wckP,100.0%;KL30_12_wckO,100.0%;KL30_13_wckN,100.0%;KL30_14,99.82%;KL30_15_wcuG,100.0%;KL30_16_wcaJ,100.0%;KL30_17_gnd,99.79%;KL30_18_manC,99.58%;KL30_19_manB,99.79%;KL30_20_ugd,99.49%		0		0 / 20 (0%)		2	KL40_05_rfaG,97.89%;KL150_19_gmd,99.1%		O1v1	Very high		1	0.988	0 bp	7 / 7 (100%)	O1/O2v1_01_wzm,100.0%;O1/O2v1_02_wzt,99.6%;O1/O2v1_03_wbbM,99.21%;O1/O2v1_04_glf,98.7%;O1/O2v1_05_wbbN,99.66%;O1/O2v1_06_wbbO,98.94%;O1/O2v1_07_kfoC,100.0%		0		0 / 7 (0%)		4	Extra_genes_wbbY/wbbZ_01_wbbY,99.46%;O3b_01_manC,100.0%;O3/O3a_02_manB,98.9%;Extra_genes_wbbY/wbbZ_02_wbbZ,99.26%		O1	yes
AJ214	5150_5_1	ERS005777	ST2120	2	1	1	1	12	1	344		KL119	Perfect		1	1	0 bp	19 / 19 (100%)	KL119_01_galF,100.0%;KL119_02_cpsACP,100.0%;KL119_03_wzi,100.0%;KL119_04_wza,100.0%;KL119_05_wzb,100.0%;KL119_06_wzc,100.0%;KL119_07_wzy,100.0%;KL119_08,100.0%;KL119_09,100.0%;KL119_10,100.0%;KL119_11,100.0%;KL119_12_wzx,100.0%;KL119_13_pglJ,100.0%;KL119_14,100.0%;KL119_15_manC,100.0%;KL119_16_manB,100.0%;KL119_17_wcaJ,100.0%;KL119_18_gnd,100.0%;KL119_19_ugd_1,100.0%		0		0 / 19 (0%)		3	KL52_22_ugd,99.74%;KL150_19_gmd,88.66%;KL150_19_gmd,86.23%		O4	Perfect		1	1	0 bp	6 / 6 (100%)	O4_01_hydrolase,100.0%;O4_02_hypothetical,100.0%;O4_03_hypothetical,100.0%;O4_04_wzt,100.0%;O4_05_wzm,100.0%;O4_06_glycosyltransferase,100.0%		0		0 / 6 (0%)		0			O4	yes
AJ218	5150_5_5	ERS005781	ST2121	3	1	1	4	7	4	13		KL113	Very high		1	0.9998	0 bp	20 / 20 (100%)	KL113_01_galF,100.0%;KL113_02_cpsACP,100.0%;KL113_03_wzi,100.0%;KL113_04_wza,100.0%;KL113_05_wzb,100.0%;KL113_06_wzc,100.0%;KL113_07_wzx,99.75%;KL113_08,100.0%;KL113_09,100.0%;KL113_10,100.0%;KL113_11_wcoS,100.0%;KL113_12,100.0%;KL113_13_wcaG,100.0%;KL113_14,100.0%;KL113_15_wcaI,100.0%;KL113_16_wcaJ,100.0%;KL113_17_gnd,100.0%;KL113_18_manC,100.0%;KL113_19_manB,100.0%;KL113_20_ugd,100.0%		0		0 / 20 (0%)		4	KL40_03_wcpO,99.8%;KL40_04,99.75%;KL40_05_rfaG,99.74%;KL150_19_gmd,98.81%		O1v2	Very high		1	0.9878	0 bp	10 / 10 (100%)	O1/O2v2_01_wzm,100.0%;O1/O2v2_02_wzt,99.6%;O1/O2v2_03_wbbM,99.37%;O1/O2v2_04_glf,99.22%;O1/O2v2_05_wbbN,98.99%;O1/O2v2_06_wbbO,99.47%;O1/O2v2_07_kfoC,99.26%;O1/O2v2_08_gmlC,97.95%;O1/O2v2_09_gmlB,99.08%;O1/O2v2_10_gmlA,100.0%		0		0 / 10 (0%)		4	Extra_genes_wbbY/wbbZ_01_wbbY,99.6%;O3b_01_manC,100.0%;O3/O3a_02_manB,98.9%;Extra_genes_wbbY/wbbZ_02_wbbZ,100.0%		O1	yes
AJ229	5150_5_7	ERS005783	ST1777	113	1	2	1	10	16	121		KL111	Good	?-	0.9966	1	n/a	16 / 17 (94.1%)	KL111_01_galF,100.0%;KL111_02_cpsACP,100.0%;KL111_03_wzi,100.0%;KL111_04_wza,100.0%;KL111_05_wzb,100.0%;KL111_06_wzc,100.0%;KL111_08_wckT,100.0%;KL111_09,100.0%;KL111_10,100.0%;KL111_11_wzy,100.0%;KL111_12_wcuL,100.0%;KL111_13_wctD,100.0%;KL111_14,100.0%;KL111_15_wcaJ,100.0%;KL111_16_gnd,100.0%;KL111_17_ugd,100.0%	KL111_07_wzy	0		0 / 17 (0%)		4	KL50_10,99.06%;KL14_19_manC,99.79%;KL30_19_manB,99.15%;KL150_19_gmd,99.4%		O3b	Very high		1	0.9925	0 bp	8 / 8 (100%)	O3b_01_manC,99.79%;O3b_02_manB,99.78%;O3b_03_wzm,99.24%;O3b_04_wzt,99.54%;O3b_05_wbdD,99.13%;O3b_06_wbdA,99.76%;O3b_07_wbdB,99.48%;O3b_08_wbdC,100.0%		0		0 / 8 (0%)		0			O3	yes
AJ256	5150_5_8	ERS005784	ST48	2	5	2	2	7	1	10		KL124	Good	?-	0.9977	0.9961	n/a	21 / 22 (95.5%)	KL124_01_galF,99.67%;KL124_02_cpsACP,98.57%;KL124_03_wzi,100.0%;KL124_04_wza,100.0%;KL124_05_wzb,100.0%;KL124_07_wbaP,100.0%;KL124_08_wctK,100.0%;KL124_09_wcuP,100.0%;KL124_10_wclJ,100.0%;KL124_11_wzy,99.74%;KL124_12,100.0%;KL124_13_wcuA,99.76%;KL124_14_wcaL,100.0%;KL124_15_wzx,100.0%;KL124_16_gnd,99.79%;KL124_17_wclK,99.52%;KL124_18_rmlB,99.72%;KL124_19_rmlA,100.0%;KL124_20_rmlD,100.0%;KL124_21_…	KL124_06_wzc	0		0 / 22 (0%)		2	KL40_05_rfaG,98.16%;KL150_19_gmd,99.1%		O1v1	Very high		1	0.9831	-2 bp	7 / 7 (100%)	O1/O2v1_01_wzm,100.0%;O1/O2v1_02_wzt,99.6%;O1/O2v1_03_wbbM,99.37%;O1/O2v1_04_glf,98.7%;O1/O2v1_05_wbbN,99.66%;O1/O2v1_06_wbbO,99.21%;O1/O2v1_07_kfoC,98.41%		0		0 / 7 (0%)		6	Extra_genes_wbbY/wbbZ_01_wbbY,99.41%;O12_01_rfbB,97.75%;OL101_03_rfbD,98.65%;OL101_02_rfbA,97.92%;Extra_genes_wbbY/wbbZ_02_wbbZ,100.0%;O12_04_rfbC,97.84%		O1	yes
AJ278	5150_5_9	ERS005785	ST200	2	1	2	1	12	1	68		KL13	Very high		1	0.9881	-18 bp	19 / 19 (100%)	KL13_01_galF,99.67%;KL13_02_cpsACP,98.91%;KL13_03_wzi,99.8%;KL13_04_wza,100.0%;KL13_05_wzb,100.0%;KL13_06_wzc,100.0%;KL13_07_wcuD,100.0%;KL13_08_wclX,99.48%;KL13_09_wzy,100.0%;KL13_10_wcuF,99.72%;KL13_11_wzx,99.59%;KL13_12_wcuL,99.68%;KL13_13_wcoW,98.78%;KL13_14,98.61%;KL13_15_wcaJ,100.0%;KL13_16_gnd,100.0%;KL13_17_manC,99.36%;KL13_18_manB,99.79%;KL13_19_ugd,100.0%		0		0 / 19 (0%)		1	KL150_19_gmd,99.4%		O3/O3a	None	-	0.4569	0.9828	-3304 bp	3 / 8 (37.5%)	O3/O3a_01_manC,99.36%;O3/O3a_02_manB,99.12%;O3/O3a_08_wbdC,100.0%	O3/O3a_03_wzm;O3/O3a_04_wzt;O3/O3a_05_wbdD;O3/O3a_06_wbdA;O3/O3a_07_wbdB	0		0 / 8 (0%)		0			missing
AJ281	5150_5_10	ERS005786	ST152	2	3	2	1	1	4	56		KL149	Very high		1	0.9998	0 bp	20 / 20 (100%)	KL149_01_galF,100.0%;KL149_02_cpsACP,100.0%;KL149_03_wzi,100.0%;KL149_04_wza,99.74%;KL149_05_wzb,100.0%;KL149_06_wzc,100.0%;KL149_07_wcaJ,100.0%;KL149_08,100.0%;KL149_09,100.0%;KL149_10_wzx,100.0%;KL149_11,100.0%;KL149_12,100.0%;KL149_13,100.0%;KL149_14,100.0%;KL149_15_gnd,100.0%;KL149_16_rmlB,100.0%;KL149_17_rmlA,100.0%;KL149_18_rmlD,100.0%;KL149_19_rmlC,100.0%;KL149_20_ugd,100.0%		0		0 / 20 (0%)		1	KL150_19_gmd,88.66%		O4	Very high		1	0.9971	+1 bp	6 / 6 (100%)	O4_01_hydrolase,99.5%;O4_02_hypothetical,99.75%;O4_03_hypothetical,99.86%;O4_04_wzt,100.0%;O4_05_wzm,98.77%;O4_06_glycosyltransferase,99.48%		0		0 / 6 (0%)		4	O12_01_rfbB,98.31%;O12_03_rfbD,98.99%;OL101_02_rfbA,97.57%;O12_04_rfbC,97.84%		O4	yes
AJ289	5150_5_11	ERS005787	ST14	1	6	1	1	1	1	1		KL16	Very high		1	0.9943	0 bp	22 / 22 (100%)	KL16_01_galF,99.67%;KL16_02_cpsACP,97.62%;KL16_03_wzi,100.0%;KL16_04_wza,100.0%;KL16_05_wzb,100.0%;KL16_06_wzc,100.0%;KL16_07_wzx,100.0%;KL16_08_wzy,100.0%;KL16_09_gtf1,99.73%;KL16_10_vatD,99.45%;KL16_11_lacA,100.0%;KL16_12_sunS,100.0%;KL16_13_gmd,100.0%;KL16_14_fcl,100.0%;KL16_15_gmm,100.0%;KL16_16,100.0%;KL16_17_wcaJ,100.0%;KL16_18_gnd,100.0%;KL16_19,99.37%;KL16_20_manC,99.15%;KL16_21_manB,99.5…		0		0 / 22 (0%)		2	KL40_05_rfaG,98.16%;KL150_19_gmd,99.7%		O1v1	Very high		1	0.9854	0 bp	7 / 7 (100%)	O1/O2v1_01_wzm,100.0%;O1/O2v1_02_wzt,99.6%;O1/O2v1_03_wbbM,99.37%;O1/O2v1_04_glf,99.22%;O1/O2v1_05_wbbN,98.32%;O1/O2v1_06_wbbO,99.21%;O1/O2v1_07_kfoC,98.63%		0		0 / 7 (0%)		4	Extra_genes_wbbY/wbbZ_01_wbbY,99.6%;O3/O3a_01_manC,99.58%;O3/O3a_02_manB,98.9%;Extra_genes_wbbY/wbbZ_02_wbbZ,99.63%		O1	yes		yes
AJ290	5150_5_12	ERS005788	ST14	1	6	1	1	1	1	1		KL113	None	?-+*	0.812	0.8973	n/a	13 / 20 (65%)	KL113_01_galF,99.67%;KL113_02_cpsACP,93.81%;KL113_03_wzi,99.79%;KL113_04_wza,94.97%;KL113_12,98.12%;KL113_13_wcaG,96.28%;KL113_14,95.42%;KL113_15_wcaI,92.51%;KL113_16_wcaJ,97.01%;KL113_17_gnd,100.0%;KL113_18_manC,99.36%;KL113_19_manB,99.56%;KL113_20_ugd,99.49%	KL113_05_wzb;KL113_06_wzc;KL113_07_wzx;KL113_08;KL113_09;KL113_10;KL113_11_wcoS	2	KL16_06_wzc,100.0%;KL16_05_wzb,100.0%	0 / 20 (0%)		2	KL40_05_rfaG,98.16%;KL150_19_gmd,99.7%		O1v1	Very high		1	0.9854	0 bp	7 / 7 (100%)	O1/O2v1_01_wzm,100.0%;O1/O2v1_02_wzt,99.6%;O1/O2v1_03_wbbM,99.37%;O1/O2v1_04_glf,99.22%;O1/O2v1_05_wbbN,98.32%;O1/O2v1_06_wbbO,99.21%;O1/O2v1_07_kfoC,98.63%		0		0 / 7 (0%)		4	Extra_genes_wbbY/wbbZ_01_wbbY,99.6%;O3/O3a_01_manC,99.58%;O3/O3a_02_manB,98.9%;Extra_genes_wbbY/wbbZ_02_wbbZ,99.63%		missing			yes
AJ292	5150_5_2	ERS005778	ST2122	16	45	21	27	251	60	67		KL61	Very high		1	0.9997	0 bp	19 / 19 (100%)	KL61_01_galF,100.0%;KL61_02_cpsACP,100.0%;KL61_03_wzi,100.0%;KL61_04_wza,100.0%;KL61_05_wzb,100.0%;KL61_06_wzc,100.0%;KL61_07_wclQ,100.0%;KL61_08_wcuQ,100.0%;KL61_09_wzy,100.0%;KL61_10_wclP,100.0%;KL61_11_wzx,100.0%;KL61_12_wcqZ,100.0%;KL61_13_wcuK,100.0%;KL61_14_wbaZ,100.0%;KL61_15_wcaJ,100.0%;KL61_16_gnd,100.0%;KL61_17_manC,99.79%;KL61_18_manB,100.0%;KL61_19_ugd,100.0%		0		0 / 19 (0%)		3	KL61_17_manC,99.58%;KL30_19_manB,99.15%;KL150_19_gmd,98.51%		O3/O3a	Very high		1	0.9926	0 bp	8 / 8 (100%)	O3/O3a_01_manC,99.58%;O3/O3a_02_manB,100.0%;O3/O3a_03_wzm,100.0%;O3/O3a_04_wzt,100.0%;O3/O3a_05_wbdD,99.01%;O3/O3a_06_wbdA,99.88%;O3/O3a_07_wbdB,100.0%;O3/O3a_08_wbdC,100.0%		0		0 / 8 (0%)		2	O3b_01_manC,99.58%;O3/O3a_02_manB,99.12%		O3	yes
AJ299	5150_5_3	ERS005779	ST2123	2	1	10	1	1	10	25		KL28	Very high		1	0.9917	+1 bp	19 / 19 (100%)	KL28_01_galF,100.0%;KL28_02_cpsACP,100.0%;KL28_03_wzi,97.7%;KL28_04_wza,99.74%;KL28_05_wzb,100.0%;KL28_06_wzc,100.0%;KL28_07_wckC,100.0%;KL28_08_wcuC,100.0%;KL28_09_wckD,100.0%;KL28_10_wzy,100.0%;KL28_11_wclS,99.2%;KL28_12_wcuE,100.0%;KL28_13_wzx,99.77%;KL28_14_wbaZ,100.0%;KL28_15_wcaJ,100.0%;KL28_16_gnd,100.0%;KL28_17_manC,99.79%;KL28_18_manB,99.78%;KL28_19_ugd,100.0%		0		0 / 19 (0%)		2	KL40_05_rfaG,98.16%;KL150_19_gmd,99.1%		O2v1	Very high		1	0.9901	0 bp	7 / 7 (100%)	O1/O2v1_01_wzm,99.61%;O1/O2v1_02_wzt,100.0%;O1/O2v1_03_wbbM,99.84%;O1/O2v1_04_glf,99.22%;O1/O2v1_05_wbbN,100.0%;O1/O2v1_06_wbbO,99.21%;O1/O2v1_07_kfoC,99.09%		0		0 / 7 (0%)		2	O3b_01_manC,100.0%;O3/O3a_02_manB,98.9%		O2	yes
AJ303	5150_5_4	ERS005780	ST48	2	5	2	2	7	1	10		KL124	Very high		1	0.9961	0 bp	22 / 22 (100%)	KL124_01_galF,99.67%;KL124_02_cpsACP,98.57%;KL124_03_wzi,100.0%;KL124_04_wza,100.0%;KL124_05_wzb,100.0%;KL124_06_wzc,99.72%;KL124_07_wbaP,99.79%;KL124_08_wctK,100.0%;KL124_09_wcuP,100.0%;KL124_10_wclJ,100.0%;KL124_11_wzy,100.0%;KL124_12,99.76%;KL124_13_wcuA,99.76%;KL124_14_wcaL,100.0%;KL124_15_wzx,100.0%;KL124_16_gnd,100.0%;KL124_17_wclK,99.52%;KL124_18_rmlB,99.72%;KL124_19_rmlA,100.0%;KL124_20_r…		0		0 / 22 (0%)		2	KL40_05_rfaG,98.16%;KL150_19_gmd,99.1%		O1v1	Very high		1	0.9831	-2 bp	7 / 7 (100%)	O1/O2v1_01_wzm,100.0%;O1/O2v1_02_wzt,99.6%;O1/O2v1_03_wbbM,99.37%;O1/O2v1_04_glf,98.7%;O1/O2v1_05_wbbN,99.66%;O1/O2v1_06_wbbO,99.21%;O1/O2v1_07_kfoC,98.41%		0		0 / 7 (0%)		6	Extra_genes_wbbY/wbbZ_01_wbbY,99.46%;O12_01_rfbB,97.75%;OL101_03_rfbD,98.65%;OL101_02_rfbA,97.92%;Extra_genes_wbbY/wbbZ_02_wbbZ,100.0%;O12_04_rfbC,97.84%		O1	yes
B-013-I-a-2	5193_3_10	ERS011839	ST2124	2	1	2	17	27	1	25		KL11	High	*	1	0.9228	+15 bp	16 / 16 (100%)	KL11_01_galF,99.33%;KL11_02_cpsACP,91.43%;KL11_03_wzi,98.12%;KL11_04_wza,98.95%;KL11_05_wzb,98.62%;KL11_06_wzc,96.95%;KL11_07_wcaJ,97.64%;KL11_08_wzy,95.43%;KL11_09_wcuP,91.51%;KL11_10_wclO,96.94%;KL11_11_wcuC,92.31%;KL11_12_gnd,98.93%;KL11_13,90.74%;KL11_14_wbaZ,92.65%;KL11_15_wzx,94.57%;KL11_16_ugd,98.46%		0		0 / 16 (0%)		4	KL50_10,99.25%;KL14_19_manC,100.0%;KL30_19_manB,99.15%;KL150_19_gmd,99.1%		O3b	Very high		0.9979	0.9889	0 bp	8 / 8 (100%)	O3b_01_manC,100.0%;O3b_02_manB,99.78%;O3b_03_wzm,98.85%;O3b_04_wzt,99.77%;O3b_05_wbdD,99.56%;O3b_06_wbdA,99.41%;O3b_07_wbdB,98.43%;O3b_08_wbdC,98.65%		0		0 / 8 (0%)		2	Extra_genes_wbbY/wbbZ_01_wbbY,99.33%;Extra_genes_wbbY/wbbZ_02_wbbZ,99.63%		O3	yes
BAL073	5193_2_4	ERS011809	ST2125	18	22	26	22	151	13	51		KL116	Good	?*	0.9998	0.9435	n/a	21 / 21 (100%)	KL116_01_galF,99.67%;KL116_02_cpsACP,90.95%;KL116_03_wzi,97.71%;KL116_04_wza,98.42%;KL116_05_wzb,97.93%;KL116_06_wzc,99.45%;KL116_07_wcuE,97.58%;KL116_08_wckV,96.27%;KL116_09,96.98%;KL116_10_wctD,95.98%;KL116_11_wbaZ,96.09%;KL116_12_wbaP,96.23%;KL116_13_wcuC,93.49%;KL116_14_wzy,95.77%;KL116_15_wclT,95.42%;KL116_16_wzx,96.71%;KL116_17_wcpG,92.48%;KL116_18_gnd,99.36%;KL116_19_manC,99.57%;KL116_20_m…		0		0 / 21 (0%)		1	KL150_19_gmd,97.61%		O3/O3a	Good	?	1	0.9604	n/a	8 / 8 (100%)	O3/O3a_01_manC,100.0%;O3/O3a_02_manB,99.77%;O3/O3a_03_wzm,98.47%;O3/O3a_04_wzt,99.07%;O3/O3a_05_wbdD,95.77%;O3/O3a_06_wbdA,97.74%;O3/O3a_07_wbdB,99.48%;O3/O3a_08_wbdC,99.46%		0		0 / 8 (0%)		0			O3	yes
C-017-I-a-1	5193_3_11	ERS011840	ST1795	18	22	18	63	171	13	179		KL56	Good	?-*	1	0.9504	n/a	19 / 21 (90.5%)	KL56_01_galF,99.0%;KL56_02_cpsACP,91.43%;KL56_03_wzi,98.96%;KL56_04_wza,99.74%;KL56_05_wzb,100.0%;KL56_06_wzc,99.17%;KL56_07_wcaJ,99.16%;KL56_08_wckY,100.0%;KL56_09_wcpK,98.6%;KL56_10_wcpL,97.33%;KL56_11_wcpM,97.79%;KL56_12_wcuC,98.44%;KL56_13_wzy,98.63%;KL56_14_wzx,99.22%;KL56_15_wcuJ,99.71%;KL56_16_gnd,99.15%;KL56_19_rmlD,98.65%;KL56_20_rmlC,97.65%;KL56_21_ugd,99.49%	KL56_17_rmlB;KL56_18_rmlA	0		0 / 21 (0%)		2	KL104_16_wzx,96.39%;KL150_19_gmd,97.61%		O12	Good	?-	1	0.9373	n/a	6 / 8 (75%)	O12_03_rfbD,98.99%;O12_04_rfbC,96.47%;O12_05_wbbL,100.0%;O12_06_wzm,100.0%;O12_07_wzt,99.77%;O12_08_wbbB,99.08%	O12_01_rfbB;O12_02_rfbA	0		0 / 8 (0%)		0			O12	yes
D-022-I-b-1	5193_3_12	ERS011841	ST2126	2	1	2	2	31	4	4		KL54	Very high		1	0.9955	-1 bp	20 / 20 (100%)	KL54_01_galF,99.0%;KL54_02_cpsACP,99.05%;KL54_03_wzi,99.58%;KL54_04_wza,100.0%;KL54_05_wzb,99.31%;KL54_06_wzc,99.86%;KL54_07_wclU,100.0%;KL54_08_wzx,99.51%;KL54_09_wzy,100.0%;KL54_10_wckB,100.0%;KL54_11_wcoS,99.67%;KL54_12_gmd,100.0%;KL54_13_wcaG,100.0%;KL54_14_wcaH,99.35%;KL54_15_wcaI,99.75%;KL54_16_wcaJ,99.79%;KL54_17_gnd,100.0%;KL54_18_manC,100.0%;KL54_19_manB,99.78%;KL54_20_ugd,100.0%		0		0 / 20 (0%)		4	KL40_03_wcpO,99.19%;KL40_04,99.5%;KL40_05_rfaG,98.95%;KL150_19_gmd,97.91%		O1/O2v2	Very high		1	0.9858	-2 bp	10 / 10 (100%)	O1/O2v2_01_wzm,99.61%;O1/O2v2_02_wzt,98.79%;O1/O2v2_03_wbbM,98.73%;O1/O2v2_04_glf,99.48%;O1/O2v2_05_wbbN,97.99%;O1/O2v2_06_wbbO,99.2%;O1/O2v2_07_kfoC,99.01%;O1/O2v2_08_gmlC,97.33%;O1/O2v2_09_gmlB,99.69%;O1/O2v2_10_gmlA,100.0%		0		0 / 10 (0%)		3	O3/O3a_01_manC,99.58%;O3/O3a_02_manB,99.12%;Extra_genes_wbbY/wbbZ_02_wbbZ,99.63%		O1	no
D-026-I-b-1	5193_5_1	ERS011842	ST17	2	1	1	1	4	4	4		KL107	None	?-+*	0.7052	0.7528	n/a	5 / 16 (31.2%)	KL107_01_galF,91.3%;KL107_03_wzi,88.54%;KL107_04_wza,92.0%;KL107_11_gnd,98.29%;KL107_16_ugd,96.14%	KL107_02_cpsACP;KL107_05_wzb;KL107_06_wzc;KL107_07_wbaP;KL107_08;KL107_09;KL107_10;KL107_12;KL107_13;KL107_14;KL107_15	1	KL26_02_cpsACP,91.38%	0 / 16 (0%)		1	KL50_10,89.81%		O3b	Good	-*	0.8148	0.8523	-4 bp	6 / 8 (75%)	O3b_03_wzm,94.66%;O3b_04_wzt,90.28%;O3b_05_wbdD,91.11%;O3b_06_wbdA,91.2%;O3b_07_wbdB,90.31%;O3b_08_wbdC,88.38%	O3b_01_manC;O3b_02_manB	0		0 / 8 (0%)		0			OL104	no
DB11802_05	5193_8_4	ERS011905	ST17	2	1	1	1	4	4	4		KL25	High	-	1	0.9916	+3 bp	13 / 14 (92.9%)	KL25_01_galF,100.0%;KL25_02_cpsACP,98.57%;KL25_03_wzi,99.79%;KL25_04_wza,100.0%;KL25_05_wzb,100.0%;KL25_06_wzc,99.72%;KL25_07_wcaJ,100.0%;KL25_08_wzy,100.0%;KL25_10,100.0%;KL25_11_wcuB,99.68%;KL25_12_wzx,100.0%;KL25_13_gnd,99.79%;KL25_14_ugd,100.0%	KL25_09_wfeD	0		0 / 14 (0%)		3	KL13_17_manC,99.79%;KL30_19_manB,98.93%;KL150_19_gmd,99.4%		O5	High	*	1	0.942	0 bp	8 / 8 (100%)	O5_01_manC,99.15%;O5_02_manB,99.56%;O5_03_wzm,99.25%;O5_04_wzt,98.77%;O5_05_wbdD,94.37%;O5_06_wbdA,95.39%;O5_07_wbdB,99.48%;O5_08_wbdC,99.73%		0		0 / 8 (0%)		0			O5	yes
DB270_04	5151_2_5	ERS011918	ST48	2	5	2	2	7	1	10		KL62	Good	?-	1	0.9972	n/a	18 / 19 (94.7%)	KL62_01_galF,100.0%;KL62_02_cpsACP,100.0%;KL62_03_wzi,99.61%;KL62_04_wza,100.0%;KL62_05_wzb,100.0%;KL62_06_wzc,99.72%;KL62_07_wbaP,99.58%;KL62_08,99.74%;KL62_09,99.42%;KL62_10,100.0%;KL62_11_wzy,99.49%;KL62_13,99.17%;KL62_14,100.0%;KL62_15_wzx,100.0%;KL62_16_gnd,100.0%;KL62_17_manC,100.0%;KL62_18_manB,99.78%;KL62_19_ugd,100.0%	KL62_12	0		0 / 19 (0%)		2	KL40_05_rfaG,97.63%;KL150_19_gmd,98.81%		O1v1	Very high		1	0.9787	-2 bp	7 / 7 (100%)	O1/O2v1_01_wzm,99.61%;O1/O2v1_02_wzt,99.6%;O1/O2v1_03_wbbM,99.37%;O1/O2v1_04_glf,98.44%;O1/O2v1_05_wbbN,97.32%;O1/O2v1_06_wbbO,98.68%;O1/O2v1_07_kfoC,96.81%		0		0 / 7 (0%)		4	Extra_genes_wbbY/wbbZ_01_wbbY,99.46%;O3b_01_manC,99.79%;O3/O3a_02_manB,98.9%;Extra_genes_wbbY/wbbZ_02_wbbZ,100.0%		O1	yes
DB44834_96	5193_8_2	ERS011903	ST42	2	6	1	3	8	1	15		KL106	Good	?	0.9825	0.9989	n/a	18 / 18 (100%)	KL106_01_galF,100.0%;KL106_02_cpsACP,98.57%;KL106_03_wzi,100.0%;KL106_04_wza,100.0%;KL106_05_wzb,100.0%;KL106_06_wzc,100.0%;KL106_07_wzy,100.0%;KL106_08,100.0%;KL106_09,100.0%;KL106_10_wecB,99.59%;KL106_11_wzx,100.0%;KL106_12,100.0%;KL106_13_wzx,99.8%;KL106_14,100.0%;KL106_15_rfbp,100.0%;KL106_16_gnd,100.0%;KL106_17,99.7%;KL106_18_ugd,100.0%		0		0 / 18 (0%)		4	KL40_03_wcpO,99.6%;KL40_04,99.5%;KL40_05_rfaG,98.95%;KL150_19_gmd,98.51%		O1v2	Very high		1	0.9852	0 bp	10 / 10 (100%)	O1/O2v2_01_wzm,100.0%;O1/O2v2_02_wzt,99.19%;O1/O2v2_03_wbbM,98.73%;O1/O2v2_04_glf,99.74%;O1/O2v2_05_wbbN,98.32%;O1/O2v2_06_wbbO,99.2%;O1/O2v2_07_kfoC,99.01%;O1/O2v2_08_gmlC,97.74%;O1/O2v2_09_gmlB,99.39%;O1/O2v2_10_gmlA,100.0%		0		0 / 10 (0%)		2	Extra_genes_wbbY/wbbZ_01_wbbY,99.33%;Extra_genes_wbbY/wbbZ_02_wbbZ,99.63%		O1	yes
DM1159_01	5193_8_11	ERS011912	ST65	2	1	2	1	10	4	13		KL2	Very high		1	0.984	+1 bp	18 / 18 (100%)	KL2_01_galF,99.0%;KL2_02_cpsACP,98.57%;KL2_03_wzi,98.61%;KL2_04_wza,100.0%;KL2_05_wzb,100.0%;KL2_06_wzc,99.86%;KL2_07,99.72%;KL2_08,100.0%;KL2_09,99.74%;KL2_10,100.0%;KL2_11_wzx,99.18%;KL2_12,99.48%;KL2_13,99.1%;KL2_14_wcaJ,99.79%;KL2_15_gnd,98.93%;KL2_16_manC,99.36%;KL2_17_manB,99.78%;KL2_18_ugd,100.0%		0		0 / 18 (0%)		4	KL40_03_wcpO,97.98%;KL40_04,99.75%;KL40_05_rfaG,99.48%;KL150_19_gmd,98.21%		O1v2	Very high		1	0.9898	0 bp	10 / 10 (100%)	O1/O2v2_01_wzm,100.0%;O1/O2v2_02_wzt,99.6%;O1/O2v2_03_wbbM,99.84%;O1/O2v2_04_glf,98.96%;O1/O2v2_05_wbbN,97.65%;O1/O2v2_06_wbbO,99.73%;O1/O2v2_07_kfoC,99.26%;O1/O2v2_08_gmlC,98.77%;O1/O2v2_09_gmlB,98.78%;O1/O2v2_10_gmlA,99.21%		0		0 / 10 (0%)		4	Extra_genes_wbbY/wbbZ_01_wbbY,99.6%;O3/O3a_01_manC,99.58%;O3/O3a_02_manB,99.12%;Extra_genes_wbbY/wbbZ_02_wbbZ,100.0%		O1	yes
DM11825_05	5151_2_4	ERS011917	ST23	2	1	1	1	9	4	12		KL1	Very high		1	0.9999	0 bp	20 / 20 (100%)	KL1_01_galF,100.0%;KL1_02_cpsACP,100.0%;KL1_03_wzi,100.0%;KL1_04_wza,100.0%;KL1_05_wzb,100.0%;KL1_06_wzc,99.86%;KL1_07_wzx,100.0%;KL1_08_wclY,100.0%;KL1_09_wzy,100.0%;KL1_10_wcsS,100.0%;KL1_11_wcsT,100.0%;KL1_12_gmd,100.0%;KL1_13_wcaG,99.71%;KL1_14_wcaH,100.0%;KL1_15_wcaI,100.0%;KL1_16_wcaJ,100.0%;KL1_17_gnd,100.0%;KL1_18_manC,100.0%;KL1_19_manB,100.0%;KL1_20_ugd,100.0%		0		0 / 20 (0%)		4	KL40_03_wcpO,97.98%;KL40_04,99.5%;KL40_05_rfaG,99.74%;KL150_19_gmd,99.1%		O1v2	Very high		1	0.9912	-2 bp	10 / 10 (100%)	O1/O2v2_01_wzm,100.0%;O1/O2v2_02_wzt,99.6%;O1/O2v2_03_wbbM,99.37%;O1/O2v2_04_glf,98.44%;O1/O2v2_05_wbbN,98.66%;O1/O2v2_06_wbbO,100.0%;O1/O2v2_07_kfoC,99.01%;O1/O2v2_08_gmlC,98.56%;O1/O2v2_09_gmlB,99.69%;O1/O2v2_10_gmlA,100.0%		0		0 / 10 (0%)		4	Extra_genes_wbbY/wbbZ_01_wbbY,99.6%;O3b_01_manC,99.58%;O3/O3a_02_manB,99.12%;Extra_genes_wbbY/wbbZ_02_wbbZ,100.0%		O1	yes
DM16912_02	5151_2_1	ERS011914	ST23	2	1	1	1	9	4	12		KL1	Very high		1	0.9999	0 bp	20 / 20 (100%)	KL1_01_galF,100.0%;KL1_02_cpsACP,100.0%;KL1_03_wzi,100.0%;KL1_04_wza,100.0%;KL1_05_wzb,100.0%;KL1_06_wzc,99.86%;KL1_07_wzx,100.0%;KL1_08_wclY,100.0%;KL1_09_wzy,100.0%;KL1_10_wcsS,100.0%;KL1_11_wcsT,100.0%;KL1_12_gmd,100.0%;KL1_13_wcaG,99.71%;KL1_14_wcaH,100.0%;KL1_15_wcaI,100.0%;KL1_16_wcaJ,100.0%;KL1_17_gnd,100.0%;KL1_18_manC,100.0%;KL1_19_manB,100.0%;KL1_20_ugd,100.0%		0		0 / 20 (0%)		4	KL40_03_wcpO,97.98%;KL40_04,99.5%;KL40_05_rfaG,99.74%;KL150_19_gmd,99.1%		O1v2	Very high		1	0.9913	-2 bp	10 / 10 (100%)	O1/O2v2_01_wzm,100.0%;O1/O2v2_02_wzt,99.6%;O1/O2v2_03_wbbM,99.37%;O1/O2v2_04_glf,98.44%;O1/O2v2_05_wbbN,98.66%;O1/O2v2_06_wbbO,100.0%;O1/O2v2_07_kfoC,99.01%;O1/O2v2_08_gmlC,98.56%;O1/O2v2_09_gmlB,99.69%;O1/O2v2_10_gmlA,100.0%		0		0 / 10 (0%)		4	Extra_genes_wbbY/wbbZ_01_wbbY,99.6%;O3b_01_manC,99.58%;O3/O3a_02_manB,99.12%;Extra_genes_wbbY/wbbZ_02_wbbZ,100.0%		O1	yes
DM17138_03	5151_2_2	ERS011915	ST23	2	1	1	1	9	4	12		KL1	Perfect		1	1	0 bp	20 / 20 (100%)	KL1_01_galF,100.0%;KL1_02_cpsACP,100.0%;KL1_03_wzi,100.0%;KL1_04_wza,100.0%;KL1_05_wzb,100.0%;KL1_06_wzc,100.0%;KL1_07_wzx,100.0%;KL1_08_wclY,100.0%;KL1_09_wzy,100.0%;KL1_10_wcsS,100.0%;KL1_11_wcsT,100.0%;KL1_12_gmd,100.0%;KL1_13_wcaG,99.71%;KL1_14_wcaH,100.0%;KL1_15_wcaI,100.0%;KL1_16_wcaJ,100.0%;KL1_17_gnd,100.0%;KL1_18_manC,100.0%;KL1_19_manB,100.0%;KL1_20_ugd,100.0%		0		0 / 20 (0%)		4	KL40_03_wcpO,97.98%;KL40_04,99.5%;KL40_05_rfaG,99.74%;KL150_19_gmd,99.1%		O1v2	Very high		1	0.9913	-2 bp	10 / 10 (100%)	O1/O2v2_01_wzm,100.0%;O1/O2v2_02_wzt,99.6%;O1/O2v2_03_wbbM,99.37%;O1/O2v2_04_glf,98.44%;O1/O2v2_05_wbbN,98.66%;O1/O2v2_06_wbbO,100.0%;O1/O2v2_07_kfoC,99.01%;O1/O2v2_08_gmlC,98.56%;O1/O2v2_09_gmlB,99.69%;O1/O2v2_10_gmlA,100.0%		0		0 / 10 (0%)		4	Extra_genes_wbbY/wbbZ_01_wbbY,99.6%;O3b_01_manC,99.58%;O3/O3a_02_manB,99.12%;Extra_genes_wbbY/wbbZ_02_wbbZ,100.0%		O1	yes
DM17337_04	5151_2_3	ERS011916	ST828	2	1	1	26	1	1	54		KL5	Very high		1	0.9998	0 bp	19 / 19 (100%)	KL5_01_galF,100.0%;KL5_02_cpsACP,99.52%;KL5_03_wzi,99.8%;KL5_04_wza,100.0%;KL5_05_wzb,100.0%;KL5_06_wzc,99.72%;KL5_07,100.0%;KL5_08_wzx,100.0%;KL5_09,100.0%;KL5_10,100.0%;KL5_11,100.0%;KL5_12,100.0%;KL5_13,100.0%;KL5_14,100.0%;KL5_15_wcaJ,100.0%;KL5_16_gnd,100.0%;KL5_17_manC,100.0%;KL5_18_manB,100.0%;KL5_19_ugd,100.0%		0		0 / 19 (0%)		2	KL40_05_rfaG,97.89%;KL150_19_gmd,99.1%		O1v1	Very high		1	0.9812	-2 bp	7 / 7 (100%)	O1/O2v1_01_wzm,100.0%;O1/O2v1_02_wzt,99.6%;O1/O2v1_03_wbbM,99.05%;O1/O2v1_04_glf,98.44%;O1/O2v1_05_wbbN,99.66%;O1/O2v1_06_wbbO,98.94%;O1/O2v1_07_kfoC,96.81%		0		0 / 7 (0%)		4	Extra_genes_wbbY/wbbZ_01_wbbY,99.6%;O3/O3a_01_manC,100.0%;O3/O3a_02_manB,98.68%;Extra_genes_wbbY/wbbZ_02_wbbZ,100.0%		O1	yes
DM23092_04	5193_8_1	ERS011902	ST11	3	3	1	1	1	1	4		KL64	Very high		1	0.9999	0 bp	24 / 24 (100%)	KL64_01_galF,99.67%;KL64_02_cpsACP,100.0%;KL64_03_wzi,100.0%;KL64_04_wza,100.0%;KL64_05_wzb,100.0%;KL64_06_wzc,100.0%;KL64_07_wzx,100.0%;KL64_08_wcoV,100.0%;KL64_09,100.0%;KL64_10_wzy,100.0%;KL64_11_wcoU,100.0%;KL64_12_wcoT,100.0%;KL64_13_wcsF,100.0%;KL64_14_wcuK,99.7%;KL64_15_wbaZ,100.0%;KL64_16_wcaJ,100.0%;KL64_17_gnd,100.0%;KL64_18_manC,100.0%;KL64_19_manB,100.0%;KL64_20_rmlB,100.0%;KL64_21_rm…		0		0 / 24 (0%)		2	KL40_05_rfaG,98.16%;KL150_19_gmd,98.81%		O2v1	Very high		1	0.9862	0 bp	7 / 7 (100%)	O1/O2v1_01_wzm,100.0%;O1/O2v1_02_wzt,100.0%;O1/O2v1_03_wbbM,99.21%;O1/O2v1_04_glf,97.92%;O1/O2v1_05_wbbN,97.32%;O1/O2v1_06_wbbO,99.21%;O1/O2v1_07_kfoC,99.54%		0		0 / 7 (0%)		6	O3b_01_manC,100.0%;O3/O3a_02_manB,98.68%;O12_01_rfbB,97.75%;OL101_03_rfbD,98.65%;OL101_02_rfbA,96.88%;O12_04_rfbC,96.76%		O2	yes
DR19891_02	5193_8_12	ERS011913	ST2039-1LV	2	-	2	4	9	4	13		KL2	Very high		1	0.9855	+1 bp	18 / 18 (100%)	KL2_01_galF,100.0%;KL2_02_cpsACP,98.57%;KL2_03_wzi,98.61%;KL2_04_wza,99.74%;KL2_05_wzb,100.0%;KL2_06_wzc,99.86%;KL2_07,99.44%;KL2_08,100.0%;KL2_09,99.74%;KL2_10,100.0%;KL2_11_wzx,99.59%;KL2_12,99.48%;KL2_13,99.1%;KL2_14_wcaJ,99.79%;KL2_15_gnd,98.93%;KL2_16_manC,99.36%;KL2_17_manB,99.78%;KL2_18_ugd,100.0%		0		0 / 18 (0%)		2	KL40_05_rfaG,97.89%;KL150_19_gmd,98.51%		O1v1	Very high		1	0.9864	0 bp	7 / 7 (100%)	O1/O2v1_01_wzm,100.0%;O1/O2v1_02_wzt,99.19%;O1/O2v1_03_wbbM,98.89%;O1/O2v1_04_glf,98.96%;O1/O2v1_05_wbbN,99.66%;O1/O2v1_06_wbbO,98.94%;O1/O2v1_07_kfoC,98.41%		0		0 / 7 (0%)		4	Extra_genes_wbbY/wbbZ_01_wbbY,99.87%;O3/O3a_01_manC,99.58%;O3/O3a_02_manB,99.12%;Extra_genes_wbbY/wbbZ_02_wbbZ,100.0%		O1	yes
DR5092_05	5193_8_5	ERS011906	ST11	3	3	1	1	1	1	4		KL38	Good	?-	1	0.9968	n/a	16 / 17 (94.1%)	KL38_01_galF,100.0%;KL38_02_cpsACP,100.0%;KL38_03_wzi,98.95%;KL38_04_wza,100.0%;KL38_05_wzb,100.0%;KL38_06_wzc,99.86%;KL38_08_wzy,99.76%;KL38_09_wctM,100.0%;KL38_10_wcaN,100.0%;KL38_11_wzx,99.54%;KL38_12_wckS,100.0%;KL38_13_wckR,100.0%;KL38_14,99.79%;KL38_15,99.57%;KL38_16_gnd,100.0%;KL38_17_ugd,100.0%	KL38_07_wcaJ	0		0 / 17 (0%)		4	KL50_10,99.43%;KL14_19_manC,100.0%;KL30_19_manB,98.72%;KL150_19_gmd,99.4%		O3b	Very high		1	0.9929	0 bp	8 / 8 (100%)	O3b_01_manC,100.0%;O3b_02_manB,99.57%;O3b_03_wzm,99.24%;O3b_04_wzt,99.77%;O3b_05_wbdD,99.71%;O3b_06_wbdA,99.76%;O3b_07_wbdB,99.21%;O3b_08_wbdC,100.0%		0		0 / 8 (0%)		0			O3	yes
DR85_08	5151_2_9	ERS011922	ST734	18	15	26	22	94	13	165		KL146	Perfect		1	1	0 bp	20 / 20 (100%)	KL146_01_galF,100.0%;KL146_02_cpsACP,100.0%;KL146_03_wzi,100.0%;KL146_04_wza,100.0%;KL146_05_wzb,100.0%;KL146_06_wzc,100.0%;KL146_07_wzy,100.0%;KL146_08_wcuD,100.0%;KL146_09_wcuI,100.0%;KL146_10_wcuC,100.0%;KL146_11_wbaZ,100.0%;KL146_12_wbaP,100.0%;KL146_13_wctH,100.0%;KL146_14,100.0%;KL146_15_wzx,100.0%;KL146_16_wcuJ,100.0%;KL146_17_gnd,100.0%;KL146_18_manC,100.0%;KL146_19_manB,100.0%;KL146_20_u…		0		0 / 20 (0%)		5	KL80_19_rmlB,99.15%;KL150_19_gmd,97.91%;KL159_18_rmlD,99.33%;KL80_20_rmlA,98.62%;KL80_22_rmlC,98.92%		O12	Very high		1	0.9897	+1 bp	8 / 8 (100%)	O12_01_rfbB,99.44%;O12_02_rfbA,99.66%;O12_03_rfbD,99.33%;O12_04_rfbC,100.0%;O12_05_wbbL,100.0%;O12_06_wzm,98.92%;O12_07_wzt,99.77%;O12_08_wbbB,99.26%		0		0 / 8 (0%)		2	O3/O3a_01_manC,99.79%;O3/O3a_02_manB,98.68%		O12	yes
DU10252_04	5193_8_6	ERS011907	ST11	3	3	1	1	1	1	4		KL105	Perfect		1	1	0 bp	22 / 22 (100%)	KL105_01_galF,100.0%;KL105_02_cpsACP,100.0%;KL105_03_wzi,100.0%;KL105_04_wza,100.0%;KL105_05_wzb,100.0%;KL105_06_wzc,100.0%;KL105_07_wbaP,100.0%;KL105_08,100.0%;KL105_09,100.0%;KL105_10_wcaN,100.0%;KL105_11,100.0%;KL105_12,100.0%;KL105_13,100.0%;KL105_14_wzx,100.0%;KL105_15,100.0%;KL105_16,100.0%;KL105_17_gnd,100.0%;KL105_18_rmlB,100.0%;KL105_19,100.0%;KL105_20,100.0%;KL105_21,100.0%;KL105_22_ugd…		0		0 / 22 (0%)		4	KL40_03_wcpO,98.79%;KL40_04,99.5%;KL40_05_rfaG,99.48%;KL150_19_gmd,99.1%		O2v2	Very high		1	0.9845	0 bp	10 / 10 (100%)	O1/O2v2_01_wzm,100.0%;O1/O2v2_02_wzt,99.19%;O1/O2v2_03_wbbM,98.89%;O1/O2v2_04_glf,98.7%;O1/O2v2_05_wbbN,98.32%;O1/O2v2_06_wbbO,99.73%;O1/O2v2_07_kfoC,99.01%;O1/O2v2_08_gmlC,97.13%;O1/O2v2_09_gmlB,99.08%;O1/O2v2_10_gmlA,99.21%		0		0 / 10 (0%)		4	O12_01_rfbB,98.03%;OL101_03_rfbD,98.32%;OL101_02_rfbA,97.92%;O12_04_rfbC,95.68%		O2	yes
DU33062_05	5193_8_8	ERS011909	ST15	1	1	1	1	1	1	1		KL112	Good	?	1	0.9864	n/a	18 / 18 (100%)	KL112_01_galF,100.0%;KL112_02_cpsACP,99.52%;KL112_03_wzi,97.07%;KL112_04_wza,100.0%;KL112_05_wzb,99.31%;KL112_06_wzc,99.58%;KL112_07_wbaP,100.0%;KL112_08,99.52%;KL112_09_wzy,99.26%;KL112_10_wcaO,100.0%;KL112_11_wcaN,100.0%;KL112_12_wbaZ,98.96%;KL112_13_wcuV,99.7%;KL112_14_wzx,99.58%;KL112_15_gnd,100.0%;KL112_16_manC,99.58%;KL112_17_manB,99.78%;KL112_18_ugd,99.49%		0		0 / 18 (0%)		2	KL40_05_rfaG,98.16%;KL150_19_gmd,99.7%		O1v1	Very high		1	0.9852	0 bp	7 / 7 (100%)	O1/O2v1_01_wzm,100.0%;O1/O2v1_02_wzt,99.6%;O1/O2v1_03_wbbM,99.37%;O1/O2v1_04_glf,99.22%;O1/O2v1_05_wbbN,98.32%;O1/O2v1_06_wbbO,99.21%;O1/O2v1_07_kfoC,98.63%		0		0 / 7 (0%)		4	Extra_genes_wbbY/wbbZ_01_wbbY,99.6%;O3b_01_manC,99.58%;O3/O3a_02_manB,98.9%;Extra_genes_wbbY/wbbZ_02_wbbZ,99.63%		O1	yes		yes
DU35427_05	5193_8_9	ERS011910	ST138	18	22	26	23	31	13	49		KL1	High	*	1	0.9427	-2 bp	20 / 20 (100%)	KL1_01_galF,99.67%;KL1_02_cpsACP,94.76%;KL1_03_wzi,98.54%;KL1_04_wza,100.0%;KL1_05_wzb,100.0%;KL1_06_wzc,99.02%;KL1_07_wzx,96.74%;KL1_08_wclY,96.64%;KL1_09_wzy,99.02%;KL1_10_wcsS,94.82%;KL1_11_wcsT,98.25%;KL1_12_gmd,99.48%;KL1_13_wcaG,94.75%;KL1_14_wcaH,85.62%;KL1_15_wcaI,90.1%;KL1_16_wcaJ,98.29%;KL1_17_gnd,99.57%;KL1_18_manC,99.15%;KL1_19_manB,99.78%;KL1_20_ugd,99.49%		0		0 / 20 (0%)		3	KL49_17_manC,99.79%;KL30_19_manB,99.13%;KL150_19_gmd,97.61%		O5	Very high	*	1	0.9503	-2 bp	8 / 8 (100%)	O5_01_manC,99.58%;O5_02_manB,99.78%;O5_03_wzm,99.62%;O5_04_wzt,98.77%;O5_05_wbdD,94.13%;O5_06_wbdA,96.05%;O5_07_wbdB,99.22%;O5_08_wbdC,99.73%		0		0 / 8 (0%)		2	O3/O3a_01_manC,99.79%;O3/O3a_02_manB,99.12%		O5	yes
DU38032_05	5193_8_10	ERS011911	ST11	3	3	1	1	1	1	4		KL105	Good	?-	1	1	n/a	21 / 22 (95.5%)	KL105_01_galF,100.0%;KL105_02_cpsACP,100.0%;KL105_03_wzi,100.0%;KL105_04_wza,100.0%;KL105_05_wzb,100.0%;KL105_06_wzc,100.0%;KL105_08,100.0%;KL105_09,100.0%;KL105_10_wcaN,100.0%;KL105_11,100.0%;KL105_12,100.0%;KL105_13,100.0%;KL105_14_wzx,100.0%;KL105_15,100.0%;KL105_16,100.0%;KL105_17_gnd,100.0%;KL105_18_rmlB,100.0%;KL105_19,100.0%;KL105_20,100.0%;KL105_21,100.0%;KL105_22_ugd,100.0%	KL105_07_wbaP	0		0 / 22 (0%)		4	KL40_03_wcpO,98.79%;KL40_04,99.5%;KL40_05_rfaG,99.48%;KL150_19_gmd,99.1%		O2v2	Very high		1	0.9845	0 bp	10 / 10 (100%)	O1/O2v2_01_wzm,100.0%;O1/O2v2_02_wzt,99.19%;O1/O2v2_03_wbbM,98.89%;O1/O2v2_04_glf,98.7%;O1/O2v2_05_wbbN,98.32%;O1/O2v2_06_wbbO,99.73%;O1/O2v2_07_kfoC,99.01%;O1/O2v2_08_gmlC,97.13%;O1/O2v2_09_gmlB,99.08%;O1/O2v2_10_gmlA,99.21%		0		0 / 10 (0%)		4	O12_01_rfbB,98.03%;OL101_03_rfbD,98.32%;OL101_02_rfbA,97.92%;O12_04_rfbC,95.68%		O2	yes
DU4033_04	5193_8_3	ERS011904	ST11	3	3	1	1	1	1	4		KL105	Perfect		1	1	0 bp	22 / 22 (100%)	KL105_01_galF,100.0%;KL105_02_cpsACP,100.0%;KL105_03_wzi,100.0%;KL105_04_wza,100.0%;KL105_05_wzb,100.0%;KL105_06_wzc,100.0%;KL105_07_wbaP,100.0%;KL105_08,100.0%;KL105_09,100.0%;KL105_10_wcaN,100.0%;KL105_11,100.0%;KL105_12,100.0%;KL105_13,100.0%;KL105_14_wzx,100.0%;KL105_15,100.0%;KL105_16,100.0%;KL105_17_gnd,100.0%;KL105_18_rmlB,100.0%;KL105_19,100.0%;KL105_20,100.0%;KL105_21,100.0%;KL105_22_ugd…		0		0 / 22 (0%)		4	KL40_03_wcpO,98.79%;KL40_04,99.5%;KL40_05_rfaG,99.48%;KL150_19_gmd,99.1%		O2v2	Very high		1	0.9845	0 bp	10 / 10 (100%)	O1/O2v2_01_wzm,100.0%;O1/O2v2_02_wzt,99.19%;O1/O2v2_03_wbbM,98.89%;O1/O2v2_04_glf,98.7%;O1/O2v2_05_wbbN,98.32%;O1/O2v2_06_wbbO,99.73%;O1/O2v2_07_kfoC,99.01%;O1/O2v2_08_gmlC,97.13%;O1/O2v2_09_gmlB,99.08%;O1/O2v2_10_gmlA,99.21%		0		0 / 10 (0%)		4	O12_01_rfbB,98.03%;OL101_03_rfbD,98.32%;OL101_02_rfbA,97.92%;O12_04_rfbC,95.68%		O2	yes
DU46543_08	5151_2_10	ERS011923	ST2127	12	1	1	152	5	1	36		KL47	Perfect		1	1	0 bp	19 / 19 (100%)	KL47_01_galF,100.0%;KL47_02_cpsACP,100.0%;KL47_03_wzi,100.0%;KL47_04_wza,100.0%;KL47_05_wzb,100.0%;KL47_06_wzc,100.0%;KL47_07_wcaJ,100.0%;KL47_08_wcaA,100.0%;KL47_09,100.0%;KL47_10_wcqC,100.0%;KL47_11_wzy,100.0%;KL47_12_wcuT,100.0%;KL47_13_wzx,100.0%;KL47_14_gnd,100.0%;KL47_15_rmlB,100.0%;KL47_16_rmlA,100.0%;KL47_17_rmlD,100.0%;KL47_18_rmlC,100.0%;KL47_19_ugd,100.0%		0		0 / 19 (0%)		2	KL40_05_rfaG,98.16%;KL150_19_gmd,99.4%		O1v1	Good	?-	1	0.9834	n/a	6 / 7 (85.7%)	O1/O2v1_01_wzm,100.0%;O1/O2v1_02_wzt,99.6%;O1/O2v1_04_glf,98.44%;O1/O2v1_05_wbbN,100.0%;O1/O2v1_06_wbbO,99.21%;O1/O2v1_07_kfoC,97.04%	O1/O2v1_03_wbbM	0		0 / 7 (0%)		6	Extra_genes_wbbY/wbbZ_01_wbbY,99.6%;O12_01_rfbB,97.75%;OL101_03_rfbD,98.65%;OL101_02_rfbA,97.92%;Extra_genes_wbbY/wbbZ_02_wbbZ,100.0%;O12_04_rfbC,97.84%		O1	yes
DU8882_04	5151_2_6	ERS011919	ST359	10	1	2	1	9	27	6		KL71	None	?-*	0.8121	0.9387	n/a	15 / 21 (71.4%)	KL71_05_wzb,96.0%;KL71_06_wzc,97.34%;KL71_07_wcaA,94.7%;KL71_08_wcaJ,98.5%;KL71_10_wcuP,93.26%;KL71_11_wclI,95.43%;KL71_13_wzy,94.31%;KL71_14_wcqK,95.05%;KL71_15_wzx,94.19%;KL71_16_gnd,99.79%;KL71_17_rmlB,98.03%;KL71_18_rmlA,97.92%;KL71_19_rmlD,98.99%;KL71_20_rmlC,98.38%;KL71_21_ugd,99.49%	KL71_01_galF;KL71_02_cpsACP;KL71_03_wzi;KL71_04_wza;KL71_09_wcqJ;KL71_12	0		0 / 21 (0%)		1	KL150_19_gmd,88.96%		O4	Very high		1	0.9975	+1 bp	6 / 6 (100%)	O4_01_hydrolase,99.5%;O4_02_hypothetical,99.75%;O4_03_hypothetical,100.0%;O4_04_wzt,100.0%;O4_05_wzm,98.77%;O4_06_glycosyltransferase,99.74%		0		0 / 6 (0%)		6	Extra_genes_wbbY/wbbZ_01_wbbY,99.6%;O12_01_rfbB,98.59%;OL101_03_rfbD,98.65%;OL101_02_rfbA,97.92%;Extra_genes_wbbY/wbbZ_02_wbbZ,100.0%;O12_04_rfbC,97.84%		O4	yes
DX259_08	5151_2_8	ERS011921	ST184	3	1	1	4	7	4	66		KL113	Perfect		1	1	0 bp	20 / 20 (100%)	KL113_01_galF,100.0%;KL113_02_cpsACP,100.0%;KL113_03_wzi,100.0%;KL113_04_wza,100.0%;KL113_05_wzb,100.0%;KL113_06_wzc,100.0%;KL113_07_wzx,100.0%;KL113_08,100.0%;KL113_09,100.0%;KL113_10,100.0%;KL113_11_wcoS,100.0%;KL113_12,100.0%;KL113_13_wcaG,100.0%;KL113_14,100.0%;KL113_15_wcaI,100.0%;KL113_16_wcaJ,100.0%;KL113_17_gnd,100.0%;KL113_18_manC,100.0%;KL113_19_manB,100.0%;KL113_20_ugd,100.0%		0		0 / 20 (0%)		4	KL40_03_wcpO,99.8%;KL40_04,99.5%;KL40_05_rfaG,100.0%;KL150_19_gmd,98.81%		O1v2	Very high		1	0.9878	0 bp	10 / 10 (100%)	O1/O2v2_01_wzm,100.0%;O1/O2v2_02_wzt,99.6%;O1/O2v2_03_wbbM,99.37%;O1/O2v2_04_glf,99.22%;O1/O2v2_05_wbbN,98.99%;O1/O2v2_06_wbbO,99.73%;O1/O2v2_07_kfoC,99.01%;O1/O2v2_08_gmlC,97.95%;O1/O2v2_09_gmlB,99.08%;O1/O2v2_10_gmlA,100.0%		0		0 / 10 (0%)		4	Extra_genes_wbbY/wbbZ_01_wbbY,99.87%;O3b_01_manC,100.0%;O3/O3a_02_manB,98.9%;Extra_genes_wbbY/wbbZ_02_wbbZ,100.0%		O1	yes
EW-20-R-MAC-1	5193_5_9	ERS011850	ST76	4	1	1	1	21	1	35		KL35	Very high		1	0.9916	0 bp	20 / 20 (100%)	KL35_01_galF,100.0%;KL35_02_cpsACP,99.05%;KL35_03_wzi,100.0%;KL35_04_wza,100.0%;KL35_05_wzb,99.31%;KL35_06_wzc,99.58%;KL35_07_wzy,98.02%;KL35_08_wcuC,99.52%;KL35_09_wckM,99.74%;KL35_10_wckL,99.47%;KL35_11_wcuQ,100.0%;KL35_12_wzx,99.8%;KL35_13_wckK,99.69%;KL35_14_wbaZ,99.22%;KL35_15_wcaJ,100.0%;KL35_16_wclK,96.03%;KL35_17_gnd,99.57%;KL35_18_manC,99.36%;KL35_19_manB,100.0%;KL35_20_ugd,99.49%		0		0 / 20 (0%)		3	KL16_20_manC,99.79%;KL30_19_manB,98.93%;KL150_19_gmd,99.7%		O5	High	*	1	0.9422	0 bp	8 / 8 (100%)	O5_01_manC,99.15%;O5_02_manB,99.56%;O5_03_wzm,99.25%;O5_04_wzt,98.52%;O5_05_wbdD,94.37%;O5_06_wbdA,95.39%;O5_07_wbdB,99.48%;O5_08_wbdC,100.0%		0		0 / 8 (0%)		2	O3b_01_manC,99.58%;O3/O3a_02_manB,99.12%		O5	yes
EW-20-R-MAG-1	5193_5_8	ERS011849	ST2128	2	1	1	1	2	4	9		KL126	Good	?+	0.9995	0.9938	n/a	15 / 15 (100%)	KL126_01_galF,99.67%;KL126_02_cpsACP,97.14%;KL126_03_wzi,99.37%;KL126_04_wza,99.74%;KL126_05_wzb,99.31%;KL126_06_wzc,100.0%;KL126_07_wbaP,100.0%;KL126_08,99.61%;KL126_09,100.0%;KL126_10_wzx,100.0%;KL126_11_wcpS,99.64%;KL126_12_wcqP,100.0%;KL126_13_glf,99.46%;KL126_14_gnd,99.79%;KL126_15_ugd,100.0%		1	KL18_17_rmlB,99.43%	0 / 15 (0%)		3	KL150_19_gmd,98.81%;KL52_20_rmlD,99.68%;KL56_20_rmlC,100.0%		OL101	Good	?-	1	0.9169	n/a	6 / 9 (66.7%)	OL101_03_rfbD,98.32%;OL101_04_rfbC,96.59%;OL101_05_wbbL,98.92%;OL101_06_wzm,98.56%;OL101_07_wzt,99.32%;OL101_08_wbbB,95.71%	OL101_02_rfbA;OL101_09_glycosylhydrolase	0		1 / 9 (11.1%)	OL101_01_rfbB,96.84%	0			OL101	yes
EW-29-R-MAG	5193_5_10	ERS011851	ST2129	2	3	1	1	10	1	5		KL64	Very high		1	0.999	0 bp	24 / 24 (100%)	KL64_01_galF,100.0%;KL64_02_cpsACP,100.0%;KL64_03_wzi,100.0%;KL64_04_wza,100.0%;KL64_05_wzb,100.0%;KL64_06_wzc,100.0%;KL64_07_wzx,99.8%;KL64_08_wcoV,100.0%;KL64_09,100.0%;KL64_10_wzy,99.75%;KL64_11_wcoU,99.39%;KL64_12_wcoT,99.71%;KL64_13_wcsF,100.0%;KL64_14_wcuK,100.0%;KL64_15_wbaZ,100.0%;KL64_16_wcaJ,100.0%;KL64_17_gnd,100.0%;KL64_18_manC,100.0%;KL64_19_manB,100.0%;KL64_20_rmlB,100.0%;KL64_21_rm…		0		0 / 24 (0%)		2	KL40_05_rfaG,97.89%;KL150_19_gmd,98.81%		O1v1	Very high		1	0.9862	-1 bp	7 / 7 (100%)	O1/O2v1_01_wzm,100.0%;O1/O2v1_02_wzt,100.0%;O1/O2v1_03_wbbM,99.37%;O1/O2v1_04_glf,97.92%;O1/O2v1_05_wbbN,97.32%;O1/O2v1_06_wbbO,98.94%;O1/O2v1_07_kfoC,99.77%		0		0 / 7 (0%)		8	Extra_genes_wbbY/wbbZ_01_wbbY,99.19%;O3b_01_manC,100.0%;O3/O3a_02_manB,98.68%;O12_01_rfbB,97.75%;OL101_03_rfbD,98.65%;OL101_02_rfbA,97.22%;Extra_genes_wbbY/wbbZ_02_wbbZ,100.0%;O12_04_rfbC,96.76%		O1	yes
EW-33-R-MAC-2	5193_5_11	ERS011852	ST327	2	1	1	1	10	1	19		KL39	Very high	*	1	0.9927	0 bp	20 / 20 (100%)	KL39_01_galF,100.0%;KL39_02_cpsACP,93.81%;KL39_03_wzi,100.0%;KL39_04_wza,100.0%;KL39_05_wzb,100.0%;KL39_06_wzc,99.86%;KL39_07,99.73%;KL39_08_wzy,100.0%;KL39_09_mshA,99.4%;KL39_10_epsH,100.0%;KL39_11_epsJ,99.7%;KL39_12_wzx,100.0%;KL39_13,100.0%;KL39_14,99.39%;KL39_15_wbaZ,100.0%;KL39_16_wcaJ,99.57%;KL39_17_gnd,99.79%;KL39_18_manC,100.0%;KL39_19_manB,100.0%;KL39_20_ugd,99.74%		0		0 / 20 (0%)		2	KL40_05_rfaG,97.89%;KL150_19_gmd,99.1%		O1v1	Very high		1	0.9835	0 bp	7 / 7 (100%)	O1/O2v1_01_wzm,100.0%;O1/O2v1_02_wzt,99.6%;O1/O2v1_03_wbbM,99.37%;O1/O2v1_04_glf,98.18%;O1/O2v1_05_wbbN,98.32%;O1/O2v1_06_wbbO,98.94%;O1/O2v1_07_kfoC,98.63%		0		0 / 7 (0%)		4	Extra_genes_wbbY/wbbZ_01_wbbY,99.46%;O3b_01_manC,99.79%;O3/O3a_02_manB,99.12%;Extra_genes_wbbY/wbbZ_02_wbbZ,100.0%		O1	yes
EW-44-R-MAG-1	5193_5_12	ERS011853	ST2130	2	1	2	37	7	1	19		KL49	Good	?-+	1	0.9889	n/a	17 / 18 (94.4%)	KL49_01_galF,99.67%;KL49_02_cpsACP,98.1%;KL49_03_wzi,100.0%;KL49_04_wza,100.0%;KL49_05_wzb,100.0%;KL49_06_wzc,99.86%;KL49_07_wbaP,99.6%;KL49_08_wzy,99.77%;KL49_09_wcuI,100.0%;KL49_10_wcuF,99.73%;KL49_12_wclW,100.0%;KL49_13_wzx,99.77%;KL49_14_wcpF,100.0%;KL49_15,99.46%;KL49_16_gnd,99.79%;KL49_17_manC,99.36%;KL49_18_manB,100.0%	KL49_11_wclK	1	KL16_22_ugd,100.0%	0 / 18 (0%)		3	KL40_05_rfaG,97.63%;KL150_19_gmd,98.81%;KL150_19_gmd,84.98%		O1v1	Good	?-	1	0.9771	n/a	6 / 7 (85.7%)	O1/O2v1_01_wzm,100.0%;O1/O2v1_02_wzt,99.19%;O1/O2v1_03_wbbM,98.89%;O1/O2v1_04_glf,98.18%;O1/O2v1_05_wbbN,97.32%;O1/O2v1_06_wbbO,98.68%	O1/O2v1_07_kfoC	0		0 / 7 (0%)		4	Extra_genes_wbbY/wbbZ_01_wbbY,99.33%;O3b_01_manC,99.58%;O3/O3a_02_manB,99.12%;Extra_genes_wbbY/wbbZ_02_wbbZ,99.26%		O1	yes
EW-60-R-MAG-2	5193_6_1	ERS011854	ST2131	18	22	26	22	171	20	51		KL67	Very high		1	0.9992	0 bp	24 / 24 (100%)	KL67_01_galF,100.0%;KL67_02_cpsACP,100.0%;KL67_03_wzi,100.0%;KL67_04_wza,100.0%;KL67_05_wzb,100.0%;KL67_06_wzc,100.0%;KL67_07_wzy,100.0%;KL67_08_wcuI,100.0%;KL67_09_wckZ,100.0%;KL67_10_wclH,100.0%;KL67_11_wcqG,100.0%;KL67_12_wcqH,100.0%;KL67_13_wzx,100.0%;KL67_14_wcuC,100.0%;KL67_15_wbaZ,100.0%;KL67_16_wcaJ,100.0%;KL67_17_gnd,100.0%;KL67_18_manC,99.79%;KL67_19_manB,100.0%;KL67_20_rmlB,100.0%;KL67…		0		0 / 24 (0%)		5	KL18_17_rmlB,98.59%;KL150_19_gmd,97.61%;KL67_22_rmlD,100.0%;KL19_17_rmlA,99.31%;KL67_23_rmlC,98.92%		O12	Very high		1	0.9818	-4 bp	8 / 8 (100%)	O12_01_rfbB,99.15%;O12_02_rfbA,97.59%;O12_03_rfbD,98.99%;O12_04_rfbC,98.92%;O12_05_wbbL,99.64%;O12_06_wzm,99.28%;O12_07_wzt,100.0%;O12_08_wbbB,99.72%		0		0 / 8 (0%)		6	O3b_01_manC,99.79%;O3/O3a_02_manB,98.68%;O12_01_rfbB,97.46%;OL101_03_rfbD,98.99%;OL101_02_rfbA,98.62%;O12_04_rfbC,97.84%		O12	yes
EW-67-R-MAC	5193_6_2	ERS011855	ST2132	63	3	3	1	186	100	239		KL115	Perfect		1	1	0 bp	20 / 20 (100%)	KL115_01_galF,100.0%;KL115_02_cpsACP,100.0%;KL115_03_wzi,100.0%;KL115_04_wza,100.0%;KL115_05_wzb,100.0%;KL115_06_wzc,100.0%;KL115_07_wbaP,100.0%;KL115_08_wcuF,100.0%;KL115_09_wcmY,100.0%;KL115_10_wzy,100.0%;KL115_11_wcqJ,100.0%;KL115_12_wctX,100.0%;KL115_13_wcuC,100.0%;KL115_14_wzx,100.0%;KL115_15_gnd,100.0%;KL115_16_rmlB,100.0%;KL115_17_rmlA,100.0%;KL115_18_rmlD,100.0%;KL115_19_rmlC,100.0%;KL115…		0		0 / 20 (0%)		4	KL50_10,99.43%;KL13_17_manC,99.79%;KL30_19_manB,98.93%;KL150_19_gmd,99.7%		O3b	Very high		1	0.9922	0 bp	8 / 8 (100%)	O3b_01_manC,99.58%;O3b_02_manB,99.57%;O3b_03_wzm,99.24%;O3b_04_wzt,99.77%;O3b_05_wbdD,99.71%;O3b_06_wbdA,99.76%;O3b_07_wbdB,99.48%;O3b_08_wbdC,100.0%		0		0 / 8 (0%)		4	O12_01_rfbB,97.75%;OL101_03_rfbD,99.33%;OL101_02_rfbA,98.97%;O12_04_rfbC,97.3%		O3	yes
EW-68-R-MAC-1	5193_6_3	ERS011856	ST111	2	1	5	1	17	4	42		KL113	Good	?*	0.9998	0.9655	n/a	20 / 20 (100%)	KL113_01_galF,99.0%;KL113_02_cpsACP,95.24%;KL113_03_wzi,100.0%;KL113_04_wza,100.0%;KL113_05_wzb,98.67%;KL113_06_wzc,99.72%;KL113_07_wzx,99.26%;KL113_08,99.2%;KL113_09,100.0%;KL113_10,99.45%;KL113_11_wcoS,99.35%;KL113_12,99.73%;KL113_13_wcaG,95.05%;KL113_14,94.77%;KL113_15_wcaI,92.56%;KL113_16_wcaJ,99.36%;KL113_17_gnd,99.79%;KL113_18_manC,99.36%;KL113_19_manB,99.56%;KL113_20_ugd,99.49%		0		0 / 20 (0%)		4	KL40_03_wcpO,98.58%;KL40_04,99.26%;KL40_05_rfaG,99.21%;KL150_19_gmd,99.1%		O1v2	Very high		1	0.9871	0 bp	10 / 10 (100%)	O1/O2v2_01_wzm,100.0%;O1/O2v2_02_wzt,99.6%;O1/O2v2_03_wbbM,99.37%;O1/O2v2_04_glf,99.22%;O1/O2v2_05_wbbN,97.99%;O1/O2v2_06_wbbO,99.47%;O1/O2v2_07_kfoC,98.76%;O1/O2v2_08_gmlC,96.71%;O1/O2v2_09_gmlB,99.39%;O1/O2v2_10_gmlA,100.0%		0		0 / 10 (0%)		4	Extra_genes_wbbY/wbbZ_01_wbbY,99.33%;O3/O3a_01_manC,99.58%;O3/O3a_02_manB,98.9%;Extra_genes_wbbY/wbbZ_02_wbbZ,99.63%		O1	yes
EW-85-R-MAN	5193_6_4	ERS011857	ST36	2	1	2	1	7	1	7		KL62	Very high		1	0.9998	0 bp	19 / 19 (100%)	KL62_01_galF,100.0%;KL62_02_cpsACP,100.0%;KL62_03_wzi,100.0%;KL62_04_wza,100.0%;KL62_05_wzb,100.0%;KL62_06_wzc,99.86%;KL62_07_wbaP,99.79%;KL62_08,100.0%;KL62_09,100.0%;KL62_10,100.0%;KL62_11_wzy,100.0%;KL62_12,100.0%;KL62_13,100.0%;KL62_14,99.74%;KL62_15_wzx,100.0%;KL62_16_gnd,99.79%;KL62_17_manC,100.0%;KL62_18_manB,100.0%;KL62_19_ugd,100.0%		0		0 / 19 (0%)		2	KL40_05_rfaG,98.16%;KL150_19_gmd,98.81%		O2v1	Very high		1	0.9886	0 bp	7 / 7 (100%)	O1/O2v1_01_wzm,99.61%;O1/O2v1_02_wzt,100.0%;O1/O2v1_03_wbbM,99.53%;O1/O2v1_04_glf,98.44%;O1/O2v1_05_wbbN,100.0%;O1/O2v1_06_wbbO,99.21%;O1/O2v1_07_kfoC,99.09%		0		0 / 7 (0%)		2	O3b_01_manC,99.79%;O3/O3a_02_manB,98.68%		O2	yes
HS11286	Klebsiella_pneumoniae_subsp_pneumoniae_HS11286	NC_016838	ST11	3	3	1	1	1	1	4		KL103	Very high	*	1	0.9669	+1197 bp	21 / 21 (100%)	KL103_01_galF,98.98%;KL103_02_cpsACP,94.29%;KL103_03_wzi,98.33%;KL103_04_wza,100.0%;KL103_05_wzb,100.0%;KL103_06_wzc,99.44%;KL103_07_wbaP,99.79%;KL103_08_wcaA,99.34%;KL103_09,97.75%;KL103_10,99.79%;KL103_11_wcaN,98.98%;KL103_12_wzy,98.78%;KL103_13_wcpL,98.93%;KL103_14_wcuT,98.92%;KL103_15_wzx,98.96%;KL103_16_gnd,99.79%;KL103_17_rmlB,99.15%;KL103_18_rmlA,97.92%;KL103_19_rmlD,98.99%;KL103_20_rmlC,9…		0		0 / 21 (0%)		2	KL40_05_rfaG,97.63%;KL150_19_gmd,99.1%		O2v1	Very high		1	0.9772	-2 bp	7 / 7 (100%)	O1/O2v1_01_wzm,100.0%;O1/O2v1_02_wzt,99.19%;O1/O2v1_03_wbbM,99.21%;O1/O2v1_04_glf,98.44%;O1/O2v1_05_wbbN,97.65%;O1/O2v1_06_wbbO,98.68%;O1/O2v1_07_kfoC,96.58%		0		0 / 7 (0%)		4	O12_01_rfbB,98.31%;OL101_03_rfbD,98.65%;OL101_02_rfbA,97.92%;O12_04_rfbC,97.84%
JC2877	Klebsiella_pneumoniae_subsp_pneumoniae_JC2877	AJJI01	ST2143	18	22	18	16	11	13	179		KL107	None	?-*	0.8361	0.836	n/a	6 / 16 (37.5%)	KL107_01_galF,98.66%;KL107_02_cpsACP,93.33%;KL107_03_wzi,97.07%;KL107_04_wza,94.4%;KL107_11_gnd,99.36%;KL107_16_ugd,99.49%	KL107_05_wzb;KL107_06_wzc;KL107_07_wbaP;KL107_08;KL107_09;KL107_10;KL107_12;KL107_13;KL107_14;KL107_15	0		0 / 16 (0%)		1	KL150_19_gmd,98.21%		OL101	None	?-+	1	0.9555	n/a	4 / 9 (44.4%)	OL101_05_wbbL,99.28%;OL101_06_wzm,100.0%;OL101_07_wzt,100.0%;OL101_08_wbbB,100.0%	OL101_01_rfbB;OL101_02_rfbA;OL101_03_rfbD;OL101_04_rfbC;OL101_09_glycosylhydrolase	1	OL103_01_rmlC,95.16%	0 / 9 (0%)		1	OL103_01_rmlC,93.55%
JH1	Klebsiella_pneumoniae_JH1	AFQK01	ST134	3	1	2	1	1	1	4		KL25	High	-	0.9999	0.9825	+3 bp	13 / 14 (92.9%)	KL25_01_galF,100.0%;KL25_02_cpsACP,100.0%;KL25_03_wzi,100.0%;KL25_04_wza,99.74%;KL25_05_wzb,100.0%;KL25_06_wzc,100.0%;KL25_07_wcaJ,98.05%;KL25_08_wzy,99.74%;KL25_10,99.73%;KL25_11_wcuB,99.68%;KL25_12_wzx,99.77%;KL25_13_gnd,98.93%;KL25_14_ugd,99.49%	KL25_09_wfeD	0		0 / 14 (0%)		3	KL1_18_manC,99.58%;KL30_19_manB,98.93%;KL150_19_gmd,99.7%		O5	High	*	1	0.9418	0 bp	8 / 8 (100%)	O5_01_manC,99.15%;O5_02_manB,99.56%;O5_03_wzm,99.25%;O5_04_wzt,98.77%;O5_05_wbdD,94.37%;O5_06_wbdA,95.39%;O5_07_wbdB,99.48%;O5_08_wbdC,100.0%		0		0 / 8 (0%)		0
K._variicola_At-22	Klebsiella_variicola_At-22	NC_013850	ST1220	16	18	21	27	47	22	216		KL134	Very high	*	1	0.9795	-1 bp	16 / 16 (100%)	KL134_01_galF,99.0%;KL134_02_cpsACP,94.29%;KL134_03_wzi,99.37%;KL134_04_wza,100.0%;KL134_05_wzb,100.0%;KL134_06_wzc,99.86%;KL134_07_wzx,99.75%;KL134_08,100.0%;KL134_09,99.16%;KL134_10_wzy,98.66%;KL134_11,99.73%;KL134_12,99.71%;KL134_13,99.5%;KL134_14_wcaJ,99.79%;KL134_15_gnd,99.79%;KL134_16_ugd,99.74%		0		0 / 16 (0%)		3	KL49_17_manC,100.0%;KL30_19_manB,99.15%;KL150_19_gmd,98.21%		O3/O3a	Very high		1	0.9924	0 bp	8 / 8 (100%)	O3/O3a_01_manC,100.0%;O3/O3a_02_manB,100.0%;O3/O3a_03_wzm,100.0%;O3/O3a_04_wzt,100.0%;O3/O3a_05_wbdD,99.15%;O3/O3a_06_wbdA,99.88%;O3/O3a_07_wbdB,100.0%;O3/O3a_08_wbdC,100.0%		0		0 / 8 (0%)		0
K102An	5197_2_2	ERS011819	ST14	1	6	1	1	1	1	1		KL2	Very high		1	0.9975	+1 bp	18 / 18 (100%)	KL2_01_galF,100.0%;KL2_02_cpsACP,100.0%;KL2_03_wzi,100.0%;KL2_04_wza,100.0%;KL2_05_wzb,100.0%;KL2_06_wzc,99.72%;KL2_07,99.72%;KL2_08,100.0%;KL2_09,99.74%;KL2_10,100.0%;KL2_11_wzx,99.79%;KL2_12,99.31%;KL2_13,99.55%;KL2_14_wcaJ,99.79%;KL2_15_gnd,99.57%;KL2_16_manC,100.0%;KL2_17_manB,100.0%;KL2_18_ugd,99.74%		0		0 / 18 (0%)		2	KL40_05_rfaG,97.89%;KL150_19_gmd,100.0%		O1v1	Very high		1	0.9999	0 bp	7 / 7 (100%)	O1/O2v1_01_wzm,100.0%;O1/O2v1_02_wzt,100.0%;O1/O2v1_03_wbbM,100.0%;O1/O2v1_04_glf,100.0%;O1/O2v1_05_wbbN,100.0%;O1/O2v1_06_wbbO,100.0%;O1/O2v1_07_kfoC,100.0%		0		0 / 7 (0%)		4	Extra_genes_wbbY/wbbZ_01_wbbY,99.6%;O3b_01_manC,100.0%;O3/O3a_02_manB,98.9%;Extra_genes_wbbY/wbbZ_02_wbbZ,99.63%		O1	yes		yes
K113N	5197_2_3	ERS011820	ST540	2	1	71	1	3	3	18		KL13	Good	?	1	0.9998	n/a	19 / 19 (100%)	KL13_01_galF,100.0%;KL13_02_cpsACP,100.0%;KL13_03_wzi,100.0%;KL13_04_wza,100.0%;KL13_05_wzb,100.0%;KL13_06_wzc,99.86%;KL13_07_wcuD,100.0%;KL13_08_wclX,99.74%;KL13_09_wzy,100.0%;KL13_10_wcuF,100.0%;KL13_11_wzx,100.0%;KL13_12_wcuL,100.0%;KL13_13_wcoW,100.0%;KL13_14,99.83%;KL13_15_wcaJ,100.0%;KL13_16_gnd,100.0%;KL13_17_manC,100.0%;KL13_18_manB,100.0%;KL13_19_ugd,100.0%		0		0 / 19 (0%)		5	KL106_13_wzx,98.77%;KL40_05_rfaG,98.16%;KL150_19_gmd,100.0%;KL106_14,99.36%;KL106_12,98.55%		O1v1	Very high		1	0.9869	0 bp	7 / 7 (100%)	O1/O2v1_01_wzm,100.0%;O1/O2v1_02_wzt,99.6%;O1/O2v1_03_wbbM,99.53%;O1/O2v1_04_glf,98.7%;O1/O2v1_05_wbbN,100.0%;O1/O2v1_06_wbbO,99.21%;O1/O2v1_07_kfoC,98.63%		0		0 / 7 (0%)		4	Extra_genes_wbbY/wbbZ_01_wbbY,99.46%;O3b_01_manC,99.79%;O3/O3a_02_manB,98.9%;Extra_genes_wbbY/wbbZ_02_wbbZ,99.63%		O1	yes
K215Ax	5197_2_4	ERS011821	ST2133	18	22	26	96	252	13	51		KL48	High	*	1	0.9353	+17 bp	21 / 21 (100%)	KL48_01_galF,99.67%;KL48_02_cpsACP,90.95%;KL48_03_wzi,98.95%;KL48_04_wza,97.88%;KL48_05_wzb,97.93%;KL48_06_wzc,98.19%;KL48_07_wcaA,93.73%;KL48_08_wcaJ,97.65%;KL48_09_wclL,92.28%;KL48_10_wzy,97.2%;KL48_11_wcqD,93.28%;KL48_12_wckU,90.29%;KL48_13,93.99%;KL48_14_wzx,94.81%;KL48_15_wcqE,92.64%;KL48_16_gnd,99.79%;KL48_17_rmlB,98.59%;KL48_18_rmlA,99.66%;KL48_19_rmlD,99.33%;KL48_20_rmlC,98.38%;KL48_21_ug…		0		0 / 21 (0%)		4	KL14_19_manC,100.0%;KL30_19_manB,99.13%;KL150_19_gmd,97.01%;KL150_19_gmd,84.98%		O5	High		1	0.9489	+1 bp	8 / 8 (100%)	O5_01_manC,99.58%;O5_02_manB,99.78%;O5_03_wzm,99.62%;O5_04_wzt,99.01%;O5_05_wbdD,96.24%;O5_06_wbdA,95.22%;O5_07_wbdB,99.22%;O5_08_wbdC,99.46%		0		0 / 8 (0%)		4	O12_01_rfbB,98.03%;OL101_03_rfbD,98.99%;OL101_02_rfbA,99.66%;O12_04_rfbC,97.3%		O5	yes
K21Sp	5193_2_8	ERS011813	ST42	2	6	1	3	8	1	15		KL64	Very high		1	0.9985	0 bp	24 / 24 (100%)	KL64_01_galF,100.0%;KL64_02_cpsACP,99.52%;KL64_03_wzi,99.79%;KL64_04_wza,100.0%;KL64_05_wzb,100.0%;KL64_06_wzc,100.0%;KL64_07_wzx,99.61%;KL64_08_wcoV,99.66%;KL64_09,100.0%;KL64_10_wzy,100.0%;KL64_11_wcoU,99.39%;KL64_12_wcoT,99.71%;KL64_13_wcsF,100.0%;KL64_14_wcuK,99.7%;KL64_15_wbaZ,100.0%;KL64_16_wcaJ,100.0%;KL64_17_gnd,99.79%;KL64_18_manC,100.0%;KL64_19_manB,100.0%;KL64_20_rmlB,100.0%;KL64_21_rm…		0		0 / 24 (0%)		2	KL40_05_rfaG,98.42%;KL150_19_gmd,98.51%		O1v1	Very high		1	0.9931	0 bp	7 / 7 (100%)	O1/O2v1_01_wzm,99.61%;O1/O2v1_02_wzt,99.6%;O1/O2v1_03_wbbM,99.37%;O1/O2v1_04_glf,100.0%;O1/O2v1_05_wbbN,99.66%;O1/O2v1_06_wbbO,99.47%;O1/O2v1_07_kfoC,99.77%		0		0 / 7 (0%)		8	Extra_genes_wbbY/wbbZ_01_wbbY,99.46%;O3b_01_manC,100.0%;O3/O3a_02_manB,98.68%;O12_01_rfbB,97.75%;OL101_03_rfbD,98.65%;OL101_02_rfbA,97.22%;Extra_genes_wbbY/wbbZ_02_wbbZ,99.63%;O12_04_rfbC,96.76%		O1	yes
K222Ca	5197_2_5	ERS011822	ST2133	18	22	26	96	252	13	51		KL48	High	*	1	0.9353	+17 bp	21 / 21 (100%)	KL48_01_galF,99.67%;KL48_02_cpsACP,91.43%;KL48_03_wzi,98.95%;KL48_04_wza,97.88%;KL48_05_wzb,97.93%;KL48_06_wzc,98.19%;KL48_07_wcaA,93.73%;KL48_08_wcaJ,97.65%;KL48_09_wclL,92.28%;KL48_10_wzy,97.52%;KL48_11_wcqD,92.91%;KL48_12_wckU,90.29%;KL48_13,93.99%;KL48_14_wzx,94.81%;KL48_15_wcqE,92.64%;KL48_16_gnd,99.79%;KL48_17_rmlB,98.59%;KL48_18_rmlA,99.66%;KL48_19_rmlD,99.33%;KL48_20_rmlC,98.38%;KL48_21_u…		0		0 / 21 (0%)		4	KL14_19_manC,100.0%;KL30_19_manB,99.13%;KL150_19_gmd,96.72%;KL150_19_gmd,84.98%		O5	High		1	0.9489	+1 bp	8 / 8 (100%)	O5_01_manC,99.58%;O5_02_manB,99.78%;O5_03_wzm,99.62%;O5_04_wzt,99.01%;O5_05_wbdD,96.24%;O5_06_wbdA,95.22%;O5_07_wbdB,99.22%;O5_08_wbdC,99.73%		0		0 / 8 (0%)		4	O12_01_rfbB,98.03%;OL101_03_rfbD,98.99%;OL101_02_rfbA,99.66%;O12_04_rfbC,97.3%		O5	yes
K228An	5197_2_6	ERS011823	ST1269	2	1	2	1	7	1	226		KL139	Very high		1	0.9999	0 bp	19 / 19 (100%)	KL139_01_galF,100.0%;KL139_02_cpsACP,100.0%;KL139_03_wzi,100.0%;KL139_04_wza,100.0%;KL139_05_wzb,100.0%;KL139_06_wzc,100.0%;KL139_07_wzy,100.0%;KL139_08_wcuH,100.0%;KL139_09_wctD,100.0%;KL139_10_wcuC,100.0%;KL139_11_wcuJ,100.0%;KL139_12_wcsF,100.0%;KL139_13_wzxC,100.0%;KL139_14_wbaZ,99.75%;KL139_15_wcaJ,100.0%;KL139_16_gnd,100.0%;KL139_17_manC,100.0%;KL139_18_manB,100.0%;KL139_19_ugd,100.0%		0		0 / 19 (0%)		2	KL40_05_rfaG,97.89%;KL150_19_gmd,98.81%		O1v1	Very high		1	0.9833	+1 bp	7 / 7 (100%)	O1/O2v1_01_wzm,100.0%;O1/O2v1_02_wzt,99.6%;O1/O2v1_03_wbbM,99.37%;O1/O2v1_04_glf,98.44%;O1/O2v1_05_wbbN,97.99%;O1/O2v1_06_wbbO,98.94%;O1/O2v1_07_kfoC,99.09%		0		0 / 7 (0%)		4	Extra_genes_wbbY/wbbZ_01_wbbY,99.6%;O3b_01_manC,99.79%;O3/O3a_02_manB,98.68%;Extra_genes_wbbY/wbbZ_02_wbbZ,100.0%		O1	yes
K231An	5197_2_8	ERS011824	ST176	2	3	1	26	7	27	9		KL64	Very high		1	0.9992	0 bp	24 / 24 (100%)	KL64_01_galF,99.67%;KL64_02_cpsACP,100.0%;KL64_03_wzi,99.79%;KL64_04_wza,100.0%;KL64_05_wzb,100.0%;KL64_06_wzc,100.0%;KL64_07_wzx,99.8%;KL64_08_wcoV,100.0%;KL64_09,100.0%;KL64_10_wzy,100.0%;KL64_11_wcoU,99.69%;KL64_12_wcoT,100.0%;KL64_13_wcsF,100.0%;KL64_14_wcuK,100.0%;KL64_15_wbaZ,100.0%;KL64_16_wcaJ,100.0%;KL64_17_gnd,100.0%;KL64_18_manC,100.0%;KL64_19_manB,100.0%;KL64_20_rmlB,100.0%;KL64_21_rm…		0		0 / 24 (0%)		2	KL40_05_rfaG,98.16%;KL150_19_gmd,98.81%		O2v1	None	-	0.5606	0.9844	0 bp	3 / 7 (42.9%)	O1/O2v1_05_wbbN,97.32%;O1/O2v1_06_wbbO,99.21%;O1/O2v1_07_kfoC,99.77%	O1/O2v1_01_wzm;O1/O2v1_02_wzt;O1/O2v1_03_wbbM;O1/O2v1_04_glf	0		0 / 7 (0%)		6	O3b_01_manC,100.0%;O3/O3a_02_manB,98.68%;O12_01_rfbB,97.75%;OL101_03_rfbD,98.65%;OL101_02_rfbA,97.22%;O12_04_rfbC,96.76%		missing
K242An	5197_2_9	ERS011826	ST395	3	1	2	4	1	1	4		KL108	Perfect		1	1	0 bp	23 / 23 (100%)	KL108_01_galF,100.0%;KL108_02_cpsACP,100.0%;KL108_03_wzi,100.0%;KL108_04_wza,100.0%;KL108_05_wzb,100.0%;KL108_06_wzc,100.0%;KL108_07_wzxC,100.0%;KL108_08,100.0%;KL108_09,100.0%;KL108_10,100.0%;KL108_11,100.0%;KL108_12,100.0%;KL108_13,100.0%;KL108_14,100.0%;KL108_15_wcaG,100.0%;KL108_16,100.0%;KL108_17_wcaI,100.0%;KL108_18_rfbp,100.0%;KL108_19_wcaM,100.0%;KL108_20_gnd,100.0%;KL108_21_manC,100.0%;K…		0		0 / 23 (0%)		4	KL40_03_wcpO,98.18%;KL40_04,99.75%;KL40_05_rfaG,99.48%;KL150_19_gmd,99.4%		O1v2	Very high		1	0.9897	-2 bp	10 / 10 (100%)	O1/O2v2_01_wzm,100.0%;O1/O2v2_02_wzt,99.6%;O1/O2v2_03_wbbM,100.0%;O1/O2v2_04_glf,98.96%;O1/O2v2_05_wbbN,97.65%;O1/O2v2_06_wbbO,99.73%;O1/O2v2_07_kfoC,99.26%;O1/O2v2_08_gmlC,98.77%;O1/O2v2_09_gmlB,99.39%;O1/O2v2_10_gmlA,100.0%		0		0 / 10 (0%)		4	Extra_genes_wbbY/wbbZ_01_wbbY,99.6%;O3b_01_manC,99.15%;O3/O3a_02_manB,98.25%;Extra_genes_wbbY/wbbZ_02_wbbZ,100.0%		O1	yes
K261An	5197_2_10	ERS011827	ST399	2	1	11	1	10	10	12		KL107	None	?-+*	0.7994	0.8344	n/a	11 / 16 (68.8%)	KL107_01_galF,97.66%;KL107_02_cpsACP,91.9%;KL107_03_wzi,93.75%;KL107_04_wza,93.35%;KL107_07_wbaP,81.51%;KL107_11_gnd,98.93%;KL107_12,96.9%;KL107_13,94.83%;KL107_14,93.94%;KL107_15,91.89%;KL107_16_ugd,96.4%	KL107_05_wzb;KL107_06_wzc;KL107_08;KL107_09;KL107_10	2	KL41_06_wzc,89.57%;KL135_05_wzb,93.79%	0 / 16 (0%)		5	KL70_17_rmlB,95.49%;KL150_19_gmd,86.49%;KL45_16_rmlA,96.21%;KL48_19_rmlD,94.61%;KL128_22_rmlC,92.97%		OL102	Perfect		1	1	0 bp	8 / 8 (100%)	OL102_01_rfbB,100.0%;OL102_02_rfbA,100.0%;OL102_03_rfbD,100.0%;OL102_04_rfbC,100.0%;OL102_05_wbbL,100.0%;OL102_06_rhamnan,100.0%;OL102_07_wzm,100.0%;OL102_08_wzt,100.0%		0		0 / 8 (0%)		4	O12_01_rfbB,95.49%;OL102_03_rfbD,100.0%;OL102_02_rfbA,100.0%;OL102_04_rfbC,95.14%		OL102	yes
K262N	5197_2_11	ERS011828	ST17	2	1	1	1	4	4	4		KL107	None	?-+*	0.7764	0.7621	n/a	9 / 16 (56.2%)	KL107_01_galF,91.3%;KL107_03_wzi,88.54%;KL107_04_wza,92.0%;KL107_11_gnd,98.29%;KL107_12,93.52%;KL107_13,93.1%;KL107_14,88.89%;KL107_15,90.27%;KL107_16_ugd,96.14%	KL107_02_cpsACP;KL107_05_wzb;KL107_06_wzc;KL107_07_wbaP;KL107_08;KL107_09;KL107_10	1	KL26_02_cpsACP,91.38%	0 / 16 (0%)		6	KL50_10,89.81%;KL74_17_manC,99.58%;KL106_13_wzx,99.18%;KL74_18_manB,97.81%;KL106_14,99.35%;KL106_12,98.19%		OL104	Good	?	1	0.9981	n/a	8 / 8 (100%)	OL104_01_manC,100.0%;OL104_02_manB,98.24%;OL104_03_wzm,100.0%;OL104_04_wzt,100.0%;OL104_05_wbdD,100.0%;OL104_06_wbdA,100.0%;OL104_07_wbdB,100.0%;OL104_08_wbdC,100.0%		0		0 / 8 (0%)		4	OL101_01_rfbB,92.68%;OL102_02_rfbA,95.17%;OL102_03_rfbD,90.57%;O12_04_rfbC,90.27%		OL104	yes
K263An	5197_2_12	ERS011829	ST2125	18	22	26	22	151	13	51		KL116	Good	?-*	0.9501	0.9418	n/a	20 / 21 (95.2%)	KL116_01_galF,99.67%;KL116_02_cpsACP,90.95%;KL116_03_wzi,97.71%;KL116_04_wza,98.42%;KL116_05_wzb,97.93%;KL116_06_wzc,99.45%;KL116_07_wcuE,97.58%;KL116_08_wckV,96.27%;KL116_09,96.98%;KL116_10_wctD,95.98%;KL116_11_wbaZ,96.09%;KL116_12_wbaP,96.23%;KL116_13_wcuC,93.49%;KL116_14_wzy,95.77%;KL116_15_wclT,95.42%;KL116_16_wzx,96.71%;KL116_17_wcpG,92.48%;KL116_18_gnd,99.36%;KL116_19_manC,99.36%;KL116_20_m…	KL116_21_ugd	0		0 / 21 (0%)		1	KL150_19_gmd,97.61%		O3/O3a	Very high		1	0.9605	0 bp	8 / 8 (100%)	O3/O3a_01_manC,99.79%;O3/O3a_02_manB,100.0%;O3/O3a_03_wzm,98.47%;O3/O3a_04_wzt,99.07%;O3/O3a_05_wbdD,95.77%;O3/O3a_06_wbdA,97.74%;O3/O3a_07_wbdB,99.48%;O3/O3a_08_wbdC,99.46%		0		0 / 8 (0%)		0			O3	yes
K268An	5193_3_1	ERS011830	ST334	18	22	18	22	25	37	51		KL103	Very high	*	1	0.9609	-1 bp	21 / 21 (100%)	KL103_01_galF,100.0%;KL103_02_cpsACP,97.62%;KL103_03_wzi,98.54%;KL103_04_wza,99.74%;KL103_05_wzb,97.93%;KL103_06_wzc,99.03%;KL103_07_wbaP,99.16%;KL103_08_wcaA,96.38%;KL103_09,92.96%;KL103_10,98.3%;KL103_11_wcaN,96.27%;KL103_12_wzy,97.56%;KL103_13_wcpL,96.0%;KL103_14_wcuT,94.95%;KL103_15_wzx,97.7%;KL103_16_gnd,99.79%;KL103_17_rmlB,99.15%;KL103_18_rmlA,99.66%;KL103_19_rmlD,98.99%;KL103_20_rmlC,98.9…		0		0 / 21 (0%)		3	KL49_17_manC,100.0%;KL30_19_manB,98.7%;KL150_19_gmd,98.21%		O5	High	*	1	0.9467	+1 bp	8 / 8 (100%)	O5_01_manC,99.79%;O5_02_manB,99.35%;O5_03_wzm,99.25%;O5_04_wzt,98.77%;O5_05_wbdD,96.48%;O5_06_wbdA,94.98%;O5_07_wbdB,99.48%;O5_08_wbdC,99.46%		0		0 / 8 (0%)		4	OL101_01_rfbB,97.46%;OL101_03_rfbD,98.65%;OL101_02_rfbA,99.66%;O12_04_rfbC,96.76%		O5	yes
K280N	5193_3_4	ERS011833	ST34	2	3	6	1	9	7	4		KL153	Perfect		1	1	0 bp	20 / 20 (100%)	KL153_01_galF,100.0%;KL153_02_cpsACP,100.0%;KL153_03_wzi,100.0%;KL153_04_wza,100.0%;KL153_05_wzb,100.0%;KL153_06_wzc,100.0%;KL153_07,100.0%;KL153_08_wcuD,100.0%;KL153_09_wcuC,100.0%;KL153_10_wcuI,100.0%;KL153_11_manC,100.0%;KL153_12_manB,100.0%;KL153_13_wbaZ,100.0%;KL153_14_wbaP,100.0%;KL153_15_wctH,100.0%;KL153_16_wctI,100.0%;KL153_17_wzx,100.0%;KL153_18_wcuJ,100.0%;KL153_19_gnd,100.0%;KL153_20_…		0		0 / 20 (0%)		4	KL40_03_wcpO,99.8%;KL40_04,99.5%;KL40_05_rfaG,99.48%;KL150_19_gmd,99.1%		O2v2	Very high		1	0.9844	0 bp	10 / 10 (100%)	O1/O2v2_01_wzm,100.0%;O1/O2v2_02_wzt,98.79%;O1/O2v2_03_wbbM,98.58%;O1/O2v2_04_glf,98.96%;O1/O2v2_05_wbbN,97.65%;O1/O2v2_06_wbbO,99.73%;O1/O2v2_07_kfoC,99.01%;O1/O2v2_08_gmlC,97.95%;O1/O2v2_09_gmlB,99.08%;O1/O2v2_10_gmlA,100.0%		0		0 / 10 (0%)		0			O2	yes
K282Ax	5193_3_5	ERS011834	ST48	2	5	2	2	7	1	10		KL62	Good	?-	1	0.9972	n/a	18 / 19 (94.7%)	KL62_01_galF,100.0%;KL62_02_cpsACP,100.0%;KL62_03_wzi,99.61%;KL62_04_wza,100.0%;KL62_05_wzb,100.0%;KL62_06_wzc,99.72%;KL62_07_wbaP,99.58%;KL62_08,99.48%;KL62_09,99.42%;KL62_10,100.0%;KL62_11_wzy,99.49%;KL62_13,99.17%;KL62_14,100.0%;KL62_15_wzx,100.0%;KL62_16_gnd,100.0%;KL62_17_manC,100.0%;KL62_18_manB,99.78%;KL62_19_ugd,100.0%	KL62_12	0		0 / 19 (0%)		2	KL40_05_rfaG,97.63%;KL150_19_gmd,98.81%		O1v1	Very high		1	0.9787	-2 bp	7 / 7 (100%)	O1/O2v1_01_wzm,99.61%;O1/O2v1_02_wzt,99.6%;O1/O2v1_03_wbbM,99.37%;O1/O2v1_04_glf,98.44%;O1/O2v1_05_wbbN,97.32%;O1/O2v1_06_wbbO,98.68%;O1/O2v1_07_kfoC,96.81%		0		0 / 7 (0%)		4	Extra_genes_wbbY/wbbZ_01_wbbY,99.46%;O3b_01_manC,99.79%;O3/O3a_02_manB,98.9%;Extra_genes_wbbY/wbbZ_02_wbbZ,99.63%		O1	yes
K290N	5193_3_6	ERS011835	ST1	4	4	1	1	7	4	10		KL19	High	*	1	0.9493	+11 bp	20 / 20 (100%)	KL19_01_galF,99.0%;KL19_02_cpsACP,96.19%;KL19_03_wzi,97.92%;KL19_04_wza,97.88%;KL19_05_wzb,100.0%;KL19_06_wzc,98.75%;KL19_07_wcaJ,98.74%;KL19_08_wcuF,94.86%;KL19_09_wcmY,96.62%;KL19_10_wzx,96.88%;KL19_11_wctW,97.17%;KL19_12_wctX,99.23%;KL19_13_wzy,98.85%;KL19_14,94.54%;KL19_15_gnd,99.57%;KL19_16_rmlB,99.15%;KL19_17_rmlA,97.92%;KL19_18_rmlD,98.32%;KL19_19_rmlC,98.92%;KL19_20_ugd,99.74%		0		0 / 20 (0%)		4	KL40_03_wcpO,97.77%;KL40_04,99.5%;KL40_05_rfaG,99.21%;KL150_19_gmd,98.81%		O1v2	High	-	1	0.9948	-1 bp	9 / 10 (90%)	O1/O2v2_01_wzm,100.0%;O1/O2v2_02_wzt,99.6%;O1/O2v2_03_wbbM,99.37%;O1/O2v2_04_glf,98.96%;O1/O2v2_05_wbbN,98.99%;O1/O2v2_06_wbbO,99.47%;O1/O2v2_07_kfoC,100.0%;O1/O2v2_08_gmlC,100.0%;O1/O2v2_10_gmlA,100.0%	O1/O2v2_09_gmlB	0		0 / 10 (0%)		6	Extra_genes_wbbY/wbbZ_01_wbbY,99.87%;O12_01_rfbB,98.31%;OL101_03_rfbD,98.32%;OL101_02_rfbA,97.92%;Extra_genes_wbbY/wbbZ_02_wbbZ,100.0%;O12_04_rfbC,97.84%		O1	yes
K296N	5193_3_7	ERS011836	ST2136	2	2	1	4	1	4	18		KL31	None	?-*	0.8325	0.9135	n/a	16 / 20 (80%)	KL31_01_galF,99.67%;KL31_02_cpsACP,94.76%;KL31_03_wzi,97.82%;KL31_04_wza,99.47%;KL31_05_wzb,93.84%;KL31_06_wzc,97.78%;KL31_07_wctG,90.44%;KL31_08_wcuP,92.17%;KL31_09_wzy,89.37%;KL31_10_wcuC,90.0%;KL31_11_wbaZ,92.54%;KL31_12_wcaJ,97.26%;KL31_17_gnd,99.79%;KL31_18_manC,98.94%;KL31_19_manB,98.91%;KL31_20_ugd,99.49%	KL31_13_wctH;KL31_14_wctI;KL31_15_wzx;KL31_16_wcuJ	0		0 / 20 (0%)		3	KL14_19_manC,100.0%;KL30_19_manB,98.93%;KL150_19_gmd,98.51%		O5	Very high		1	0.9954	-1 bp	8 / 8 (100%)	O5_01_manC,99.57%;O5_02_manB,99.56%;O5_03_wzm,99.62%;O5_04_wzt,99.75%;O5_05_wbdD,100.0%;O5_06_wbdA,99.84%;O5_07_wbdB,99.48%;O5_08_wbdC,100.0%		0		0 / 8 (0%)		2	O3b_01_manC,100.0%;O3/O3a_02_manB,98.9%		O5	yes
K307An	5193_3_8	ERS011837	ST147	3	4	6	1	7	4	38		KL81	Good	?-	1	0.9781	n/a	18 / 21 (85.7%)	KL81_01_galF,99.67%;KL81_02_cpsACP,100.0%;KL81_03_wzi,100.0%;KL81_04_wza,100.0%;KL81_05_wzb,100.0%;KL81_06_wzc,100.0%;KL81_07_wcaJ,100.0%;KL81_08_wcaA,100.0%;KL81_09_wzy,99.73%;KL81_10_wclJ,99.64%;KL81_11_wcuM,99.45%;KL81_12_wcqM,99.64%;KL81_13_wcmZ,99.67%;KL81_14_wzx,99.52%;KL81_15,100.0%;KL81_16_gnd,100.0%;KL81_19_rmlD,100.0%;KL81_21_ugd,99.74%	KL81_17_rmlB;KL81_18_rmlA;KL81_20_rmlC	0		0 / 21 (0%)		1	KL150_19_gmd,98.81%		OL101	Good	?-*	1	0.9183	n/a	6 / 9 (66.7%)	OL101_03_rfbD,98.61%;OL101_05_wbbL,98.92%;OL101_06_wzm,98.56%;OL101_07_wzt,99.32%;OL101_08_wbbB,95.63%;OL101_09_glycosylhydrolase,92.02%	OL101_01_rfbB;OL101_02_rfbA;OL101_04_rfbC	0		0 / 9 (0%)		0			OL101	yes
K35N	5193_2_9	ERS011814	ST416	2	38	1	1	7	4	89		KL23	Very high		1	0.9997	0 bp	19 / 19 (100%)	KL23_01_galF,100.0%;KL23_02_cpsACP,100.0%;KL23_03_wzi,100.0%;KL23_04_wza,100.0%;KL23_05_wzb,100.0%;KL23_06_wzc,100.0%;KL23_07_wcaA,100.0%;KL23_08_wcaJ,100.0%;KL23_09_wckU,100.0%;KL23_10_wzy,99.47%;KL23_11_wckA,99.67%;KL23_12,99.81%;KL23_13_wzx,100.0%;KL23_14_gnd,100.0%;KL23_15_rmlB,100.0%;KL23_16_rmlA,100.0%;KL23_17_rmlD,100.0%;KL23_18_rmlC,100.0%;KL23_19_ugd,100.0%		0		0 / 19 (0%)		4	KL40_03_wcpO,97.57%;KL40_04,99.5%;KL40_05_rfaG,99.21%;KL150_19_gmd,98.51%		O1v2	Very high		1	0.9886	0 bp	10 / 10 (100%)	O1/O2v2_01_wzm,99.61%;O1/O2v2_02_wzt,99.19%;O1/O2v2_03_wbbM,98.73%;O1/O2v2_04_glf,99.22%;O1/O2v2_05_wbbN,97.99%;O1/O2v2_06_wbbO,99.47%;O1/O2v2_07_kfoC,99.01%;O1/O2v2_08_gmlC,99.79%;O1/O2v2_09_gmlB,100.0%;O1/O2v2_10_gmlA,99.21%		0		0 / 10 (0%)		6	Extra_genes_wbbY/wbbZ_01_wbbY,99.6%;O12_01_rfbB,97.75%;OL101_03_rfbD,98.32%;OL101_02_rfbA,96.88%;Extra_genes_wbbY/wbbZ_02_wbbZ,100.0%;O12_04_rfbC,95.68%		O1	yes
K38An	5193_2_10	ERS011815	ST2137	42	22	56	61	94	38	169		KL39	High	*	1	0.9283	-11 bp	20 / 20 (100%)	KL39_01_galF,99.67%;KL39_02_cpsACP,91.43%;KL39_03_wzi,98.33%;KL39_04_wza,98.68%;KL39_05_wzb,98.62%;KL39_06_wzc,97.63%;KL39_07,86.07%;KL39_08_wzy,95.3%;KL39_09_mshA,88.96%;KL39_10_epsH,94.76%;KL39_11_epsJ,88.92%;KL39_12_wzx,95.0%;KL39_13,92.13%;KL39_14,88.22%;KL39_15_wbaZ,94.81%;KL39_16_wcaJ,98.28%;KL39_17_gnd,99.36%;KL39_18_manC,99.79%;KL39_19_manB,100.0%;KL39_20_ugd,100.0%		0		0 / 20 (0%)		3	KL49_17_manC,100.0%;KL30_19_manB,98.92%;KL150_19_gmd,97.61%		O5	High	*	1	0.9408	-2 bp	8 / 8 (100%)	O5_01_manC,99.79%;O5_02_manB,99.56%;O5_03_wzm,99.25%;O5_04_wzt,99.01%;O5_05_wbdD,94.13%;O5_06_wbdA,95.22%;O5_07_wbdB,99.22%;O5_08_wbdC,99.46%		0		0 / 8 (0%)		2	O3b_01_manC,100.0%;O3/O3a_02_manB,99.12%		O5	yes
K53N	5193_2_11	ERS011816	ST416	2	38	1	1	7	4	89		KL23	Very high		1	0.9997	0 bp	19 / 19 (100%)	KL23_01_galF,100.0%;KL23_02_cpsACP,100.0%;KL23_03_wzi,100.0%;KL23_04_wza,100.0%;KL23_05_wzb,100.0%;KL23_06_wzc,100.0%;KL23_07_wcaA,100.0%;KL23_08_wcaJ,100.0%;KL23_09_wckU,100.0%;KL23_10_wzy,99.47%;KL23_11_wckA,99.67%;KL23_12,99.81%;KL23_13_wzx,100.0%;KL23_14_gnd,100.0%;KL23_15_rmlB,100.0%;KL23_16_rmlA,100.0%;KL23_17_rmlD,100.0%;KL23_18_rmlC,100.0%;KL23_19_ugd,100.0%		0		0 / 19 (0%)		4	KL40_03_wcpO,97.57%;KL40_04,99.5%;KL40_05_rfaG,99.21%;KL150_19_gmd,98.51%		O1v2	Very high		1	0.9886	0 bp	10 / 10 (100%)	O1/O2v2_01_wzm,99.61%;O1/O2v2_02_wzt,99.19%;O1/O2v2_03_wbbM,98.73%;O1/O2v2_04_glf,99.22%;O1/O2v2_05_wbbN,97.99%;O1/O2v2_06_wbbO,99.47%;O1/O2v2_07_kfoC,99.01%;O1/O2v2_08_gmlC,99.79%;O1/O2v2_09_gmlB,100.0%;O1/O2v2_10_gmlA,99.21%		0		0 / 10 (0%)		6	Extra_genes_wbbY/wbbZ_01_wbbY,99.6%;O12_01_rfbB,97.75%;OL101_03_rfbD,98.32%;OL101_02_rfbA,96.88%;Extra_genes_wbbY/wbbZ_02_wbbZ,100.0%;O12_04_rfbC,95.68%		O1	yes
K77An	5193_2_12	ERS011817	ST2054	2	1	5	117	10	4	18		KL81	Very high		1	0.9962	0 bp	21 / 21 (100%)	KL81_01_galF,99.67%;KL81_02_cpsACP,100.0%;KL81_03_wzi,99.79%;KL81_04_wza,100.0%;KL81_05_wzb,100.0%;KL81_06_wzc,100.0%;KL81_07_wcaJ,100.0%;KL81_08_wcaA,100.0%;KL81_09_wzy,99.73%;KL81_10_wclJ,99.64%;KL81_11_wcuM,99.45%;KL81_12_wcqM,99.64%;KL81_13_wcmZ,99.67%;KL81_14_wzx,99.52%;KL81_15,100.0%;KL81_16_gnd,100.0%;KL81_17_rmlB,100.0%;KL81_18_rmlA,100.0%;KL81_19_rmlD,100.0%;KL81_20_rmlC,100.0%;KL81_21_u…		0		0 / 21 (0%)		2	KL40_05_rfaG,97.89%;KL150_19_gmd,98.51%		O1v1	Very high		1	0.9864	-1 bp	7 / 7 (100%)	O1/O2v1_01_wzm,100.0%;O1/O2v1_02_wzt,99.6%;O1/O2v1_03_wbbM,99.37%;O1/O2v1_04_glf,98.7%;O1/O2v1_05_wbbN,100.0%;O1/O2v1_06_wbbO,98.94%;O1/O2v1_07_kfoC,98.41%		0		0 / 7 (0%)		6	Extra_genes_wbbY/wbbZ_01_wbbY,99.6%;O12_01_rfbB,97.75%;OL101_03_rfbD,98.65%;OL101_02_rfbA,99.31%;Extra_genes_wbbY/wbbZ_02_wbbZ,100.0%;O12_04_rfbC,97.84%		O1	yes
K86N	5197_2_1	ERS011818	ST42	2	6	1	3	8	1	15		KL126	None	+	0.9995	0.9987	+3286 bp	15 / 15 (100%)	KL126_01_galF,100.0%;KL126_02_cpsACP,100.0%;KL126_03_wzi,100.0%;KL126_04_wza,100.0%;KL126_05_wzb,100.0%;KL126_06_wzc,100.0%;KL126_07_wbaP,100.0%;KL126_08,100.0%;KL126_09,99.71%;KL126_10_wzx,99.76%;KL126_11_wcpS,99.64%;KL126_12_wcqP,100.0%;KL126_13_glf,99.73%;KL126_14_gnd,100.0%;KL126_15_ugd,100.0%		4	KL127_15_rmlB,99.72%;KL52_20_rmlD,99.36%;KL17_17_rmlA,100.0%;KL142_20_rmlC,99.46%	0 / 15 (0%)		5	KL127_15_rmlB,99.72%;KL150_19_gmd,98.81%;KL52_20_rmlD,99.36%;KL17_17_rmlA,100.0%;KL142_20_rmlC,98.92%		OL101	Very high	*	1	0.9514	-3 bp	9 / 9 (100%)	OL101_01_rfbB,97.18%;OL101_02_rfbA,97.92%;OL101_03_rfbD,98.32%;OL101_04_rfbC,96.22%;OL101_05_wbbL,98.92%;OL101_06_wzm,98.56%;OL101_07_wzt,99.32%;OL101_08_wbbB,95.46%;OL101_09_glycosylhydrolase,94.14%		0		0 / 9 (0%)		6	Extra_genes_wbbY/wbbZ_01_wbbY,99.33%;O12_01_rfbB,98.03%;OL101_03_rfbD,98.32%;OL101_02_rfbA,97.92%;Extra_genes_wbbY/wbbZ_02_wbbZ,99.63%;O12_04_rfbC,96.22%		OL101	yes
KCTC_2242	Klebsiella_pneumoniae_KCTC_2242	NC_017540	ST375	43	1	2	1	10	4	13		KL2	Very high		1	0.984	+1067 bp	18 / 18 (100%)	KL2_01_galF,99.33%;KL2_02_cpsACP,99.05%;KL2_03_wzi,98.61%;KL2_04_wza,100.0%;KL2_05_wzb,100.0%;KL2_06_wzc,99.72%;KL2_07,99.72%;KL2_08,100.0%;KL2_09,99.74%;KL2_10,100.0%;KL2_11_wzx,98.97%;KL2_12,99.31%;KL2_13,99.1%;KL2_14_wcaJ,98.9%;KL2_15_gnd,98.93%;KL2_16_manC,99.36%;KL2_17_manB,99.78%;KL2_18_ugd,100.0%		0		0 / 18 (0%)		3	KL40_04,99.75%;KL40_05_rfaG,98.95%;KL150_19_gmd,98.21%		O1v2	High	-	1	0.9896	-1 bp	9 / 10 (90%)	O1/O2v2_01_wzm,100.0%;O1/O2v2_02_wzt,99.6%;O1/O2v2_03_wbbM,99.84%;O1/O2v2_04_glf,98.96%;O1/O2v2_05_wbbN,97.65%;O1/O2v2_06_wbbO,99.2%;O1/O2v2_07_kfoC,99.26%;O1/O2v2_09_gmlB,98.78%;O1/O2v2_10_gmlA,99.21%	O1/O2v2_08_gmlC	0		0 / 10 (0%)		4	Extra_genes_wbbY/wbbZ_01_wbbY,99.87%;O3/O3a_01_manC,99.58%;O3/O3a_02_manB,99.12%;Extra_genes_wbbY/wbbZ_02_wbbZ,100.0%
Kp-Miami	5193_6_10	ERS011863	ST2058	2	3	2	4	7	4	24		KL108	Very high		1	0.9757	-19 bp	23 / 23 (100%)	KL108_01_galF,98.66%;KL108_02_cpsACP,95.71%;KL108_03_wzi,99.37%;KL108_04_wza,100.0%;KL108_05_wzb,100.0%;KL108_06_wzc,99.31%;KL108_07_wzxC,99.1%;KL108_08,99.46%;KL108_09,100.0%;KL108_10,99.28%;KL108_11,98.75%;KL108_12,100.0%;KL108_13,99.45%;KL108_14,100.0%;KL108_15_wcaG,99.69%;KL108_16,100.0%;KL108_17_wcaI,99.51%;KL108_18_rfbp,99.79%;KL108_19_wcaM,99.78%;KL108_20_gnd,98.93%;KL108_21_manC,98.94%;KL…		0		0 / 23 (0%)		4	KL40_03_wcpO,99.39%;KL40_04,99.26%;KL40_05_rfaG,99.74%;KL150_19_gmd,98.51%		O1v2	High	-	1	0.9852	-1 bp	9 / 10 (90%)	O1/O2v2_01_wzm,100.0%;O1/O2v2_02_wzt,99.19%;O1/O2v2_03_wbbM,98.89%;O1/O2v2_04_glf,99.22%;O1/O2v2_05_wbbN,97.65%;O1/O2v2_06_wbbO,100.0%;O1/O2v2_07_kfoC,98.76%;O1/O2v2_08_gmlC,97.54%;O1/O2v2_10_gmlA,100.0%	O1/O2v2_09_gmlB	0		0 / 10 (0%)		4	Extra_genes_wbbY/wbbZ_01_wbbY,99.87%;O3/O3a_01_manC,100.0%;O3/O3a_02_manB,99.12%;Extra_genes_wbbY/wbbZ_02_wbbZ,100.0%		O1	yes
KPNIH1	Klebsiella_pneumoniae_subsp_pneumoniae_KPNIH1	AJZU01	ST258	3	3	1	1	1	1	79		KL107	Low	?-	0.9437	0.9999	n/a	15 / 16 (93.8%)	KL107_01_galF,100.0%;KL107_02_cpsACP,100.0%;KL107_03_wzi,100.0%;KL107_04_wza,100.0%;KL107_05_wzb,100.0%;KL107_06_wzc,99.86%;KL107_07_wbaP,100.0%;KL107_08,100.0%;KL107_09,100.0%;KL107_11_gnd,100.0%;KL107_12,100.0%;KL107_13,100.0%;KL107_14,100.0%;KL107_15,100.0%;KL107_16_ugd,100.0%	KL107_10	0		0 / 16 (0%)		2	KL150_19_gmd,99.1%;KL150_19_gmd,84.92%		OL102	None	-*	0.4558	0.8802	+11 bp	4 / 8 (50%)	OL102_01_rfbB,94.86%;OL102_02_rfbA,94.83%;OL102_03_rfbD,93.94%;OL102_04_rfbC,88.65%	OL102_05_wbbL;OL102_06_rhamnan;OL102_07_wzm;OL102_08_wzt	0		0 / 8 (0%)		0
KpV513	5193_6_5	ERS011858	ST60	2	1	2	1	4	4	8		KL5	Very high		1	0.9997	0 bp	19 / 19 (100%)	KL5_01_galF,100.0%;KL5_02_cpsACP,99.52%;KL5_03_wzi,100.0%;KL5_04_wza,100.0%;KL5_05_wzb,100.0%;KL5_06_wzc,99.72%;KL5_07,100.0%;KL5_08_wzx,100.0%;KL5_09,100.0%;KL5_10,100.0%;KL5_11,100.0%;KL5_12,100.0%;KL5_13,100.0%;KL5_14,100.0%;KL5_15_wcaJ,100.0%;KL5_16_gnd,100.0%;KL5_17_manC,99.79%;KL5_18_manB,100.0%;KL5_19_ugd,100.0%		0		0 / 19 (0%)		2	KL40_05_rfaG,97.89%;KL150_19_gmd,98.81%		O1v1	Very high		1	0.9809	-2 bp	7 / 7 (100%)	O1/O2v1_01_wzm,100.0%;O1/O2v1_02_wzt,99.6%;O1/O2v1_03_wbbM,99.05%;O1/O2v1_04_glf,98.44%;O1/O2v1_05_wbbN,99.66%;O1/O2v1_06_wbbO,98.94%;O1/O2v1_07_kfoC,96.81%		0		0 / 7 (0%)		4	Extra_genes_wbbY/wbbZ_01_wbbY,99.46%;O3/O3a_01_manC,99.79%;O3/O3a_02_manB,98.68%;Extra_genes_wbbY/wbbZ_02_wbbZ,100.0%		O1	yes
LCT-KP214	Klebsiella_pneumoniae_subsp_pneumoniae_LCT-KP214	AJHE01	ST48	2	5	2	2	7	1	10		KL124	Very high		1	0.9963	0 bp	22 / 22 (100%)	KL124_01_galF,99.67%;KL124_02_cpsACP,98.57%;KL124_03_wzi,100.0%;KL124_04_wza,100.0%;KL124_05_wzb,100.0%;KL124_06_wzc,99.86%;KL124_07_wbaP,100.0%;KL124_08_wctK,100.0%;KL124_09_wcuP,100.0%;KL124_10_wclJ,100.0%;KL124_11_wzy,100.0%;KL124_12,100.0%;KL124_13_wcuA,99.76%;KL124_14_wcaL,100.0%;KL124_15_wzx,100.0%;KL124_16_gnd,100.0%;KL124_17_wclK,99.52%;KL124_18_rmlB,99.72%;KL124_19_rmlA,100.0%;KL124_20_r…		0		0 / 22 (0%)		2	KL40_05_rfaG,98.16%;KL150_19_gmd,99.1%		O1v1	Very high		1	0.983	-2 bp	7 / 7 (100%)	O1/O2v1_01_wzm,99.61%;O1/O2v1_02_wzt,99.6%;O1/O2v1_03_wbbM,99.37%;O1/O2v1_04_glf,98.7%;O1/O2v1_05_wbbN,99.66%;O1/O2v1_06_wbbO,99.21%;O1/O2v1_07_kfoC,98.41%		0		0 / 7 (0%)		6	Extra_genes_wbbY/wbbZ_01_wbbY,99.46%;O12_01_rfbB,97.75%;OL101_03_rfbD,98.65%;OL101_02_rfbA,97.92%;Extra_genes_wbbY/wbbZ_02_wbbZ,100.0%;O12_04_rfbC,97.84%
LF_7160	5197_7_4	ERS011869	ST15	1	1	1	1	1	1	1		KL112	Very high		1	0.9865	0 bp	18 / 18 (100%)	KL112_01_galF,100.0%;KL112_02_cpsACP,99.52%;KL112_03_wzi,97.07%;KL112_04_wza,100.0%;KL112_05_wzb,99.31%;KL112_06_wzc,99.72%;KL112_07_wbaP,100.0%;KL112_08,99.52%;KL112_09_wzy,99.26%;KL112_10_wcaO,100.0%;KL112_11_wcaN,100.0%;KL112_12_wbaZ,98.96%;KL112_13_wcuV,99.7%;KL112_14_wzx,99.58%;KL112_15_gnd,100.0%;KL112_16_manC,99.58%;KL112_17_manB,99.78%;KL112_18_ugd,99.49%		0		0 / 18 (0%)		2	KL40_05_rfaG,98.16%;KL150_19_gmd,99.7%		O1v1	Very high		1	0.9852	0 bp	7 / 7 (100%)	O1/O2v1_01_wzm,100.0%;O1/O2v1_02_wzt,99.6%;O1/O2v1_03_wbbM,99.37%;O1/O2v1_04_glf,99.22%;O1/O2v1_05_wbbN,98.32%;O1/O2v1_06_wbbO,99.21%;O1/O2v1_07_kfoC,98.63%		0		0 / 7 (0%)		4	Extra_genes_wbbY/wbbZ_01_wbbY,99.6%;O3b_01_manC,99.58%;O3/O3a_02_manB,98.9%;Extra_genes_wbbY/wbbZ_02_wbbZ,99.63%		O1	yes		yes
LZ	Klebsiella_pneumoniae_subsp_pneumoniae_LZ	AJVY01	ST1222	2	3	1	1	1	1	13		KL107	None	?-+*	0.7854	0.7716	n/a	10 / 16 (62.5%)	KL107_01_galF,90.97%;KL107_03_wzi,89.96%;KL107_04_wza,90.93%;KL107_07_wbaP,81.09%;KL107_11_gnd,96.79%;KL107_12,93.8%;KL107_13,93.1%;KL107_14,90.24%;KL107_15,91.89%;KL107_16_ugd,97.17%	KL107_02_cpsACP;KL107_05_wzb;KL107_06_wzc;KL107_08;KL107_09;KL107_10	3	KL161_06_wzc,83.63%;KL26_02_cpsACP,93.53%;KL36_05_wzb,86.21%	0 / 16 (0%)		2	KL40_05_rfaG,97.89%;KL150_19_gmd,99.1%		O2v1	Very high		1	0.9882	-2 bp	7 / 7 (100%)	O1/O2v1_01_wzm,100.0%;O1/O2v1_02_wzt,99.6%;O1/O2v1_03_wbbM,99.84%;O1/O2v1_04_glf,99.48%;O1/O2v1_05_wbbN,98.66%;O1/O2v1_06_wbbO,98.94%;O1/O2v1_07_kfoC,98.41%		0		0 / 7 (0%)		4	O12_01_rfbB,92.96%;OL102_02_rfbA,95.17%;OL102_03_rfbD,91.92%;O12_04_rfbC,91.35%
MGH_78578	Klebsiella_pneumoniae_subsp_pneumoniae_MGH_78578	NC_009648	ST38	2	1	2	1	2	2	2		KL52	Perfect		1	1	0 bp	22 / 22 (100%)	KL52_01_galF,100.0%;KL52_02_cpsACP,100.0%;KL52_03_wzi,100.0%;KL52_04_wza,100.0%;KL52_05_wzb,100.0%;KL52_06_wzc,100.0%;KL52_07_wbaP,100.0%;KL52_08_rfbN,100.0%;KL52_09_wcoY,100.0%;KL52_10_wcoX,100.0%;KL52_11_wcuS,100.0%;KL52_12_wcaN,100.0%;KL52_13_wzy,100.0%;KL52_14,100.0%;KL52_15_wcpG,100.0%;KL52_16_wzx,100.0%;KL52_17_gnd,100.0%;KL52_18_rmlB,100.0%;KL52_19_rmlA,100.0%;KL52_20_rmlD,100.0%;KL52_21_r…		0		0 / 22 (0%)		5	KL109_18_rmlB,99.44%;KL150_19_gmd,98.51%;KL52_20_rmlD,99.36%;KL17_17_rmlA,100.0%;KL12_22_rmlC,99.46%		OL101	High	*	1	0.9491	-15 bp	9 / 9 (100%)	OL101_01_rfbB,97.18%;OL101_02_rfbA,97.92%;OL101_03_rfbD,98.65%;OL101_04_rfbC,97.3%;OL101_05_wbbL,98.92%;OL101_06_wzm,98.92%;OL101_07_wzt,99.32%;OL101_08_wbbB,95.71%;OL101_09_glycosylhydrolase,92.16%		0		0 / 9 (0%)		4	O12_01_rfbB,93.52%;OL101_03_rfbD,98.65%;OL101_02_rfbA,97.92%;O12_04_rfbC,97.3%		OL101	yes
MM50237	5193_6_6	ERS011859	ST198	25	33	1	26	7	1	56		KL30	Very high	*	1	0.9645	-1 bp	20 / 20 (100%)	KL30_01_galF,99.33%;KL30_02_cpsACP,99.52%;KL30_03_wzi,99.41%;KL30_04_wza,100.0%;KL30_05_wzb,99.31%;KL30_06_wzc,99.31%;KL30_07_wcuL,100.0%;KL30_08_wzx,100.0%;KL30_09_wcuD,97.14%;KL30_10_wzy,93.15%;KL30_11_wckP,92.01%;KL30_12_wckO,93.59%;KL30_13_wckN,91.8%;KL30_14,94.17%;KL30_15_wcuG,91.83%;KL30_16_wcaJ,98.07%;KL30_17_gnd,99.36%;KL30_18_manC,99.15%;KL30_19_manB,99.79%;KL30_20_ugd,99.74%		0		0 / 20 (0%)		2	KL40_05_rfaG,97.89%;KL150_19_gmd,98.81%		O1v1	Very high		0.9999	0.9815	-2 bp	7 / 7 (100%)	O1/O2v1_01_wzm,100.0%;O1/O2v1_02_wzt,99.6%;O1/O2v1_03_wbbM,99.53%;O1/O2v1_04_glf,98.44%;O1/O2v1_05_wbbN,99.66%;O1/O2v1_06_wbbO,98.94%;O1/O2v1_07_kfoC,96.58%		0		0 / 7 (0%)		4	Extra_genes_wbbY/wbbZ_01_wbbY,99.87%;O3b_01_manC,99.58%;O3/O3a_02_manB,99.12%;Extra_genes_wbbY/wbbZ_02_wbbZ,100.0%		O1	yes
MS_92-3	Klebsiella_sp_MS_92-3	AFBO01	ST45	2	1	1	6	7	1	12		KL24	Very high		1	0.9901	+1 bp	19 / 19 (100%)	KL24_01_galF,100.0%;KL24_02_cpsACP,97.14%;KL24_03_wzi,98.54%;KL24_04_wza,100.0%;KL24_05_wzb,100.0%;KL24_06_wzc,100.0%;KL24_07_wcuD,99.74%;KL24_08_wcuC,98.81%;KL24_09_wcuV,99.76%;KL24_10_wbaZ,99.74%;KL24_11_wcaJ,100.0%;KL24_12_wcuE,99.7%;KL24_13_wcuG,99.41%;KL24_14_wzy,99.11%;KL24_15_wzx,99.79%;KL24_16_gnd,99.57%;KL24_17_manC,99.58%;KL24_18_manB,99.78%;KL24_19_ugd,100.0%		0		0 / 19 (0%)		2	KL40_05_rfaG,97.63%;KL150_19_gmd,99.7%		O2v1	Very high		1	0.9874	0 bp	7 / 7 (100%)	O1/O2v1_01_wzm,100.0%;O1/O2v1_02_wzt,100.0%;O1/O2v1_03_wbbM,99.37%;O1/O2v1_04_glf,98.18%;O1/O2v1_05_wbbN,100.0%;O1/O2v1_06_wbbO,98.68%;O1/O2v1_07_kfoC,99.09%		0		0 / 7 (0%)		2	O3b_01_manC,99.58%;O3/O3a_02_manB,99.12%
NCSR101	5193_2_2	ERS011807	ST11	3	3	1	1	1	1	4		KL104	Good	?	0.9997	1	n/a	23 / 23 (100%)	KL104_01_galF,100.0%;KL104_02_cpsACP,100.0%;KL104_03_wzi,100.0%;KL104_04_wza,100.0%;KL104_05_wzb,100.0%;KL104_06_wzc,100.0%;KL104_07,100.0%;KL104_08_wzx,100.0%;KL104_09_wzx,100.0%;KL104_10,100.0%;KL104_11,100.0%;KL104_12,100.0%;KL104_13,100.0%;KL104_14,100.0%;KL104_15_wecB,100.0%;KL104_16_wzx,100.0%;KL104_17,100.0%;KL104_18,100.0%;KL104_19_rfbp,100.0%;KL104_20_gnd,100.0%;KL104_21_manC,100.0%;KL10…		0		0 / 23 (0%)		4	KL40_03_wcpO,99.8%;KL40_04,99.75%;KL40_05_rfaG,99.48%;KL150_19_gmd,99.4%		O2v2	Very high		1	0.9851	0 bp	10 / 10 (100%)	O1/O2v2_01_wzm,100.0%;O1/O2v2_02_wzt,99.19%;O1/O2v2_03_wbbM,98.42%;O1/O2v2_04_glf,99.22%;O1/O2v2_05_wbbN,98.32%;O1/O2v2_06_wbbO,99.73%;O1/O2v2_07_kfoC,99.26%;O1/O2v2_08_gmlC,97.95%;O1/O2v2_09_gmlB,98.78%;O1/O2v2_10_gmlA,97.62%		0		0 / 10 (0%)		2	O3/O3a_01_manC,100.0%;O3/O3a_02_manB,98.68%		O2	yes
NCSR130	5193_2_3	ERS011808	ST2138	18	22	26	63	127	20	345		KL17	Very high	*	1	0.9587	-3 bp	20 / 20 (100%)	KL17_01_galF,99.67%;KL17_02_cpsACP,94.29%;KL17_03_wzi,97.28%;KL17_04_wza,100.0%;KL17_05_wzb,99.32%;KL17_06_wzc,99.45%;KL17_07_wzy,97.97%;KL17_08_wctR,98.03%;KL17_09_wctS,96.79%;KL17_10_wctT,97.33%;KL17_11_wctU,99.18%;KL17_12_wcaJ,99.36%;KL17_13_wcmZ,97.72%;KL17_14_wzx,99.05%;KL17_15_gnd,98.93%;KL17_16_rmlB,97.75%;KL17_17_rmlA,98.96%;KL17_18_rmlD,98.32%;KL17_19_rmlC,97.84%;KL17_20_ugd,99.74%		0		0 / 20 (0%)		3	KL49_17_manC,99.79%;KL30_19_manB,99.13%;KL150_19_gmd,97.61%		O5	High	*	1	0.9471	-2 bp	8 / 8 (100%)	O5_01_manC,99.58%;O5_02_manB,99.78%;O5_03_wzm,99.62%;O5_04_wzt,98.77%;O5_05_wbdD,94.37%;O5_06_wbdA,95.14%;O5_07_wbdB,99.48%;O5_08_wbdC,99.46%		0		0 / 8 (0%)		4	O12_01_rfbB,97.18%;OL101_03_rfbD,98.32%;OL101_02_rfbA,98.97%;O12_04_rfbC,97.3%		O5	yes
NTUH-K2044	Klebsiella_pneumoniae_NTUH-K2044	NC_012731	ST23	2	1	1	1	9	4	12		KL1	Perfect		1	1	0 bp	20 / 20 (100%)	KL1_01_galF,100.0%;KL1_02_cpsACP,100.0%;KL1_03_wzi,100.0%;KL1_04_wza,100.0%;KL1_05_wzb,100.0%;KL1_06_wzc,100.0%;KL1_07_wzx,100.0%;KL1_08_wclY,100.0%;KL1_09_wzy,100.0%;KL1_10_wcsS,100.0%;KL1_11_wcsT,100.0%;KL1_12_gmd,100.0%;KL1_13_wcaG,100.0%;KL1_14_wcaH,100.0%;KL1_15_wcaI,100.0%;KL1_16_wcaJ,100.0%;KL1_17_gnd,100.0%;KL1_18_manC,100.0%;KL1_19_manB,100.0%;KL1_20_ugd,100.0%		0		0 / 20 (0%)		4	KL40_03_wcpO,97.98%;KL40_04,99.5%;KL40_05_rfaG,99.74%;KL150_19_gmd,99.1%		O1v2	Very high		1	0.9913	-2 bp	10 / 10 (100%)	O1/O2v2_01_wzm,100.0%;O1/O2v2_02_wzt,99.6%;O1/O2v2_03_wbbM,99.37%;O1/O2v2_04_glf,98.44%;O1/O2v2_05_wbbN,98.66%;O1/O2v2_06_wbbO,100.0%;O1/O2v2_07_kfoC,99.01%;O1/O2v2_08_gmlC,98.56%;O1/O2v2_09_gmlB,99.69%;O1/O2v2_10_gmlA,100.0%		0		0 / 10 (0%)		4	Extra_genes_wbbY/wbbZ_01_wbbY,99.6%;O3b_01_manC,99.58%;O3/O3a_02_manB,99.12%;Extra_genes_wbbY/wbbZ_02_wbbZ,100.0%		O1	yes
Pus_13542	5197_7_5	ERS011870	ST2139	16	24	43	38	54	22	346		KL14	High	-*	1	0.9078	-13 bp	24 / 25 (96%)	KL14_01_galF,99.0%;KL14_02_cpsACP,95.24%;KL14_03_wzi,96.24%;KL14_04_wza,98.94%;KL14_05_wzb,95.86%;KL14_06_wzc,97.52%;KL14_07,89.94%;KL14_08_wzx,90.37%;KL14_09,88.32%;KL14_10,85.06%;KL14_11,93.53%;KL14_12,90.97%;KL14_14,91.18%;KL14_15,93.73%;KL14_16,89.21%;KL14_17_wcaJ,95.49%;KL14_18_gnd,99.79%;KL14_19_manC,99.79%;KL14_20_manB,98.7%;KL14_21_rmlB,98.87%;KL14_22_rmlA,98.26%;KL14_23_rmlD,98.99%;KL14_…	KL14_13	0		0 / 25 (0%)		3	KL21_17_manC,100.0%;KL30_19_manB,98.7%;KL150_19_gmd,98.51%		O5	Very high		1	0.9953	+1 bp	8 / 8 (100%)	O5_01_manC,99.36%;O5_02_manB,99.35%;O5_03_wzm,98.87%;O5_04_wzt,99.75%;O5_05_wbdD,99.77%;O5_06_wbdA,99.75%;O5_07_wbdB,99.74%;O5_08_wbdC,100.0%		0		0 / 8 (0%)		6	O3b_01_manC,99.79%;O3/O3a_02_manB,98.46%;O12_01_rfbB,98.31%;OL101_03_rfbD,99.33%;O12_02_rfbA,97.59%;O12_04_rfbC,97.84%		O5	yes
Pus_15007	5197_7_6	ERS011871	ST133	12	1	1	2	5	1	36		KL116	Perfect		1	1	0 bp	21 / 21 (100%)	KL116_01_galF,100.0%;KL116_02_cpsACP,100.0%;KL116_03_wzi,100.0%;KL116_04_wza,100.0%;KL116_05_wzb,100.0%;KL116_06_wzc,100.0%;KL116_07_wcuE,100.0%;KL116_08_wckV,100.0%;KL116_09,100.0%;KL116_10_wctD,100.0%;KL116_11_wbaZ,100.0%;KL116_12_wbaP,100.0%;KL116_13_wcuC,100.0%;KL116_14_wzy,100.0%;KL116_15_wclT,100.0%;KL116_16_wzx,100.0%;KL116_17_wcpG,100.0%;KL116_18_gnd,100.0%;KL116_19_manC,100.0%;KL116_20_m…		0		0 / 21 (0%)		2	KL40_05_rfaG,97.37%;KL150_19_gmd,99.1%		O1v1	Very high		1	0.9862	-2 bp	7 / 7 (100%)	O1/O2v1_01_wzm,99.61%;O1/O2v1_02_wzt,100.0%;O1/O2v1_03_wbbM,100.0%;O1/O2v1_04_glf,99.48%;O1/O2v1_05_wbbN,99.33%;O1/O2v1_06_wbbO,98.41%;O1/O2v1_07_kfoC,97.49%		0		0 / 7 (0%)		4	Extra_genes_wbbY/wbbZ_01_wbbY,99.6%;O3b_01_manC,99.79%;O3/O3a_02_manB,99.12%;Extra_genes_wbbY/wbbZ_02_wbbZ,100.0%		O1	yes
Pus_15987	5197_7_8	ERS011873	ST23	2	1	1	1	9	4	12		KL1	Perfect		1	1	0 bp	20 / 20 (100%)	KL1_01_galF,100.0%;KL1_02_cpsACP,100.0%;KL1_03_wzi,100.0%;KL1_04_wza,100.0%;KL1_05_wzb,100.0%;KL1_06_wzc,100.0%;KL1_07_wzx,100.0%;KL1_08_wclY,100.0%;KL1_09_wzy,100.0%;KL1_10_wcsS,100.0%;KL1_11_wcsT,100.0%;KL1_12_gmd,100.0%;KL1_13_wcaG,100.0%;KL1_14_wcaH,100.0%;KL1_15_wcaI,100.0%;KL1_16_wcaJ,100.0%;KL1_17_gnd,100.0%;KL1_18_manC,100.0%;KL1_19_manB,100.0%;KL1_20_ugd,100.0%		0		0 / 20 (0%)		4	KL40_03_wcpO,97.98%;KL40_04,99.5%;KL40_05_rfaG,99.74%;KL150_19_gmd,99.1%		O1v2	Very high		1	0.9913	-2 bp	10 / 10 (100%)	O1/O2v2_01_wzm,100.0%;O1/O2v2_02_wzt,99.6%;O1/O2v2_03_wbbM,99.37%;O1/O2v2_04_glf,98.44%;O1/O2v2_05_wbbN,98.66%;O1/O2v2_06_wbbO,100.0%;O1/O2v2_07_kfoC,99.01%;O1/O2v2_08_gmlC,98.56%;O1/O2v2_09_gmlB,99.69%;O1/O2v2_10_gmlA,100.0%		0		0 / 10 (0%)		4	Extra_genes_wbbY/wbbZ_01_wbbY,99.6%;O3b_01_manC,99.58%;O3/O3a_02_manB,99.12%;Extra_genes_wbbY/wbbZ_02_wbbZ,100.0%		O1	yes
Pus_4878	5197_7_2	ERS011867	ST791	2	1	1	37	9	4	64		KL62	Very high		1	0.9971	0 bp	19 / 19 (100%)	KL62_01_galF,100.0%;KL62_02_cpsACP,100.0%;KL62_03_wzi,100.0%;KL62_04_wza,100.0%;KL62_05_wzb,100.0%;KL62_06_wzc,99.72%;KL62_07_wbaP,99.79%;KL62_08,100.0%;KL62_09,100.0%;KL62_10,100.0%;KL62_11_wzy,100.0%;KL62_12,99.37%;KL62_13,100.0%;KL62_14,100.0%;KL62_15_wzx,100.0%;KL62_16_gnd,100.0%;KL62_17_manC,99.79%;KL62_18_manB,99.56%;KL62_19_ugd,99.23%		0		0 / 19 (0%)		2	KL40_05_rfaG,97.89%;KL150_19_gmd,99.1%		O1v1	Very high		1	0.9819	-2 bp	7 / 7 (100%)	O1/O2v1_01_wzm,99.61%;O1/O2v1_02_wzt,99.6%;O1/O2v1_03_wbbM,99.37%;O1/O2v1_04_glf,98.18%;O1/O2v1_05_wbbN,98.66%;O1/O2v1_06_wbbO,98.94%;O1/O2v1_07_kfoC,97.72%		0		0 / 7 (0%)		4	Extra_genes_wbbY/wbbZ_01_wbbY,99.6%;O3b_01_manC,100.0%;O3/O3a_02_manB,98.68%;Extra_genes_wbbY/wbbZ_02_wbbZ,99.63%		O1	yes
Pus_9314_2	5197_7_3	ERS011868	ST23	2	1	1	1	9	4	12		KL1	Very high		1	0.9999	0 bp	20 / 20 (100%)	KL1_01_galF,100.0%;KL1_02_cpsACP,100.0%;KL1_03_wzi,100.0%;KL1_04_wza,100.0%;KL1_05_wzb,100.0%;KL1_06_wzc,100.0%;KL1_07_wzx,100.0%;KL1_08_wclY,100.0%;KL1_09_wzy,100.0%;KL1_10_wcsS,100.0%;KL1_11_wcsT,100.0%;KL1_12_gmd,100.0%;KL1_13_wcaG,99.71%;KL1_14_wcaH,100.0%;KL1_15_wcaI,100.0%;KL1_16_wcaJ,100.0%;KL1_17_gnd,100.0%;KL1_18_manC,100.0%;KL1_19_manB,100.0%;KL1_20_ugd,100.0%		0		0 / 20 (0%)		4	KL40_03_wcpO,97.98%;KL40_04,99.5%;KL40_05_rfaG,99.74%;KL150_19_gmd,99.1%		O1v2	Very high		1	0.9912	-2 bp	10 / 10 (100%)	O1/O2v2_01_wzm,100.0%;O1/O2v2_02_wzt,99.6%;O1/O2v2_03_wbbM,99.37%;O1/O2v2_04_glf,98.44%;O1/O2v2_05_wbbN,98.66%;O1/O2v2_06_wbbO,100.0%;O1/O2v2_07_kfoC,99.01%;O1/O2v2_08_gmlC,98.56%;O1/O2v2_09_gmlB,99.69%;O1/O2v2_10_gmlA,100.0%		0		0 / 10 (0%)		4	Extra_genes_wbbY/wbbZ_01_wbbY,99.6%;O3b_01_manC,99.58%;O3/O3a_02_manB,99.12%;Extra_genes_wbbY/wbbZ_02_wbbZ,100.0%		O1	yes
QMP_B2-090	5235_8_7	ERS011789	ST65	2	1	2	1	10	4	13		KL2	Very high		1	0.984	+1 bp	18 / 18 (100%)	KL2_01_galF,99.0%;KL2_02_cpsACP,98.57%;KL2_03_wzi,98.61%;KL2_04_wza,100.0%;KL2_05_wzb,100.0%;KL2_06_wzc,99.86%;KL2_07,99.72%;KL2_08,100.0%;KL2_09,99.74%;KL2_10,100.0%;KL2_11_wzx,99.18%;KL2_12,99.48%;KL2_13,99.1%;KL2_14_wcaJ,99.79%;KL2_15_gnd,98.93%;KL2_16_manC,99.36%;KL2_17_manB,99.78%;KL2_18_ugd,100.0%		0		0 / 18 (0%)		4	KL40_03_wcpO,97.98%;KL40_04,99.75%;KL40_05_rfaG,99.48%;KL150_19_gmd,98.21%		O1v2	Very high		1	0.9898	0 bp	10 / 10 (100%)	O1/O2v2_01_wzm,100.0%;O1/O2v2_02_wzt,99.6%;O1/O2v2_03_wbbM,99.84%;O1/O2v2_04_glf,98.96%;O1/O2v2_05_wbbN,97.65%;O1/O2v2_06_wbbO,99.73%;O1/O2v2_07_kfoC,99.26%;O1/O2v2_08_gmlC,98.77%;O1/O2v2_09_gmlB,98.78%;O1/O2v2_10_gmlA,99.21%		0		0 / 10 (0%)		4	Extra_genes_wbbY/wbbZ_01_wbbY,99.6%;O3/O3a_01_manC,99.58%;O3/O3a_02_manB,99.12%;Extra_genes_wbbY/wbbZ_02_wbbZ,100.0%		O1	yes
QMP_B2-170	5193_1_7	ERS011800	ST43	2	6	1	5	11	1	15		KL30	Very high		1	0.9959	0 bp	20 / 20 (100%)	KL30_01_galF,100.0%;KL30_02_cpsACP,100.0%;KL30_03_wzi,100.0%;KL30_04_wza,100.0%;KL30_05_wzb,100.0%;KL30_06_wzc,100.0%;KL30_07_wcuL,100.0%;KL30_08_wzx,100.0%;KL30_09_wcuD,100.0%;KL30_10_wzy,100.0%;KL30_11_wckP,100.0%;KL30_12_wckO,100.0%;KL30_13_wckN,100.0%;KL30_14,100.0%;KL30_15_wcuG,100.0%;KL30_16_wcaJ,100.0%;KL30_17_gnd,99.79%;KL30_18_manC,99.58%;KL30_19_manB,99.79%;KL30_20_ugd,99.49%		0		0 / 20 (0%)		2	KL40_05_rfaG,98.16%;KL150_19_gmd,99.1%		O1v1	Very high		1	0.9882	0 bp	7 / 7 (100%)	O1/O2v1_01_wzm,100.0%;O1/O2v1_02_wzt,99.6%;O1/O2v1_03_wbbM,99.21%;O1/O2v1_04_glf,98.7%;O1/O2v1_05_wbbN,99.66%;O1/O2v1_06_wbbO,99.21%;O1/O2v1_07_kfoC,100.0%		0		0 / 7 (0%)		4	Extra_genes_wbbY/wbbZ_01_wbbY,99.46%;O3b_01_manC,100.0%;O3/O3a_02_manB,98.9%;Extra_genes_wbbY/wbbZ_02_wbbZ,99.63%		O1	yes
QMP_B2-176	5193_2_7	ERS011812	ST195-1LV	4	-	1	29	1	4	23		KL55	Very high	*	1	0.9622	+14 bp	20 / 20 (100%)	KL55_01_galF,99.0%;KL55_02_cpsACP,93.81%;KL55_03_wzi,98.33%;KL55_04_wza,100.0%;KL55_05_wzb,100.0%;KL55_06_wzc,99.72%;KL55_07_wcaA,99.67%;KL55_08_wcaJ,99.57%;KL55_09_wcpH,99.25%;KL55_10_wcpI,99.56%;KL55_11_wzy,98.59%;KL55_12_wcpJ,98.12%;KL55_13_wzx,99.29%;KL55_14,98.83%;KL55_15_gnd,99.79%;KL55_16_rmlB,98.87%;KL55_17_rmlA,98.26%;KL55_18_rmlD,98.99%;KL55_19_rmlC,96.76%;KL55_20_ugd,100.0%		0		0 / 20 (0%)		3	KL14_19_manC,100.0%;KL30_19_manB,98.93%;KL150_19_gmd,99.7%		O3/O3a	Very high	*	1	0.955	0 bp	8 / 8 (100%)	O3/O3a_01_manC,99.79%;O3/O3a_02_manB,99.78%;O3/O3a_03_wzm,98.47%;O3/O3a_04_wzt,98.61%;O3/O3a_05_wbdD,94.22%;O3/O3a_06_wbdA,97.38%;O3/O3a_07_wbdB,100.0%;O3/O3a_08_wbdC,100.0%		0		0 / 8 (0%)		4	O12_01_rfbB,98.03%;OL101_03_rfbD,98.32%;OL101_02_rfbA,97.22%;O12_04_rfbC,96.76%		O3	yes
QMP_B2-211	5197_2_7	ERS011825	ST309	2	9	2	1	13	1	10		KL42	Very high		1	0.9998	+1 bp	20 / 20 (100%)	KL42_01_galF,100.0%;KL42_02_cpsACP,100.0%;KL42_03_wzi,100.0%;KL42_04_wza,100.0%;KL42_05_wzb,100.0%;KL42_06_wzc,100.0%;KL42_07_wcaJ,100.0%;KL42_08_wcuO,100.0%;KL42_09_wzy,100.0%;KL42_10_wcpV,100.0%;KL42_11_wcpW,100.0%;KL42_12_wcpX,99.73%;KL42_13_manC1,100.0%;KL42_14_algC,100.0%;KL42_15_wckG,100.0%;KL42_16_wckH,100.0%;KL42_17_wzx,100.0%;KL42_18_glf,100.0%;KL42_19_gnd,100.0%;KL42_20_ugd,100.0%		0		0 / 20 (0%)		1	KL150_19_gmd,88.96%		O4	Very high		1	0.999	0 bp	6 / 6 (100%)	O4_01_hydrolase,99.83%;O4_02_hypothetical,100.0%;O4_03_hypothetical,100.0%;O4_04_wzt,100.0%;O4_05_wzm,100.0%;O4_06_glycosyltransferase,99.74%		0		0 / 6 (0%)		0			O4	yes
QMP_B2-223	5193_5_7	ERS011848	ST220	2	1	2	1	45	4	9		KL114	Very high		1	0.9998	-1 bp	19 / 19 (100%)	KL114_01_galF,100.0%;KL114_02_cpsACP,100.0%;KL114_03_wzi,97.32%;KL114_04_wza,100.0%;KL114_05_wzb,100.0%;KL114_06_wzc,100.0%;KL114_07_wbaP,100.0%;KL114_08_wzy,100.0%;KL114_09_wciP,100.0%;KL114_10_wzx,100.0%;KL114_11_wcqZ,100.0%;KL114_12_wcuQ,100.0%;KL114_13,100.0%;KL114_14_wbaZ,100.0%;KL114_15,100.0%;KL114_16_gnd,99.79%;KL114_17_manC,99.79%;KL114_18_manB,100.0%;KL114_19_ugd,100.0%		0		0 / 19 (0%)		4	KL40_03_wcpO,99.6%;KL40_04,99.5%;KL40_05_rfaG,100.0%;KL150_19_gmd,99.1%		O1v2	Very high		1	0.9854	0 bp	10 / 10 (100%)	O1/O2v2_01_wzm,100.0%;O1/O2v2_02_wzt,99.19%;O1/O2v2_03_wbbM,98.73%;O1/O2v2_04_glf,99.22%;O1/O2v2_05_wbbN,97.99%;O1/O2v2_06_wbbO,99.73%;O1/O2v2_07_kfoC,99.01%;O1/O2v2_08_gmlC,97.74%;O1/O2v2_09_gmlB,99.08%;O1/O2v2_10_gmlA,100.0%		0		0 / 10 (0%)		4	Extra_genes_wbbY/wbbZ_01_wbbY,99.6%;O3/O3a_01_manC,99.58%;O3/O3a_02_manB,98.9%;Extra_genes_wbbY/wbbZ_02_wbbZ,100.0%		O1	yes
QMP_B2-228	5193_6_7	ERS011860	ST105	2	3	2	1	1	4	18		KL102	Very high		1	0.9924	-1 bp	17 / 17 (100%)	KL102_01_galF,99.33%;KL102_02_cpsACP,99.05%;KL102_03_wzi,100.0%;KL102_04_wza,100.0%;KL102_05_wzb,100.0%;KL102_06_wzc,99.58%;KL102_07_wbaP,99.15%;KL102_08_wzy,99.54%;KL102_09,98.97%;KL102_10,99.64%;KL102_11,99.43%;KL102_12,99.72%;KL102_13,100.0%;KL102_14,100.0%;KL102_15_wzx,100.0%;KL102_16_gnd,100.0%;KL102_17_ugd,99.49%		0		0 / 17 (0%)		3	KL40_03_wcpO,99.19%;KL40_04,98.76%;KL150_19_gmd,98.81%		O2v2	Good	?-	1	0.9845	n/a	9 / 10 (90%)	O1/O2v2_01_wzm,100.0%;O1/O2v2_02_wzt,99.19%;O1/O2v2_03_wbbM,98.58%;O1/O2v2_04_glf,98.96%;O1/O2v2_05_wbbN,98.99%;O1/O2v2_07_kfoC,98.26%;O1/O2v2_08_gmlC,97.33%;O1/O2v2_09_gmlB,99.39%;O1/O2v2_10_gmlA,100.0%	O1/O2v2_06_wbbO	0		0 / 10 (0%)		0			O2	yes
QMP_B2-248	5197_7_7	ERS011872	ST177	2	9	2	30	13	1	16		KL12	Very high		1	0.9998	0 bp	23 / 23 (100%)	KL12_01_galF,99.67%;KL12_02_cpsACP,100.0%;KL12_03_wzi,100.0%;KL12_04_wza,100.0%;KL12_05_wzb,100.0%;KL12_06_wzc,100.0%;KL12_07_wbaP,100.0%;KL12_08_wcaA,100.0%;KL12_09_wclN,100.0%;KL12_10_wclM,100.0%;KL12_11,100.0%;KL12_12_wzy,100.0%;KL12_13_wckF,100.0%;KL12_14_wckG,100.0%;KL12_15_wckH,100.0%;KL12_16_wzx,100.0%;KL12_17_glf,100.0%;KL12_18_gnd,100.0%;KL12_19_rmlB,100.0%;KL12_20_rmlA,100.0%;KL12_21_rm…		0		0 / 23 (0%)		5	KL127_15_rmlB,100.0%;KL150_19_gmd,98.81%;KL52_20_rmlD,99.68%;KL12_20_rmlA,100.0%;KL56_20_rmlC,99.45%		OL103	High	*	1	0.9457	0 bp	6 / 6 (100%)	OL103_01_rmlC,98.44%;OL103_02_wzm,99.62%;OL103_03_wzt,98.02%;OL103_04_hydrolase,94.28%;OL103_05_spsA,97.72%;OL103_06_wbbL,98.16%		0		0 / 6 (0%)		7	O12_01_rfbB,98.31%;O12_01_rfbB,98.31%;OL101_03_rfbD,98.65%;OL101_03_rfbD,98.65%;OL101_02_rfbA,98.26%;OL101_02_rfbA,98.26%;O12_04_rfbC,96.76%		OL103	yes
QMP_B2-252	5193_7_7	ERS011884	ST222	2	1	2	2	7	4	4		KL54	Very high		1	0.9956	-1 bp	20 / 20 (100%)	KL54_01_galF,99.0%;KL54_02_cpsACP,99.05%;KL54_03_wzi,99.58%;KL54_04_wza,99.74%;KL54_05_wzb,99.31%;KL54_06_wzc,99.86%;KL54_07_wclU,100.0%;KL54_08_wzx,99.75%;KL54_09_wzy,100.0%;KL54_10_wckB,100.0%;KL54_11_wcoS,99.67%;KL54_12_gmd,100.0%;KL54_13_wcaG,100.0%;KL54_14_wcaH,100.0%;KL54_15_wcaI,99.75%;KL54_16_wcaJ,100.0%;KL54_17_gnd,100.0%;KL54_18_manC,100.0%;KL54_19_manB,99.78%;KL54_20_ugd,100.0%		0		0 / 20 (0%)		4	KL40_03_wcpO,99.19%;KL40_04,99.5%;KL40_05_rfaG,98.95%;KL150_19_gmd,97.91%		O2v2	Very high		1	0.9859	-2 bp	10 / 10 (100%)	O1/O2v2_01_wzm,99.61%;O1/O2v2_02_wzt,99.19%;O1/O2v2_03_wbbM,98.58%;O1/O2v2_04_glf,99.74%;O1/O2v2_05_wbbN,97.99%;O1/O2v2_06_wbbO,99.2%;O1/O2v2_07_kfoC,99.01%;O1/O2v2_08_gmlC,97.33%;O1/O2v2_09_gmlB,99.69%;O1/O2v2_10_gmlA,100.0%		0		0 / 10 (0%)		2	O3/O3a_01_manC,99.58%;O3/O3a_02_manB,99.12%		O2	yes
QMP_B2-282	5197_8_7	ERS011896	ST256	2	1	2	1	13	1	16		KL47	Good	?-	1	0.9868	n/a	17 / 19 (89.5%)	KL47_02_cpsACP,96.67%;KL47_03_wzi,100.0%;KL47_04_wza,100.0%;KL47_05_wzb,100.0%;KL47_06_wzc,99.86%;KL47_07_wcaJ,100.0%;KL47_08_wcaA,100.0%;KL47_09,99.83%;KL47_10_wcqC,100.0%;KL47_11_wzy,100.0%;KL47_12_wcuT,100.0%;KL47_13_wzx,100.0%;KL47_14_gnd,99.79%;KL47_15_rmlB,99.72%;KL47_16_rmlA,98.96%;KL47_18_rmlC,99.46%;KL47_19_ugd,100.0%	KL47_01_galF;KL47_17_rmlD	0		0 / 19 (0%)		1	KL150_19_gmd,99.1%		OL101	Good	?-*	1	0.9531	n/a	8 / 9 (88.9%)	OL101_01_rfbB,97.18%;OL101_02_rfbA,97.59%;OL101_04_rfbC,96.76%;OL101_05_wbbL,98.92%;OL101_06_wzm,98.92%;OL101_07_wzt,99.1%;OL101_08_wbbB,95.71%;OL101_09_glycosylhydrolase,93.13%	OL101_03_rfbD	0		0 / 9 (0%)		0			OL101	yes
QMP_B2-288	5193_8_7	ERS011908	ST203	16	18	43	41	47	30	71		KL46	Good	-*	0.8695	0.9201	+6 bp	17 / 20 (85%)	KL46_01_galF,99.0%;KL46_02_cpsACP,92.38%;KL46_03_wzi,97.29%;KL46_04_wza,98.42%;KL46_05_wzb,97.92%;KL46_06_wzc,97.36%;KL46_07_wcaJ,97.9%;KL46_08_wcuD,88.97%;KL46_09_wzy,95.29%;KL46_10_wcuC,86.52%;KL46_11_wcuI,91.1%;KL46_12_wcuF,92.01%;KL46_13_wcuV,91.05%;KL46_14_wclT,94.78%;KL46_15_wzx,93.33%;KL46_16_wckQ,89.93%;KL46_17_gnd,99.36%	KL46_18_manC;KL46_19_manB;KL46_20_ugd	0		0 / 20 (0%)		0			O5	Good	-	0.8189	0.9978	0 bp	6 / 8 (75%)	O5_03_wzm,99.62%;O5_04_wzt,100.0%;O5_05_wbdD,100.0%;O5_06_wbdA,99.84%;O5_07_wbdB,99.48%;O5_08_wbdC,100.0%	O5_01_manC;O5_02_manB	0		0 / 8 (0%)		0			O5	yes
QMP_B2-340	5151_2_7	ERS011920	ST204	16	32	21	31	38	22	67		KL127	Good	?-*	0.9982	0.9458	n/a	16 / 19 (84.2%)	KL127_01_galF,99.0%;KL127_02_cpsACP,94.76%;KL127_03_wzi,96.67%;KL127_04_wza,100.0%;KL127_05_wzb,99.31%;KL127_06_wzc,99.59%;KL127_07_wbaP,98.95%;KL127_08_wctK,99.04%;KL127_09_wzy,99.53%;KL127_10,99.02%;KL127_11,99.73%;KL127_12_wcpJ,97.35%;KL127_13,99.71%;KL127_14_gnd,98.93%;KL127_16_rmlA,97.57%;KL127_19_ugd,99.74%	KL127_15_rmlB;KL127_17_rmlD;KL127_18_rmlC	0		0 / 19 (0%)		1	KL150_19_gmd,97.91%		OL103	Good	?-	1	1	n/a	5 / 6 (83.3%)	OL103_02_wzm,100.0%;OL103_03_wzt,100.0%;OL103_04_hydrolase,100.0%;OL103_05_spsA,100.0%;OL103_06_wbbL,100.0%	OL103_01_rmlC	0		0 / 6 (0%)		2	OL101_02_rfbA,98.97%;OL102_01_rfbB,94.86%		OL103	yes
QMP_B2-344	5151_2_11	ERS011924	ST245	2	1	1	1	2	1	13		KL43	Very high		1	0.9943	-1 bp	19 / 19 (100%)	KL43_01_galF,99.67%;KL43_02_cpsACP,100.0%;KL43_03_wzi,99.79%;KL43_04_wza,100.0%;KL43_05_wzb,99.32%;KL43_06_wzc,99.72%;KL43_07_wcaJ,100.0%;KL43_08_wcuO,100.0%;KL43_09_wzy,99.73%;KL43_10_wcpY,99.5%;KL43_11_wcuE,100.0%;KL43_12_wbaZ,99.74%;KL43_13_wcuV,99.1%;KL43_14_wzx,99.79%;KL43_15_wcpZ,100.0%;KL43_16_gnd,99.57%;KL43_17_manC,100.0%;KL43_18_manB,99.78%;KL43_19_ugd,99.23%		0		0 / 19 (0%)		2	KL40_05_rfaG,96.84%;KL150_19_gmd,99.4%		O2v1	Very high		1	0.9871	-1 bp	7 / 7 (100%)	O1/O2v1_01_wzm,100.0%;O1/O2v1_02_wzt,100.0%;O1/O2v1_03_wbbM,99.84%;O1/O2v1_04_glf,99.48%;O1/O2v1_05_wbbN,97.99%;O1/O2v1_06_wbbO,97.88%;O1/O2v1_07_kfoC,99.32%		0		0 / 7 (0%)		2	O3b_01_manC,100.0%;O3/O3a_02_manB,98.9%		O2	yes
QMP_B2-481	5151_2_12	ERS011925	ST197	16	28	21	27	47	22	67		KL45	Low	-+	1	0.9349	-6 bp	17 / 19 (89.5%)	KL45_01_galF,99.67%;KL45_02_cpsACP,100.0%;KL45_03_wzi,98.54%;KL45_04_wza,96.04%;KL45_07_wcaA,98.68%;KL45_08_wcaJ,100.0%;KL45_09_wcuP,100.0%;KL45_10_wclI,100.0%;KL45_11_wzy,99.49%;KL45_12_wcqB,99.8%;KL45_13_wzx,99.76%;KL45_14_gnd,99.79%;KL45_15_rmlB,98.59%;KL45_16_rmlA,99.31%;KL45_17_rmlD,98.32%;KL45_18_rmlC,98.38%;KL45_19_ugd,99.74%	KL45_05_wzb;KL45_06_wzc	2	KL115_06_wzc,91.26%;KL79_05_wzb,97.93%	0 / 19 (0%)		2	KL40_05_rfaG,96.58%;KL150_19_gmd,98.21%		O2v1	High	*	0.9999	0.9396	-3 bp	7 / 7 (100%)	O1/O2v1_01_wzm,98.83%;O1/O2v1_02_wzt,97.98%;O1/O2v1_03_wbbM,97.47%;O1/O2v1_04_glf,98.7%;O1/O2v1_05_wbbN,97.32%;O1/O2v1_06_wbbO,97.62%;O1/O2v1_07_kfoC,89.98%		0		0 / 7 (0%)		4	O12_01_rfbB,94.65%;OL101_03_rfbD,98.65%;OL101_02_rfbA,98.97%;O12_04_rfbC,97.84%		O2	yes
QMP_B2-483	5151_3_1	ERS011926	ST205	16	24	21	32	39	17	73		KL55	Very high		1	0.9993	0 bp	20 / 20 (100%)	KL55_01_galF,100.0%;KL55_02_cpsACP,100.0%;KL55_03_wzi,100.0%;KL55_04_wza,100.0%;KL55_05_wzb,100.0%;KL55_06_wzc,100.0%;KL55_07_wcaA,100.0%;KL55_08_wcaJ,100.0%;KL55_09_wcpH,100.0%;KL55_10_wcpI,100.0%;KL55_11_wzy,100.0%;KL55_12_wcpJ,100.0%;KL55_13_wzx,100.0%;KL55_14,100.0%;KL55_15_gnd,100.0%;KL55_16_rmlB,100.0%;KL55_17_rmlA,100.0%;KL55_18_rmlD,100.0%;KL55_19_rmlC,100.0%;KL55_20_ugd,100.0%		0		0 / 20 (0%)		3	KL14_19_manC,100.0%;KL30_19_manB,99.15%;KL150_19_gmd,98.51%		O3/O3a	Very high		1	0.9919	0 bp	8 / 8 (100%)	O3/O3a_01_manC,99.79%;O3/O3a_02_manB,100.0%;O3/O3a_03_wzm,100.0%;O3/O3a_04_wzt,100.0%;O3/O3a_05_wbdD,98.87%;O3/O3a_06_wbdA,100.0%;O3/O3a_07_wbdB,99.74%;O3/O3a_08_wbdC,100.0%		0		0 / 8 (0%)		4	O12_01_rfbB,98.03%;OL101_03_rfbD,99.33%;O12_02_rfbA,97.59%;O12_04_rfbC,97.84%		O3	yes
QMP_B2-563	5151_3_2	ERS011927	ST178	2	1	1	1	40	1	61		KL38	Very high	*	1	0.9668	+32 bp	17 / 17 (100%)	KL38_01_galF,99.33%;KL38_02_cpsACP,100.0%;KL38_03_wzi,98.74%;KL38_04_wza,99.74%;KL38_05_wzb,100.0%;KL38_06_wzc,98.48%;KL38_07_wcaJ,98.74%;KL38_08_wzy,97.07%;KL38_09_wctM,96.81%;KL38_10_wcaN,96.59%;KL38_11_wzx,97.7%;KL38_12_wckS,96.39%;KL38_13_wckR,94.48%;KL38_14,97.92%;KL38_15,94.21%;KL38_16_gnd,99.4%;KL38_17_ugd,99.23%		0		0 / 17 (0%)		5	KL109_18_rmlB,100.0%;KL150_19_gmd,98.81%;KL55_18_rmlD,98.32%;KL19_17_rmlA,98.28%;KL14_24_rmlC,97.3%		O12	Very high		1	0.9802	-3 bp	8 / 8 (100%)	O12_01_rfbB,98.31%;O12_02_rfbA,98.97%;O12_03_rfbD,98.32%;O12_04_rfbC,97.84%;O12_05_wbbL,99.28%;O12_06_wzm,99.28%;O12_07_wzt,99.77%;O12_08_wbbB,98.99%		0		0 / 8 (0%)		0			O12	yes
QMP_M1-029	5235_2_6	ERS011991	ST223-1LV	2	-	2	1	10	1	46		KL107	None	?-+*	0.7307	0.8185	n/a	9 / 16 (56.2%)	KL107_01_galF,93.98%;KL107_03_wzi,88.49%;KL107_04_wza,90.93%;KL107_11_gnd,95.93%;KL107_12,99.15%;KL107_13,98.26%;KL107_14,98.99%;KL107_15,97.84%;KL107_16_ugd,99.49%	KL107_02_cpsACP;KL107_05_wzb;KL107_06_wzc;KL107_07_wbaP;KL107_08;KL107_09;KL107_10	1	KL119_02_cpsACP,99.52%	0 / 16 (0%)		3	KL6_19_manB,81.48%;KL120_20_ugd,90.75%;KL150_19_gmd,99.1%		OL101	Good	?-	0.9973	0.9495	n/a	8 / 9 (88.9%)	OL101_01_rfbB,97.46%;OL101_02_rfbA,97.92%;OL101_03_rfbD,98.65%;OL101_04_rfbC,96.76%;OL101_05_wbbL,98.92%;OL101_06_wzm,98.56%;OL101_07_wzt,99.32%;OL101_08_wbbB,95.63%	OL101_09_glycosylhydrolase	0		0 / 9 (0%)		0			OL101	yes
QMP_M1-030	5151_3_5	ERS011930	ST187	23	31	2	1	9	4	23		KL42	Very high		1	0.9981	+2 bp	20 / 20 (100%)	KL42_01_galF,99.33%;KL42_02_cpsACP,100.0%;KL42_03_wzi,99.79%;KL42_04_wza,100.0%;KL42_05_wzb,100.0%;KL42_06_wzc,99.59%;KL42_07_wcaJ,99.79%;KL42_08_wcuO,99.73%;KL42_09_wzy,100.0%;KL42_10_wcpV,100.0%;KL42_11_wcpW,99.52%;KL42_12_wcpX,100.0%;KL42_13_manC1,100.0%;KL42_14_algC,100.0%;KL42_15_wckG,100.0%;KL42_16_wckH,100.0%;KL42_17_wzx,99.79%;KL42_18_glf,100.0%;KL42_19_gnd,100.0%;KL42_20_ugd,100.0%		0		0 / 20 (0%)		2	KL24_19_ugd,99.49%;KL150_19_gmd,88.66%		O4	Very high		1	0.9994	0 bp	6 / 6 (100%)	O4_01_hydrolase,99.83%;O4_02_hypothetical,100.0%;O4_03_hypothetical,99.86%;O4_04_wzt,99.79%;O4_05_wzm,100.0%;O4_06_glycosyltransferase,100.0%		0		0 / 6 (0%)		0			O4	yes
QMP_M1-031	5151_3_6	ERS011931	ST224	2	1	2	6	9	1	10		KL42	Very high		1	0.998	+2 bp	20 / 20 (100%)	KL42_01_galF,99.33%;KL42_02_cpsACP,100.0%;KL42_03_wzi,99.79%;KL42_04_wza,100.0%;KL42_05_wzb,100.0%;KL42_06_wzc,99.72%;KL42_07_wcaJ,99.79%;KL42_08_wcuO,99.73%;KL42_09_wzy,99.76%;KL42_10_wcpV,100.0%;KL42_11_wcpW,99.52%;KL42_12_wcpX,100.0%;KL42_13_manC1,100.0%;KL42_14_algC,100.0%;KL42_15_wckG,100.0%;KL42_16_wckH,100.0%;KL42_17_wzx,99.79%;KL42_18_glf,100.0%;KL42_19_gnd,100.0%;KL42_20_ugd,100.0%		0		0 / 20 (0%)		6	KL16_22_ugd,99.49%;KL109_18_rmlB,100.0%;KL150_19_gmd,99.1%;KL52_20_rmlD,99.36%;KL17_17_rmlA,100.0%;KL142_20_rmlC,99.46%		OL101	High	*	1	0.9495	-15 bp	9 / 9 (100%)	OL101_01_rfbB,97.46%;OL101_02_rfbA,97.92%;OL101_03_rfbD,98.65%;OL101_04_rfbC,96.76%;OL101_05_wbbL,98.92%;OL101_06_wzm,98.56%;OL101_07_wzt,99.32%;OL101_08_wbbB,95.63%;OL101_09_glycosylhydrolase,92.51%		0		0 / 9 (0%)		0			OL101	yes
QMP_M1-042	5151_3_7	ERS011932	ST179	5	1	1	1	12	1	62		KL107	None	?-+*	0.7311	0.8186	n/a	9 / 16 (56.2%)	KL107_01_galF,93.98%;KL107_03_wzi,88.49%;KL107_04_wza,90.93%;KL107_11_gnd,95.93%;KL107_12,99.15%;KL107_13,98.26%;KL107_14,98.99%;KL107_15,97.84%;KL107_16_ugd,99.49%	KL107_02_cpsACP;KL107_05_wzb;KL107_06_wzc;KL107_07_wbaP;KL107_08;KL107_09;KL107_10	1	KL119_02_cpsACP,99.52%	0 / 16 (0%)		3	KL6_19_manB,81.48%;KL120_20_ugd,90.75%;KL150_19_gmd,99.1%		OL101	High	*	1	0.9495	-15 bp	9 / 9 (100%)	OL101_01_rfbB,97.46%;OL101_02_rfbA,97.92%;OL101_03_rfbD,98.65%;OL101_04_rfbC,96.76%;OL101_05_wbbL,98.92%;OL101_06_wzm,98.2%;OL101_07_wzt,99.32%;OL101_08_wbbB,95.63%;OL101_09_glycosylhydrolase,92.69%		0		0 / 9 (0%)		0			OL101	yes
QMP_M1-043	5151_3_8	ERS011933	ST207	16	18	21	33	42	22	63		KL48	Perfect		1	1	0 bp	21 / 21 (100%)	KL48_01_galF,100.0%;KL48_02_cpsACP,100.0%;KL48_03_wzi,100.0%;KL48_04_wza,100.0%;KL48_05_wzb,100.0%;KL48_06_wzc,100.0%;KL48_07_wcaA,100.0%;KL48_08_wcaJ,100.0%;KL48_09_wclL,100.0%;KL48_10_wzy,100.0%;KL48_11_wcqD,100.0%;KL48_12_wckU,100.0%;KL48_13,100.0%;KL48_14_wzx,100.0%;KL48_15_wcqE,100.0%;KL48_16_gnd,100.0%;KL48_17_rmlB,100.0%;KL48_18_rmlA,100.0%;KL48_19_rmlD,100.0%;KL48_20_rmlC,100.0%;KL48_21_u…		0		0 / 21 (0%)		3	KL14_19_manC,100.0%;KL30_19_manB,99.15%;KL150_19_gmd,85.29%		O3/O3a	Very high		1	0.9871	0 bp	8 / 8 (100%)	O3/O3a_01_manC,99.79%;O3/O3a_02_manB,100.0%;O3/O3a_03_wzm,100.0%;O3/O3a_04_wzt,100.0%;O3/O3a_05_wbdD,99.15%;O3/O3a_06_wbdA,97.74%;O3/O3a_07_wbdB,99.74%;O3/O3a_08_wbdC,100.0%		0		0 / 8 (0%)		4	O12_01_rfbB,98.31%;OL101_03_rfbD,99.66%;OL101_02_rfbA,99.31%;O12_04_rfbC,97.84%		O3	yes
QMP_M1-044	5151_3_9	ERS011934	ST191	4	3	1	1	43	1	13		KL107	None	?-+*	0.7311	0.8186	n/a	9 / 16 (56.2%)	KL107_01_galF,93.98%;KL107_03_wzi,88.49%;KL107_04_wza,90.93%;KL107_11_gnd,95.93%;KL107_12,99.15%;KL107_13,98.26%;KL107_14,98.99%;KL107_15,97.84%;KL107_16_ugd,99.49%	KL107_02_cpsACP;KL107_05_wzb;KL107_06_wzc;KL107_07_wbaP;KL107_08;KL107_09;KL107_10	1	KL119_02_cpsACP,99.52%	0 / 16 (0%)		3	KL6_19_manB,81.48%;KL120_20_ugd,90.75%;KL150_19_gmd,99.1%		OL101	High	*	1	0.9495	-15 bp	9 / 9 (100%)	OL101_01_rfbB,97.46%;OL101_02_rfbA,97.92%;OL101_03_rfbD,98.65%;OL101_04_rfbC,96.76%;OL101_05_wbbL,98.92%;OL101_06_wzm,98.56%;OL101_07_wzt,99.32%;OL101_08_wbbB,95.63%;OL101_09_glycosylhydrolase,92.51%		0		0 / 9 (0%)		0			OL101	yes
QMP_M1-051	5151_3_10	ERS011935	ST198	25	33	1	26	7	1	56		KL30	Very high	*	1	0.9645	-1 bp	20 / 20 (100%)	KL30_01_galF,99.33%;KL30_02_cpsACP,99.52%;KL30_03_wzi,99.21%;KL30_04_wza,100.0%;KL30_05_wzb,99.31%;KL30_06_wzc,99.31%;KL30_07_wcuL,100.0%;KL30_08_wzx,100.0%;KL30_09_wcuD,97.14%;KL30_10_wzy,93.15%;KL30_11_wckP,92.01%;KL30_12_wckO,93.59%;KL30_13_wckN,92.19%;KL30_14,94.17%;KL30_15_wcuG,91.83%;KL30_16_wcaJ,98.07%;KL30_17_gnd,99.36%;KL30_18_manC,99.15%;KL30_19_manB,99.79%;KL30_20_ugd,99.74%		0		0 / 20 (0%)		2	KL40_05_rfaG,97.89%;KL150_19_gmd,98.81%		O1v1	Very high		0.9999	0.9816	-2 bp	7 / 7 (100%)	O1/O2v1_01_wzm,100.0%;O1/O2v1_02_wzt,99.6%;O1/O2v1_03_wbbM,99.53%;O1/O2v1_04_glf,98.44%;O1/O2v1_05_wbbN,99.66%;O1/O2v1_06_wbbO,98.94%;O1/O2v1_07_kfoC,96.81%		0		0 / 7 (0%)		4	Extra_genes_wbbY/wbbZ_01_wbbY,99.87%;O3b_01_manC,99.58%;O3/O3a_02_manB,99.12%;Extra_genes_wbbY/wbbZ_02_wbbZ,100.0%		O1	yes
QMP_M1-198	5151_3_11	ERS011936	ST180	2	1	1	34	4	1	64		KL55	Very high	*	1	0.9616	+15 bp	20 / 20 (100%)	KL55_01_galF,99.0%;KL55_02_cpsACP,93.81%;KL55_03_wzi,98.33%;KL55_04_wza,100.0%;KL55_05_wzb,100.0%;KL55_06_wzc,99.72%;KL55_07_wcaA,99.67%;KL55_08_wcaJ,99.57%;KL55_09_wcpH,99.0%;KL55_10_wcpI,99.56%;KL55_11_wzy,98.36%;KL55_12_wcpJ,98.39%;KL55_13_wzx,99.29%;KL55_14,98.59%;KL55_15_gnd,99.79%;KL55_16_rmlB,98.87%;KL55_17_rmlA,98.26%;KL55_18_rmlD,98.99%;KL55_19_rmlC,96.76%;KL55_20_ugd,99.74%		0		0 / 20 (0%)		2	KL40_05_rfaG,98.16%;KL150_19_gmd,99.4%		O1v1	Very high		1	0.9847	0 bp	7 / 7 (100%)	O1/O2v1_01_wzm,100.0%;O1/O2v1_02_wzt,99.19%;O1/O2v1_03_wbbM,99.37%;O1/O2v1_04_glf,99.22%;O1/O2v1_05_wbbN,98.32%;O1/O2v1_06_wbbO,99.21%;O1/O2v1_07_kfoC,98.63%		0		0 / 7 (0%)		6	Extra_genes_wbbY/wbbZ_01_wbbY,99.6%;O12_01_rfbB,98.03%;OL101_03_rfbD,98.32%;OL101_02_rfbA,97.22%;Extra_genes_wbbY/wbbZ_02_wbbZ,100.0%;O12_04_rfbC,96.76%		O1	yes
QMP_M1-200	5151_6_1	ERS011950	ST116	15	1	1	18	1	1	4		KL11	High	*	1	0.9241	+17 bp	16 / 16 (100%)	KL11_01_galF,99.33%;KL11_02_cpsACP,91.43%;KL11_03_wzi,98.33%;KL11_04_wza,99.21%;KL11_05_wzb,98.62%;KL11_06_wzc,97.5%;KL11_07_wcaJ,97.85%;KL11_08_wzy,97.43%;KL11_09_wcuP,91.23%;KL11_10_wclO,97.28%;KL11_11_wcuC,92.62%;KL11_12_gnd,99.15%;KL11_13,90.97%;KL11_14_wbaZ,93.14%;KL11_15_wzx,95.25%;KL11_16_ugd,98.71%		0		0 / 16 (0%)		3	KL14_19_manC,100.0%;KL30_19_manB,99.15%;KL150_19_gmd,99.4%		O3/O3a	Very high	*	1	0.9553	0 bp	8 / 8 (100%)	O3/O3a_01_manC,99.79%;O3/O3a_02_manB,100.0%;O3/O3a_03_wzm,98.47%;O3/O3a_04_wzt,98.61%;O3/O3a_05_wbdD,94.5%;O3/O3a_06_wbdA,97.27%;O3/O3a_07_wbdB,99.74%;O3/O3a_08_wbdC,100.0%		0		0 / 8 (0%)		0			O3	yes
QMP_M1-217	5151_6_2	ERS011951	ST234	2	1	2	1	7	1	24		KL49	Good	?-+	1	0.9876	n/a	17 / 18 (94.4%)	KL49_01_galF,99.0%;KL49_02_cpsACP,98.1%;KL49_03_wzi,100.0%;KL49_04_wza,100.0%;KL49_05_wzb,100.0%;KL49_06_wzc,99.86%;KL49_07_wbaP,100.0%;KL49_08_wzy,100.0%;KL49_09_wcuI,100.0%;KL49_10_wcuF,100.0%;KL49_11_wclK,99.45%;KL49_12_wclW,100.0%;KL49_13_wzx,100.0%;KL49_14_wcpF,100.0%;KL49_15,100.0%;KL49_16_gnd,99.79%;KL49_18_manB,100.0%	KL49_17_manC	1	KL131_21_ugd,100.0%	0 / 18 (0%)		2	KL50_10,99.43%;KL150_19_gmd,84.98%		O3b	Good	?-	1	0.9937	n/a	7 / 8 (87.5%)	O3b_02_manB,99.77%;O3b_03_wzm,99.24%;O3b_04_wzt,99.54%;O3b_05_wbdD,99.71%;O3b_06_wbdA,99.88%;O3b_07_wbdB,99.48%;O3b_08_wbdC,100.0%	O3b_01_manC	0		0 / 8 (0%)		0			O3	yes
QMP_M1-218	5151_6_3	ERS011952	ST2140	2	6	1	3	1	4	15		KL18	Very high		1	0.9886	0 bp	21 / 21 (100%)	KL18_01_galF,98.66%;KL18_02_cpsACP,99.05%;KL18_03_wzi,98.12%;KL18_04_wza,99.74%;KL18_05_wzb,100.0%;KL18_06_wzc,99.72%;KL18_07_wcaJ,99.79%;KL18_08_wcaA,99.01%;KL18_09_wcuM,99.45%;KL18_10_wbbL,100.0%;KL18_11_wckF,99.73%;KL18_12_wzy,100.0%;KL18_13,100.0%;KL18_14_wcuH,100.0%;KL18_15_wzx,100.0%;KL18_16_gnd,100.0%;KL18_17_rmlB,99.15%;KL18_18_rmlA,100.0%;KL18_19_rmlD,99.66%;KL18_20_rmlC,100.0%;KL18_21_u…		0		0 / 21 (0%)		2	KL40_05_rfaG,98.16%;KL150_19_gmd,99.4%		O1v1	Very high		1	0.9833	-2 bp	7 / 7 (100%)	O1/O2v1_01_wzm,100.0%;O1/O2v1_02_wzt,99.6%;O1/O2v1_03_wbbM,99.37%;O1/O2v1_04_glf,98.7%;O1/O2v1_05_wbbN,100.0%;O1/O2v1_06_wbbO,99.21%;O1/O2v1_07_kfoC,97.04%		0		0 / 7 (0%)		6	Extra_genes_wbbY/wbbZ_01_wbbY,99.46%;O12_01_rfbB,98.59%;OL101_03_rfbD,98.65%;OL101_02_rfbA,97.92%;Extra_genes_wbbY/wbbZ_02_wbbZ,99.63%;O12_04_rfbC,97.84%		O1	yes
QMP_M1-220	5151_6_4	ERS011953	ST183	26	1	1	1	7	4	65		KL125	High	*	1	0.904	-10 bp	18 / 18 (100%)	KL125_01_galF,98.66%;KL125_02_cpsACP,96.67%;KL125_03_wzi,98.33%;KL125_04_wza,98.94%;KL125_05_wzb,94.41%;KL125_06_wzc,96.38%;KL125_07_wbaP,93.28%;KL125_08_wcaN,90.62%;KL125_09_wzy,92.91%;KL125_10,87.57%;KL125_11,91.48%;KL125_12_wcaG,92.73%;KL125_13_wcuH,91.91%;KL125_14_wzx,91.53%;KL125_15,86.39%;KL125_16,85.85%;KL125_17_gnd,97.65%;KL125_18_ugd,99.74%		0		0 / 18 (0%)		3	KL14_19_manC,100.0%;KL30_19_manB,98.93%;KL150_19_gmd,99.1%		O5	High	*	1	0.9439	0 bp	8 / 8 (100%)	O5_01_manC,99.58%;O5_02_manB,99.56%;O5_03_wzm,99.25%;O5_04_wzt,98.77%;O5_05_wbdD,94.37%;O5_06_wbdA,95.3%;O5_07_wbdB,99.74%;O5_08_wbdC,100.0%		0		0 / 8 (0%)		0			O5	yes
QMP_M1-222	5151_6_5	ERS011954	ST213	2	1	1	43	10	5	13		KL30	Very high		1	0.9933	+21 bp	20 / 20 (100%)	KL30_01_galF,99.33%;KL30_02_cpsACP,99.05%;KL30_03_wzi,100.0%;KL30_04_wza,100.0%;KL30_05_wzb,100.0%;KL30_06_wzc,100.0%;KL30_07_wcuL,99.68%;KL30_08_wzx,100.0%;KL30_09_wcuD,99.74%;KL30_10_wzy,100.0%;KL30_11_wckP,100.0%;KL30_12_wckO,99.74%;KL30_13_wckN,100.0%;KL30_14,100.0%;KL30_15_wcuG,100.0%;KL30_16_wcaJ,99.79%;KL30_17_gnd,99.79%;KL30_18_manC,99.58%;KL30_19_manB,100.0%;KL30_20_ugd,99.49%		0		0 / 20 (0%)		4	KL40_03_wcpO,98.79%;KL40_04,99.26%;KL40_05_rfaG,99.74%;KL150_19_gmd,99.1%		O1v2	Very high		1	0.9885	-2 bp	10 / 10 (100%)	O1/O2v2_01_wzm,100.0%;O1/O2v2_02_wzt,99.6%;O1/O2v2_03_wbbM,100.0%;O1/O2v2_04_glf,99.22%;O1/O2v2_05_wbbN,97.99%;O1/O2v2_06_wbbO,100.0%;O1/O2v2_07_kfoC,98.76%;O1/O2v2_08_gmlC,97.33%;O1/O2v2_09_gmlB,98.78%;O1/O2v2_10_gmlA,100.0%		0		0 / 10 (0%)		4	Extra_genes_wbbY/wbbZ_01_wbbY,99.6%;O3b_01_manC,100.0%;O3/O3a_02_manB,99.12%;Extra_genes_wbbY/wbbZ_02_wbbZ,99.63%		O1	yes
QMP_M1-375	5151_6_6	ERS011955	ST185	2	30	2	1	10	4	12		KL130	Very high		1	0.9996	+8 bp	23 / 23 (100%)	KL130_01_galF,100.0%;KL130_02_cpsACP,100.0%;KL130_03_wzi,100.0%;KL130_04_wza,100.0%;KL130_05_wzb,100.0%;KL130_06_wzc,99.86%;KL130_07_wbaP,100.0%;KL130_08_wzy,100.0%;KL130_09_wclQ,100.0%;KL130_10_wclP,100.0%;KL130_11_wzx,100.0%;KL130_12_wcuQ,100.0%;KL130_13_wcuK,100.0%;KL130_14,99.71%;KL130_15_wbaZ,100.0%;KL130_16_gnd,100.0%;KL130_17_manC,100.0%;KL130_18_manB,100.0%;KL130_19_rmlB,99.72%;KL130_20_r…		0		0 / 23 (0%)		4	KL40_03_wcpO,100.0%;KL40_04,100.0%;KL40_05_rfaG,99.74%;KL150_19_gmd,98.81%		O1v2	Very high		1	0.9873	0 bp	10 / 10 (100%)	O1/O2v2_01_wzm,100.0%;O1/O2v2_02_wzt,99.6%;O1/O2v2_03_wbbM,99.05%;O1/O2v2_04_glf,98.96%;O1/O2v2_05_wbbN,98.99%;O1/O2v2_06_wbbO,99.47%;O1/O2v2_07_kfoC,99.5%;O1/O2v2_08_gmlC,97.74%;O1/O2v2_09_gmlB,99.08%;O1/O2v2_10_gmlA,100.0%		0		0 / 10 (0%)		8	Extra_genes_wbbY/wbbZ_01_wbbY,99.6%;O3/O3a_01_manC,100.0%;O3/O3a_02_manB,98.68%;O12_01_rfbB,98.59%;OL101_03_rfbD,98.99%;OL101_02_rfbA,97.92%;Extra_genes_wbbY/wbbZ_02_wbbZ,100.0%;O12_04_rfbC,97.84%		O1	yes
QMP_M1-376	5151_6_7	ERS011956	ST228	2	3	6	1	27	5	4		KL57	Good	?-*	1	0.9735	n/a	17 / 18 (94.4%)	KL57_01_galF,99.0%;KL57_02_cpsACP,94.29%;KL57_03_wzi,98.33%;KL57_04_wza,99.47%;KL57_05_wzb,99.31%;KL57_06_wzc,99.17%;KL57_07_wcaJ,98.74%;KL57_08_wzx,99.8%;KL57_09_wckX,99.2%;KL57_10_wckW,98.9%;KL57_11_wzy,96.44%;KL57_12,99.53%;KL57_14_wbaZ,99.74%;KL57_15_gnd,99.15%;KL57_16_manC,100.0%;KL57_17_manB,99.78%;KL57_18_ugd,99.74%	KL57_13_vanT	0		0 / 18 (0%)		4	KL40_03_wcpO,99.39%;KL40_04,99.5%;KL40_05_rfaG,99.21%;KL150_19_gmd,84.68%		O1v2	Very high		1	0.9843	0 bp	10 / 10 (100%)	O1/O2v2_01_wzm,99.61%;O1/O2v2_02_wzt,99.19%;O1/O2v2_03_wbbM,98.26%;O1/O2v2_04_glf,98.96%;O1/O2v2_05_wbbN,98.32%;O1/O2v2_06_wbbO,99.47%;O1/O2v2_07_kfoC,99.01%;O1/O2v2_08_gmlC,97.54%;O1/O2v2_09_gmlB,99.08%;O1/O2v2_10_gmlA,100.0%		0		0 / 10 (0%)		4	Extra_genes_wbbY/wbbZ_01_wbbY,99.46%;O3b_01_manC,100.0%;O3/O3a_02_manB,99.12%;Extra_genes_wbbY/wbbZ_02_wbbZ,99.63%		O1	yes
QMP_M1-378	5151_6_8	ERS011957	ST199	4	34	1	1	21	1	35		KL107	None	?-	0.8339	0.853	n/a	8 / 16 (50%)	KL107_01_galF,99.0%;KL107_02_cpsACP,97.14%;KL107_03_wzi,97.28%;KL107_04_wza,95.2%;KL107_11_gnd,99.15%;KL107_14,98.99%;KL107_15,98.3%;KL107_16_ugd,99.74%	KL107_05_wzb;KL107_06_wzc;KL107_07_wbaP;KL107_08;KL107_09;KL107_10;KL107_12;KL107_13	0		0 / 16 (0%)		1	KL150_19_gmd,99.1%		OL101	Good	?-*	1	0.919	n/a	7 / 9 (77.8%)	OL101_03_rfbD,98.65%;OL101_04_rfbC,96.59%;OL101_05_wbbL,98.92%;OL101_06_wzm,98.92%;OL101_07_wzt,99.32%;OL101_08_wbbB,95.71%;OL101_09_glycosylhydrolase,92.69%	OL101_01_rfbB;OL101_02_rfbA	0		0 / 9 (0%)		0			OL101	yes
QMP_M1-406	5151_6_9	ERS011958	ST237	4	1	2	2	10	10	43		KL31	Good	?-	1	0.9945	n/a	19 / 20 (95%)	KL31_01_galF,99.67%;KL31_02_cpsACP,100.0%;KL31_03_wzi,100.0%;KL31_04_wza,100.0%;KL31_05_wzb,100.0%;KL31_06_wzc,100.0%;KL31_07_wctG,100.0%;KL31_08_wcuP,100.0%;KL31_09_wzy,100.0%;KL31_10_wcuC,100.0%;KL31_11_wbaZ,99.74%;KL31_12_wcaJ,99.79%;KL31_13_wctH,100.0%;KL31_14_wctI,99.67%;KL31_15_wzx,100.0%;KL31_16_wcuJ,100.0%;KL31_17_gnd,99.79%;KL31_19_manB,99.1%;KL31_20_ugd,99.74%	KL31_18_manC	0		0 / 20 (0%)		2	KL50_10,99.62%;KL150_19_gmd,99.4%		O3b	Good	?-	1	0.9922	n/a	7 / 8 (87.5%)	O3b_02_manB,99.78%;O3b_03_wzm,99.24%;O3b_04_wzt,99.77%;O3b_05_wbdD,99.85%;O3b_06_wbdA,99.76%;O3b_07_wbdB,99.74%;O3b_08_wbdC,100.0%	O3b_01_manC	0		0 / 8 (0%)		0			O3	yes
QMP_M1-407	5235_2_11	ERS011996	ST230	2	1	2	1	13	1	38		KL107	None	?-+*	0.7296	0.8186	n/a	9 / 16 (56.2%)	KL107_01_galF,93.98%;KL107_03_wzi,88.49%;KL107_04_wza,90.93%;KL107_11_gnd,95.93%;KL107_12,99.15%;KL107_13,98.26%;KL107_14,98.99%;KL107_15,97.84%;KL107_16_ugd,99.49%	KL107_02_cpsACP;KL107_05_wzb;KL107_06_wzc;KL107_07_wbaP;KL107_08;KL107_09;KL107_10	1	KL119_02_cpsACP,99.52%	0 / 16 (0%)		3	KL6_19_manB,81.48%;KL120_20_ugd,90.75%;KL150_19_gmd,99.1%		OL101	High	*	1	0.9495	-15 bp	9 / 9 (100%)	OL101_01_rfbB,97.46%;OL101_02_rfbA,97.92%;OL101_03_rfbD,98.65%;OL101_04_rfbC,96.76%;OL101_05_wbbL,98.92%;OL101_06_wzm,98.56%;OL101_07_wzt,99.32%;OL101_08_wbbB,95.63%;OL101_09_glycosylhydrolase,92.51%		0		0 / 9 (0%)		0			OL101	yes
QMP_M1-413	5151_6_10	ERS011959	ST221	2	5	1	6	9	1	10		KL107	None	?-+*	0.7331	0.8186	n/a	9 / 16 (56.2%)	KL107_01_galF,93.98%;KL107_03_wzi,88.49%;KL107_04_wza,90.93%;KL107_11_gnd,95.93%;KL107_12,99.15%;KL107_13,98.26%;KL107_14,98.99%;KL107_15,97.84%;KL107_16_ugd,99.49%	KL107_02_cpsACP;KL107_05_wzb;KL107_06_wzc;KL107_07_wbaP;KL107_08;KL107_09;KL107_10	1	KL119_02_cpsACP,99.52%	0 / 16 (0%)		3	KL6_19_manB,81.48%;KL120_20_ugd,90.75%;KL150_19_gmd,99.1%		OL101	High	*	1	0.9495	-15 bp	9 / 9 (100%)	OL101_01_rfbB,97.46%;OL101_02_rfbA,97.92%;OL101_03_rfbD,98.65%;OL101_04_rfbC,96.76%;OL101_05_wbbL,98.92%;OL101_06_wzm,98.56%;OL101_07_wzt,99.32%;OL101_08_wbbB,95.63%;OL101_09_glycosylhydrolase,92.51%		0		0 / 9 (0%)		0			OL101	yes
QMP_M1-414	5235_2_7	ERS011992	ST211	2	1	2	42	26	4	18		KL17	Very high		1	0.9852	-3 bp	20 / 20 (100%)	KL17_01_galF,100.0%;KL17_02_cpsACP,98.57%;KL17_03_wzi,98.12%;KL17_04_wza,99.47%;KL17_05_wzb,100.0%;KL17_06_wzc,99.86%;KL17_07_wzy,98.87%;KL17_08_wctR,99.72%;KL17_09_wctS,99.29%;KL17_10_wctT,99.73%;KL17_11_wctU,99.73%;KL17_12_wcaJ,99.57%;KL17_13_wcmZ,99.67%;KL17_14_wzx,100.0%;KL17_15_gnd,99.36%;KL17_16_rmlB,99.44%;KL17_17_rmlA,100.0%;KL17_18_rmlD,100.0%;KL17_19_rmlC,99.46%;KL17_20_ugd,99.49%		0		0 / 20 (0%)		1	KL150_19_gmd,88.96%		O4	Very high		1	0.9976	+1 bp	6 / 6 (100%)	O4_01_hydrolase,99.83%;O4_02_hypothetical,99.75%;O4_03_hypothetical,99.86%;O4_04_wzt,100.0%;O4_05_wzm,98.77%;O4_06_glycosyltransferase,99.74%		0		0 / 6 (0%)		4	O12_01_rfbB,97.46%;OL101_03_rfbD,98.65%;OL101_02_rfbA,97.92%;O12_04_rfbC,97.84%		O4	yes
QMP_M1-415	5151_6_11	ERS011960	ST221	2	5	1	6	9	1	10		KL107	None	?-+*	0.7331	0.8186	n/a	9 / 16 (56.2%)	KL107_01_galF,93.98%;KL107_03_wzi,88.49%;KL107_04_wza,90.93%;KL107_11_gnd,95.93%;KL107_12,99.15%;KL107_13,98.26%;KL107_14,98.99%;KL107_15,97.84%;KL107_16_ugd,99.49%	KL107_02_cpsACP;KL107_05_wzb;KL107_06_wzc;KL107_07_wbaP;KL107_08;KL107_09;KL107_10	1	KL119_02_cpsACP,99.52%	0 / 16 (0%)		3	KL6_19_manB,81.48%;KL120_20_ugd,90.75%;KL150_19_gmd,99.1%		OL101	High	*	1	0.9495	-15 bp	9 / 9 (100%)	OL101_01_rfbB,97.46%;OL101_02_rfbA,97.92%;OL101_03_rfbD,98.65%;OL101_04_rfbC,96.76%;OL101_05_wbbL,98.92%;OL101_06_wzm,98.56%;OL101_07_wzt,99.32%;OL101_08_wbbB,95.63%;OL101_09_glycosylhydrolase,92.51%		0		0 / 9 (0%)		0			OL101	yes
QMP_M1-418	5235_2_12	ERS011997	ST873-1LV	14	1	2	1	7	4	-		KL143	None	?-+*	0.8773	0.9081	n/a	13 / 21 (61.9%)	KL143_01_galF,99.33%;KL143_02_cpsACP,99.52%;KL143_03_wzi,93.75%;KL143_04_wza,83.02%;KL143_10_wcuD,96.89%;KL143_13,97.83%;KL143_14,99.06%;KL143_15_wzx,98.8%;KL143_16_wcsW,97.04%;KL143_17,94.05%;KL143_18_gnd,98.29%;KL143_19_manC,99.15%;KL143_21_ugd,99.49%	KL143_05_wzb;KL143_06_wzc;KL143_07_wbaP;KL143_08;KL143_09_wzy;KL143_11_wcuE;KL143_12_wbaZ;KL143_20_manB	3	KL117_06_wzc,99.72%;KL117_07_wbaP,99.16%;KL117_05_wzb,100.0%	0 / 21 (0%)		4	KL40_03_wcpO,99.6%;KL40_04,99.5%;KL40_05_rfaG,99.48%;KL150_19_gmd,98.81%		O2v2	Very high		1	0.9835	0 bp	10 / 10 (100%)	O1/O2v2_01_wzm,99.61%;O1/O2v2_02_wzt,99.19%;O1/O2v2_03_wbbM,98.42%;O1/O2v2_04_glf,98.96%;O1/O2v2_05_wbbN,97.99%;O1/O2v2_06_wbbO,99.73%;O1/O2v2_07_kfoC,99.01%;O1/O2v2_08_gmlC,97.74%;O1/O2v2_09_gmlB,99.08%;O1/O2v2_10_gmlA,100.0%		0		0 / 10 (0%)		1	O3b_01_manC,97.46%		O2	yes
QMP_M1-428	5151_6_12	ERS011961	ST214	16	24	42	33	50	29	75		KL143	Very high	*	1	0.9541	+12 bp	21 / 21 (100%)	KL143_01_galF,99.33%;KL143_02_cpsACP,94.29%;KL143_03_wzi,98.33%;KL143_04_wza,100.0%;KL143_05_wzb,97.93%;KL143_06_wzc,98.61%;KL143_07_wbaP,98.95%;KL143_08,93.32%;KL143_09_wzy,98.51%;KL143_10_wcuD,95.85%;KL143_11_wcuE,97.13%;KL143_12_wbaZ,98.18%;KL143_13,96.09%;KL143_14,99.06%;KL143_15_wzx,96.64%;KL143_16_wcsW,97.04%;KL143_17,93.43%;KL143_18_gnd,98.51%;KL143_19_manC,97.67%;KL143_20_manB,99.78%;KL14…		0		0 / 21 (0%)		3	KL49_17_manC,99.58%;KL30_19_manB,99.15%;KL150_19_gmd,98.51%		O3/O3a	Very high		1	0.9855	-3 bp	8 / 8 (100%)	O3/O3a_01_manC,99.58%;O3/O3a_02_manB,100.0%;O3/O3a_03_wzm,100.0%;O3/O3a_04_wzt,100.0%;O3/O3a_05_wbdD,99.15%;O3/O3a_06_wbdA,97.62%;O3/O3a_07_wbdB,100.0%;O3/O3a_08_wbdC,100.0%		0		0 / 8 (0%)		2	O3/O3a_01_manC,99.58%;O3/O3a_02_manB,99.12%		O3	yes
QMP_M1-557	5151_5_1	ERS011938	ST35	2	1	2	1	10	1	19		KL22	Very high		1	0.9948	+1 bp	18 / 18 (100%)	KL22_01_galF,100.0%;KL22_02_cpsACP,99.52%;KL22_03_wzi,100.0%;KL22_04_wza,99.74%;KL22_05_wzb,100.0%;KL22_06_wzc,99.86%;KL22_07_wzy,99.48%;KL22_08,100.0%;KL22_09,98.99%;KL22_10_wfeD,99.59%;KL22_11_wzx,100.0%;KL22_12_rutE,99.73%;KL22_13,100.0%;KL22_14,100.0%;KL22_15_wcaJ,100.0%;KL22_16_gnd,99.79%;KL22_17,99.7%;KL22_18_ugd,99.74%		0		0 / 18 (0%)		2	KL40_05_rfaG,98.16%;KL150_19_gmd,100.0%		O1v1	Very high		1	0.9812	-2 bp	7 / 7 (100%)	O1/O2v1_01_wzm,100.0%;O1/O2v1_02_wzt,99.6%;O1/O2v1_03_wbbM,99.37%;O1/O2v1_04_glf,98.18%;O1/O2v1_05_wbbN,98.32%;O1/O2v1_06_wbbO,99.21%;O1/O2v1_07_kfoC,97.27%		0		0 / 7 (0%)		2	Extra_genes_wbbY/wbbZ_01_wbbY,99.46%;Extra_genes_wbbY/wbbZ_02_wbbZ,100.0%		O1	yes
QMP_M1-559	5151_5_2	ERS011939	ST181	2	1	37	1	1	1	42		KL40	Good	?	1	0.9997	n/a	28 / 28 (100%)	KL40_01_galF,99.33%;KL40_02_cpsACP,100.0%;KL40_03_wcpO,100.0%;KL40_04,100.0%;KL40_05_rfaG,100.0%;KL40_06,100.0%;KL40_07,100.0%;KL40_08,100.0%;KL40_09_wza,100.0%;KL40_10_wzb,100.0%;KL40_11_wzc,100.0%;KL40_12_wbaP,100.0%;KL40_13_wzy,100.0%;KL40_14_wcuD,100.0%;KL40_15_wcpR,100.0%;KL40_16_wzx,99.77%;KL40_17_wcpS,100.0%;KL40_18_wbaZ,100.0%;KL40_19,99.88%;KL40_20_wcuE,100.0%;KL40_21_gnd,100.0%;KL40_22_…		0		0 / 28 (0%)		1	KL150_19_gmd,98.81%		O2v2	Very high		1	0.9857	0 bp	10 / 10 (100%)	O1/O2v2_01_wzm,100.0%;O1/O2v2_02_wzt,99.19%;O1/O2v2_03_wbbM,98.58%;O1/O2v2_04_glf,98.96%;O1/O2v2_05_wbbN,98.66%;O1/O2v2_06_wbbO,99.73%;O1/O2v2_07_kfoC,99.5%;O1/O2v2_08_gmlC,97.74%;O1/O2v2_09_gmlB,99.08%;O1/O2v2_10_gmlA,100.0%		0		0 / 10 (0%)		6	O3/O3a_01_manC,95.55%;OL104_02_manB,93.19%;O12_01_rfbB,94.08%;OL101_02_rfbA,96.21%;OL102_03_rfbD,91.92%;O12_04_rfbC,97.84%		O2	yes
QMP_M1-560	5151_5_3	ERS011940	ST227	5	3	1	1	17	4	26		KL64	Very high		1	0.9991	0 bp	24 / 24 (100%)	KL64_01_galF,100.0%;KL64_02_cpsACP,100.0%;KL64_03_wzi,100.0%;KL64_04_wza,100.0%;KL64_05_wzb,100.0%;KL64_06_wzc,100.0%;KL64_07_wzx,99.8%;KL64_08_wcoV,100.0%;KL64_09,100.0%;KL64_10_wzy,100.0%;KL64_11_wcoU,99.69%;KL64_12_wcoT,99.71%;KL64_13_wcsF,100.0%;KL64_14_wcuK,100.0%;KL64_15_wbaZ,100.0%;KL64_16_wcaJ,100.0%;KL64_17_gnd,100.0%;KL64_18_manC,100.0%;KL64_19_manB,100.0%;KL64_20_rmlB,100.0%;KL64_21_rm…		0		0 / 24 (0%)		2	KL40_05_rfaG,98.16%;KL150_19_gmd,98.81%		O1v1	Very high		1	0.9865	0 bp	7 / 7 (100%)	O1/O2v1_01_wzm,100.0%;O1/O2v1_02_wzt,100.0%;O1/O2v1_03_wbbM,99.37%;O1/O2v1_04_glf,97.92%;O1/O2v1_05_wbbN,96.98%;O1/O2v1_06_wbbO,99.21%;O1/O2v1_07_kfoC,99.77%		0		0 / 7 (0%)		8	Extra_genes_wbbY/wbbZ_01_wbbY,99.33%;O3b_01_manC,100.0%;O3/O3a_02_manB,98.68%;O12_01_rfbB,97.75%;OL101_03_rfbD,98.65%;OL101_02_rfbA,97.22%;Extra_genes_wbbY/wbbZ_02_wbbZ,99.63%;O12_04_rfbC,96.76%		O1	yes
QMP_M1-561	5151_5_4	ERS011941	ST228	2	3	6	1	27	5	4		KL57	Good	?-*	1	0.9736	n/a	17 / 18 (94.4%)	KL57_01_galF,99.0%;KL57_02_cpsACP,94.29%;KL57_03_wzi,98.33%;KL57_04_wza,99.47%;KL57_05_wzb,100.0%;KL57_06_wzc,99.17%;KL57_07_wcaJ,98.74%;KL57_08_wzx,99.8%;KL57_09_wckX,99.2%;KL57_10_wckW,98.9%;KL57_11_wzy,96.44%;KL57_12,99.53%;KL57_14_wbaZ,99.74%;KL57_15_gnd,99.36%;KL57_16_manC,100.0%;KL57_17_manB,99.78%;KL57_18_ugd,99.74%	KL57_13_vanT	0		0 / 18 (0%)		4	KL40_03_wcpO,99.39%;KL40_04,99.5%;KL40_05_rfaG,99.21%;KL150_19_gmd,84.68%		O1v2	Very high		1	0.9843	0 bp	10 / 10 (100%)	O1/O2v2_01_wzm,99.61%;O1/O2v2_02_wzt,99.19%;O1/O2v2_03_wbbM,98.26%;O1/O2v2_04_glf,98.96%;O1/O2v2_05_wbbN,98.32%;O1/O2v2_06_wbbO,99.47%;O1/O2v2_07_kfoC,99.01%;O1/O2v2_08_gmlC,97.54%;O1/O2v2_09_gmlB,99.08%;O1/O2v2_10_gmlA,100.0%		0		0 / 10 (0%)		4	Extra_genes_wbbY/wbbZ_01_wbbY,99.46%;O3b_01_manC,100.0%;O3/O3a_02_manB,99.12%;Extra_genes_wbbY/wbbZ_02_wbbZ,99.63%		O1	yes
QMP_M1-562	5151_5_5	ERS011942	ST228	2	3	6	1	27	5	4		KL57	Good	?-*	1	0.9736	n/a	17 / 18 (94.4%)	KL57_01_galF,99.0%;KL57_02_cpsACP,94.29%;KL57_03_wzi,98.33%;KL57_04_wza,99.47%;KL57_05_wzb,100.0%;KL57_06_wzc,99.17%;KL57_07_wcaJ,98.74%;KL57_08_wzx,99.8%;KL57_09_wckX,99.2%;KL57_10_wckW,98.9%;KL57_11_wzy,96.44%;KL57_12,99.53%;KL57_14_wbaZ,99.74%;KL57_15_gnd,99.36%;KL57_16_manC,100.0%;KL57_17_manB,99.78%;KL57_18_ugd,99.74%	KL57_13_vanT	0		0 / 18 (0%)		4	KL40_03_wcpO,99.39%;KL40_04,99.5%;KL40_05_rfaG,99.21%;KL150_19_gmd,84.68%		O1v2	Very high		1	0.9843	0 bp	10 / 10 (100%)	O1/O2v2_01_wzm,99.61%;O1/O2v2_02_wzt,99.19%;O1/O2v2_03_wbbM,98.26%;O1/O2v2_04_glf,98.96%;O1/O2v2_05_wbbN,98.32%;O1/O2v2_06_wbbO,99.47%;O1/O2v2_07_kfoC,99.01%;O1/O2v2_08_gmlC,97.54%;O1/O2v2_09_gmlB,99.08%;O1/O2v2_10_gmlA,100.0%		0		0 / 10 (0%)		4	Extra_genes_wbbY/wbbZ_01_wbbY,99.46%;O3b_01_manC,100.0%;O3/O3a_02_manB,99.12%;Extra_genes_wbbY/wbbZ_02_wbbZ,99.63%		O1	yes
QMP_M1-726	5151_5_6	ERS011943	ST208	16	24	21	27	52	22	67		KL123	Very high	*	0.9958	0.9549	+66 bp	16 / 16 (100%)	KL123_01_galF,98.33%;KL123_02_cpsACP,97.14%;KL123_03_wzi,97.7%;KL123_04_wza,99.74%;KL123_05_wzb,99.31%;KL123_06_wzc,99.31%;KL123_07_wckV,94.77%;KL123_08_wcoX,92.99%;KL123_09_wzy,98.85%;KL123_10_wcuF,96.48%;KL123_11_wckY,98.15%;KL123_12_wzx,98.81%;KL123_13,95.4%;KL123_14_wcaJ,99.15%;KL123_15_gnd,98.08%;KL123_16_ugd,99.74%		0		0 / 16 (0%)		3	KL49_17_manC,100.0%;KL30_19_manB,98.93%;KL150_19_gmd,98.51%		O3/O3a	Very high		1	0.994	0 bp	8 / 8 (100%)	O3/O3a_01_manC,100.0%;O3/O3a_02_manB,99.78%;O3/O3a_03_wzm,100.0%;O3/O3a_04_wzt,100.0%;O3/O3a_05_wbdD,99.44%;O3/O3a_06_wbdA,100.0%;O3/O3a_07_wbdB,100.0%;O3/O3a_08_wbdC,99.73%		0		0 / 8 (0%)		0			O3	yes
QMP_M1-728	5151_5_7	ERS011944	ST34	2	3	6	1	9	7	4		KL35	Very high		1	0.9891	0 bp	20 / 20 (100%)	KL35_01_galF,100.0%;KL35_02_cpsACP,98.57%;KL35_03_wzi,98.33%;KL35_04_wza,100.0%;KL35_05_wzb,99.31%;KL35_06_wzc,99.58%;KL35_07_wzy,98.02%;KL35_08_wcuC,99.76%;KL35_09_wckM,99.74%;KL35_10_wckL,99.47%;KL35_11_wcuQ,100.0%;KL35_12_wzx,99.8%;KL35_13_wckK,99.69%;KL35_14_wbaZ,99.22%;KL35_15_wcaJ,100.0%;KL35_16_wclK,96.12%;KL35_17_gnd,99.79%;KL35_18_manC,99.36%;KL35_19_manB,99.56%;KL35_20_ugd,99.49%		0		0 / 20 (0%)		3	KL40_04,99.26%;KL40_05_rfaG,99.74%;KL150_19_gmd,98.81%		O2v1	Good	-+	0.9302	0.9397	-285 bp	6 / 7 (85.7%)	O1/O2v1_01_wzm,100.0%;O1/O2v1_02_wzt,99.6%;O1/O2v1_03_wbbM,99.37%;O1/O2v1_04_glf,97.92%;O1/O2v1_05_wbbN,98.32%;O1/O2v1_06_wbbO,98.14%	O1/O2v1_07_kfoC	1	O1/O2v2_07_kfoC,99.75%	0 / 7 (0%)		2	O3b_01_manC,99.58%;O3/O3a_02_manB,98.68%		O2	yes
QMP_M1-761	5151_5_8	ERS011945	ST22	2	3	1	1	1	4	4		KL123	High	*	0.9951	0.9483	+69 bp	16 / 16 (100%)	KL123_01_galF,98.66%;KL123_02_cpsACP,92.86%;KL123_03_wzi,96.23%;KL123_04_wza,98.94%;KL123_05_wzb,99.31%;KL123_06_wzc,98.89%;KL123_07_wckV,95.42%;KL123_08_wcoX,91.08%;KL123_09_wzy,96.84%;KL123_10_wcuF,95.93%;KL123_11_wckY,98.15%;KL123_12_wzx,99.05%;KL123_13,95.55%;KL123_14_wcaJ,99.36%;KL123_15_gnd,98.51%;KL123_16_ugd,99.23%		0		0 / 16 (0%)		2	KL14_19_manC,99.58%;KL150_19_gmd,99.4%		O5	Good	?-*	0.9978	0.9417	n/a	7 / 8 (87.5%)	O5_01_manC,99.15%;O5_03_wzm,99.25%;O5_04_wzt,98.52%;O5_05_wbdD,94.13%;O5_06_wbdA,95.3%;O5_07_wbdB,99.74%;O5_08_wbdC,100.0%	O5_02_manB	0		0 / 8 (0%)		0			O5	yes
QMP_M1-763	5151_5_9	ERS011946	ST209	16	18	21	27	44	22	67		KL63	Very high		1	0.9596	-1 bp	20 / 20 (100%)	KL63_01_galF,98.66%;KL63_02_cpsACP,96.19%;KL63_03_wzi,98.61%;KL63_04_wza,99.47%;KL63_05_wzb,99.32%;KL63_06_wzc,99.03%;KL63_07_wbaP,98.1%;KL63_08_wcsD,96.34%;KL63_09_wzx,97.55%;KL63_10_wzy,97.91%;KL63_11_wcsE,96.68%;KL63_12_gmd,99.73%;KL63_13_wcaG,97.83%;KL63_14,95.97%;KL63_15_wcaI,97.31%;KL63_16,96.5%;KL63_17_gnd,99.17%;KL63_18_manC,97.88%;KL63_19_manB,99.56%;KL63_20_ugd,99.74%		0		0 / 20 (0%)		1	KL150_19_gmd,84.98%		O3/O3a	Good	?	1	0.9931	n/a	8 / 8 (100%)	O3/O3a_01_manC,100.0%;O3/O3a_02_manB,99.12%;O3/O3a_03_wzm,100.0%;O3/O3a_04_wzt,100.0%;O3/O3a_05_wbdD,99.29%;O3/O3a_06_wbdA,99.88%;O3/O3a_07_wbdB,100.0%;O3/O3a_08_wbdC,100.0%		0		0 / 8 (0%)		0			O3	yes
QMP_M1-765	5151_5_10	ERS011947	ST210	16	29	21	40	49	17	74		KL24	Very high	*	1	0.9543	-14 bp	19 / 19 (100%)	KL24_01_galF,99.67%;KL24_02_cpsACP,96.19%;KL24_03_wzi,97.7%;KL24_04_wza,99.74%;KL24_05_wzb,97.24%;KL24_06_wzc,99.3%;KL24_07_wcuD,96.86%;KL24_08_wcuC,95.82%;KL24_09_wcuV,96.35%;KL24_10_wbaZ,97.93%;KL24_11_wcaJ,98.5%;KL24_12_wcuE,96.68%;KL24_13_wcuG,95.25%;KL24_14_wzy,93.49%;KL24_15_wzx,97.7%;KL24_16_gnd,99.57%;KL24_17_manC,99.79%;KL24_18_manB,99.78%;KL24_19_ugd,99.49%		0		0 / 19 (0%)		2	KL40_05_rfaG,96.58%;KL150_19_gmd,98.21%		O2v1	High	*	0.9999	0.9397	-4 bp	7 / 7 (100%)	O1/O2v1_01_wzm,98.83%;O1/O2v1_02_wzt,97.98%;O1/O2v1_03_wbbM,97.47%;O1/O2v1_04_glf,98.7%;O1/O2v1_05_wbbN,97.32%;O1/O2v1_06_wbbO,97.62%;O1/O2v1_07_kfoC,89.75%		0		0 / 7 (0%)		2	O3/O3a_01_manC,100.0%;O3/O3a_02_manB,99.12%		O2	yes
QMP_M1-766	5151_5_11	ERS011948	ST232	4	3	17	1	20	10	25		KL51	Very high		1	0.9935	+2 bp	16 / 16 (100%)	KL51_01_galF,99.33%;KL51_02_cpsACP,100.0%;KL51_03_wzi,99.58%;KL51_04_wza,100.0%;KL51_05_wzb,100.0%;KL51_06_wzc,99.86%;KL51_07_wcaJ,99.79%;KL51_08_wcpB,99.73%;KL51_09_wzy,99.45%;KL51_10_wcuF,99.18%;KL51_11_wcpA,99.73%;KL51_12_wzx,100.0%;KL51_13,99.88%;KL51_14_wcoZ,99.72%;KL51_15_gnd,99.57%;KL51_16_ugd,99.49%		0		0 / 16 (0%)		5	KL109_18_rmlB,99.72%;KL150_19_gmd,98.21%;KL55_18_rmlD,98.65%;KL19_17_rmlA,98.28%;KL14_24_rmlC,97.3%		O12	Very high		1	0.981	-3 bp	8 / 8 (100%)	O12_01_rfbB,98.59%;O12_02_rfbA,98.97%;O12_03_rfbD,98.65%;O12_04_rfbC,97.84%;O12_05_wbbL,99.64%;O12_06_wzm,99.64%;O12_07_wzt,99.77%;O12_08_wbbB,98.9%		0		0 / 8 (0%)		0			O12	yes
QMP_M1-771	5151_5_12	ERS011949	ST2141	2	3	6	4	9	1	4		KL120	Good	?*	1	0.983	n/a	20 / 20 (100%)	KL120_01_galF,99.67%;KL120_02_cpsACP,94.76%;KL120_03_wzi,99.16%;KL120_04_wza,99.74%;KL120_05_wzb,100.0%;KL120_06_wzc,99.45%;KL120_07_wbaP,100.0%;KL120_08_wctK,98.68%;KL120_09_wcqM,98.93%;KL120_10_wcuM,99.73%;KL120_11_wcuR,99.07%;KL120_12,99.06%;KL120_13_wzy,99.0%;KL120_14_wzx,98.54%;KL120_15_gnd,99.57%;KL120_16_rmlB,100.0%;KL120_17_rmlA,100.0%;KL120_18_rmlD,99.33%;KL120_19_rmlC,97.84%;KL120_20_ug…		0		0 / 20 (0%)		2	KL40_05_rfaG,97.63%;KL150_19_gmd,99.4%		O2v1	Very high		1	0.9774	-2 bp	7 / 7 (100%)	O1/O2v1_01_wzm,100.0%;O1/O2v1_02_wzt,99.19%;O1/O2v1_03_wbbM,99.37%;O1/O2v1_04_glf,98.7%;O1/O2v1_05_wbbN,97.65%;O1/O2v1_06_wbbO,98.68%;O1/O2v1_07_kfoC,96.81%		0		0 / 7 (0%)		4	O12_01_rfbB,97.46%;OL101_03_rfbD,98.99%;OL101_02_rfbA,99.31%;OL101_04_rfbC,96.76%		O2	yes
QMP_M1-776	5235_3_5	ERS012002	ST239	4	1	5	1	9	11	24		KL71	High	*	1	0.9355	-5 bp	21 / 21 (100%)	KL71_01_galF,99.67%;KL71_02_cpsACP,95.24%;KL71_03_wzi,97.23%;KL71_04_wza,98.68%;KL71_05_wzb,96.0%;KL71_06_wzc,97.34%;KL71_07_wcaA,94.7%;KL71_08_wcaJ,98.72%;KL71_09_wcqJ,95.62%;KL71_10_wcuP,93.26%;KL71_11_wclI,95.43%;KL71_12,93.45%;KL71_13_wzy,94.55%;KL71_14_wcqK,94.72%;KL71_15_wzx,93.95%;KL71_16_gnd,99.79%;KL71_17_rmlB,98.31%;KL71_18_rmlA,97.92%;KL71_19_rmlD,98.99%;KL71_20_rmlC,98.38%;KL71_21_ugd…		0		0 / 21 (0%)		4	KL50_10,99.81%;KL150_19_gmd,99.1%;KL150_20_manC,100.0%;KL137_19,100.0%		O3b	Good	?-	1	0.9936	n/a	6 / 8 (75%)	O3b_03_wzm,99.24%;O3b_04_wzt,100.0%;O3b_05_wbdD,100.0%;O3b_06_wbdA,99.64%;O3b_07_wbdB,99.48%;O3b_08_wbdC,100.0%	O3b_01_manC;O3b_02_manB	0		0 / 8 (0%)		4	O12_01_rfbB,98.31%;OL101_03_rfbD,98.65%;OL101_02_rfbA,97.92%;O12_04_rfbC,97.84%		O3	yes
QMP_M1-781	5299_1_1	ERS011962	ST186	2	1	1	37	45	4	9		KL114	Good	?-+	1	0.9995	n/a	18 / 19 (94.7%)	KL114_01_galF,100.0%;KL114_02_cpsACP,100.0%;KL114_03_wzi,97.32%;KL114_04_wza,100.0%;KL114_05_wzb,100.0%;KL114_06_wzc,100.0%;KL114_07_wbaP,100.0%;KL114_08_wzy,100.0%;KL114_09_wciP,100.0%;KL114_10_wzx,100.0%;KL114_11_wcqZ,100.0%;KL114_12_wcuQ,100.0%;KL114_13,100.0%;KL114_14_wbaZ,100.0%;KL114_15,100.0%;KL114_16_gnd,100.0%;KL114_18_manB,100.0%;KL114_19_ugd,100.0%	KL114_17_manC	1	KL150_20_manC,100.0%	0 / 19 (0%)		4	KL40_03_wcpO,99.8%;KL40_04,99.5%;KL40_05_rfaG,100.0%;KL150_19_gmd,99.1%		O1/O2v2	Very high		1	0.9855	0 bp	10 / 10 (100%)	O1/O2v2_01_wzm,100.0%;O1/O2v2_02_wzt,99.19%;O1/O2v2_03_wbbM,98.73%;O1/O2v2_04_glf,99.22%;O1/O2v2_05_wbbN,97.99%;O1/O2v2_06_wbbO,99.73%;O1/O2v2_07_kfoC,99.01%;O1/O2v2_08_gmlC,97.95%;O1/O2v2_09_gmlB,99.08%;O1/O2v2_10_gmlA,100.0%		0		0 / 10 (0%)		2	O3/O3a_02_manB,98.9%;Extra_genes_wbbY/wbbZ_02_wbbZ,100.0%		O1	no
QMP_M1-821	5299_1_2	ERS011963	ST246-1LV	2	1	1	45	-	1	76		KL25	High	-	1	0.9829	+4 bp	13 / 14 (92.9%)	KL25_01_galF,100.0%;KL25_02_cpsACP,97.62%;KL25_03_wzi,100.0%;KL25_04_wza,100.0%;KL25_05_wzb,100.0%;KL25_06_wzc,100.0%;KL25_07_wcaJ,100.0%;KL25_08_wzy,99.47%;KL25_10,99.73%;KL25_11_wcuB,100.0%;KL25_12_wzx,99.77%;KL25_13_gnd,99.36%;KL25_14_ugd,99.74%	KL25_09_wfeD	0		0 / 14 (0%)		3	KL14_19_manC,100.0%;KL30_19_manB,99.15%;KL150_19_gmd,99.4%		O3/O3a	Very high	*	1	0.9549	0 bp	8 / 8 (100%)	O3/O3a_01_manC,99.79%;O3/O3a_02_manB,100.0%;O3/O3a_03_wzm,98.47%;O3/O3a_04_wzt,98.38%;O3/O3a_05_wbdD,94.5%;O3/O3a_06_wbdA,97.5%;O3/O3a_07_wbdB,99.48%;O3/O3a_08_wbdC,100.0%		0		0 / 8 (0%)		0			O3	yes
QMP_M1-822	5299_1_3	ERS011964	ST185-1LV	2	30	2	1	10	4	69*		KL130	Very high		1	0.9996	+8 bp	23 / 23 (100%)	KL130_01_galF,100.0%;KL130_02_cpsACP,100.0%;KL130_03_wzi,100.0%;KL130_04_wza,100.0%;KL130_05_wzb,100.0%;KL130_06_wzc,99.86%;KL130_07_wbaP,100.0%;KL130_08_wzy,100.0%;KL130_09_wclQ,100.0%;KL130_10_wclP,100.0%;KL130_11_wzx,100.0%;KL130_12_wcuQ,100.0%;KL130_13_wcuK,100.0%;KL130_14,99.71%;KL130_15_wbaZ,100.0%;KL130_16_gnd,100.0%;KL130_17_manC,100.0%;KL130_18_manB,100.0%;KL130_19_rmlB,99.72%;KL130_20_r…		0		0 / 23 (0%)		4	KL40_03_wcpO,100.0%;KL40_04,100.0%;KL40_05_rfaG,99.74%;KL150_19_gmd,98.81%		O1v2	Very high		1	0.9873	0 bp	10 / 10 (100%)	O1/O2v2_01_wzm,100.0%;O1/O2v2_02_wzt,99.6%;O1/O2v2_03_wbbM,99.05%;O1/O2v2_04_glf,98.96%;O1/O2v2_05_wbbN,98.99%;O1/O2v2_06_wbbO,99.47%;O1/O2v2_07_kfoC,99.5%;O1/O2v2_08_gmlC,97.74%;O1/O2v2_09_gmlB,99.08%;O1/O2v2_10_gmlA,100.0%		0		0 / 10 (0%)		8	Extra_genes_wbbY/wbbZ_01_wbbY,99.6%;O3/O3a_01_manC,100.0%;O3/O3a_02_manB,98.68%;O12_01_rfbB,98.59%;OL101_03_rfbD,98.99%;OL101_02_rfbA,97.92%;Extra_genes_wbbY/wbbZ_02_wbbZ,100.0%;O12_04_rfbC,97.84%		O1	yes
QMP_M1-826	5299_1_4	ERS011965	ST228	2	3	6	1	27	5	4		KL57	Good	?-*	1	0.9735	n/a	17 / 18 (94.4%)	KL57_01_galF,99.0%;KL57_02_cpsACP,94.29%;KL57_03_wzi,98.33%;KL57_04_wza,99.47%;KL57_05_wzb,99.31%;KL57_06_wzc,99.17%;KL57_07_wcaJ,98.74%;KL57_08_wzx,99.8%;KL57_09_wckX,99.2%;KL57_10_wckW,98.9%;KL57_11_wzy,96.44%;KL57_12,99.53%;KL57_14_wbaZ,99.74%;KL57_15_gnd,99.15%;KL57_16_manC,100.0%;KL57_17_manB,99.78%;KL57_18_ugd,99.74%	KL57_13_vanT	0		0 / 18 (0%)		4	KL40_03_wcpO,99.39%;KL40_04,99.5%;KL40_05_rfaG,99.21%;KL150_19_gmd,84.68%		O1v2	Very high		1	0.9843	0 bp	10 / 10 (100%)	O1/O2v2_01_wzm,99.61%;O1/O2v2_02_wzt,99.19%;O1/O2v2_03_wbbM,98.26%;O1/O2v2_04_glf,98.96%;O1/O2v2_05_wbbN,98.32%;O1/O2v2_06_wbbO,99.47%;O1/O2v2_07_kfoC,99.01%;O1/O2v2_08_gmlC,97.54%;O1/O2v2_09_gmlB,99.08%;O1/O2v2_10_gmlA,100.0%		0		0 / 10 (0%)		4	Extra_genes_wbbY/wbbZ_01_wbbY,99.46%;O3b_01_manC,100.0%;O3/O3a_02_manB,99.12%;Extra_genes_wbbY/wbbZ_02_wbbZ,99.63%		O1	yes
QMP_M1-860	5235_3_6	ERS012003	ST215-1LV	2	1	38	37	10	4	18*		KL113	None	?-+*	0.9106	0.8703	n/a	10 / 20 (50%)	KL113_01_galF,99.33%;KL113_03_wzi,99.79%;KL113_04_wza,94.97%;KL113_12,98.12%;KL113_13_wcaG,96.28%;KL113_14,95.42%;KL113_15_wcaI,92.06%;KL113_16_wcaJ,97.01%;KL113_17_gnd,100.0%;KL113_20_ugd,99.74%	KL113_02_cpsACP;KL113_05_wzb;KL113_06_wzc;KL113_07_wzx;KL113_08;KL113_09;KL113_10;KL113_11_wcoS;KL113_18_manC;KL113_19_manB	7	KL16_06_wzc,100.0%;KL16_09_gtf1,100.0%;KL150_20_manC,99.7%;KL16_12_sunS,100.0%;KL137_19,99.47%;KL16_10_vatD,100.0%;KL16_05_wzb,100.0%	0 / 20 (0%)		3	KL16_19,100.0%;KL40_05_rfaG,97.89%;KL150_19_gmd,99.39%		O1v1	Very high		1	0.9896	+2 bp	7 / 7 (100%)	O1/O2v1_01_wzm,99.61%;O1/O2v1_02_wzt,100.0%;O1/O2v1_03_wbbM,99.84%;O1/O2v1_04_glf,99.48%;O1/O2v1_05_wbbN,98.66%;O1/O2v1_06_wbbO,98.94%;O1/O2v1_07_kfoC,98.63%		0		0 / 7 (0%)		2	Extra_genes_wbbY/wbbZ_01_wbbY,99.6%;Extra_genes_wbbY/wbbZ_02_wbbZ,100.0%		O1	yes
QMP_M1-861	5299_1_5	ERS011966	ST196-1LV	17	19	39	39	51	18	-		KL46	Good	?-*	0.9979	0.9822	n/a	18 / 20 (90%)	KL46_01_galF,99.33%;KL46_02_cpsACP,90.48%;KL46_03_wzi,100.0%;KL46_04_wza,100.0%;KL46_05_wzb,100.0%;KL46_06_wzc,99.72%;KL46_07_wcaJ,100.0%;KL46_08_wcuD,99.74%;KL46_09_wzy,99.75%;KL46_10_wcuC,99.75%;KL46_11_wcuI,99.71%;KL46_12_wcuF,99.18%;KL46_13_wcuV,99.4%;KL46_14_wclT,100.0%;KL46_15_wzx,99.6%;KL46_17_gnd,99.57%;KL46_18_manC,99.58%;KL46_20_ugd,100.0%	KL46_16_wckQ;KL46_19_manB	0		0 / 20 (0%)		1	KL150_19_gmd,97.91%		O3/O3a	Good	?-	0.9987	0.9601	n/a	7 / 8 (87.5%)	O3/O3a_01_manC,99.79%;O3/O3a_03_wzm,98.47%;O3/O3a_04_wzt,99.07%;O3/O3a_05_wbdD,96.19%;O3/O3a_06_wbdA,97.98%;O3/O3a_07_wbdB,100.0%;O3/O3a_08_wbdC,99.73%	O3/O3a_02_manB	0		0 / 8 (0%)		0			O3	yes
QMP_M1-862	5235_3_8	ERS012005	ST188	3	1	1	3	4	28	39		KL30	Good	?-+*	0.9992	0.9643	n/a	19 / 20 (95%)	KL30_01_galF,100.0%;KL30_02_cpsACP,99.05%;KL30_03_wzi,99.6%;KL30_04_wza,100.0%;KL30_05_wzb,99.31%;KL30_06_wzc,99.03%;KL30_07_wcuL,100.0%;KL30_08_wzx,100.0%;KL30_09_wcuD,97.14%;KL30_10_wzy,92.69%;KL30_11_wckP,92.01%;KL30_12_wckO,93.59%;KL30_13_wckN,92.19%;KL30_14,94.17%;KL30_16_wcaJ,98.07%;KL30_17_gnd,99.36%;KL30_18_manC,99.34%;KL30_19_manB,99.79%;KL30_20_ugd,99.74%	KL30_15_wcuG	1	KL104_18,96.75%	0 / 20 (0%)		4	KL40_03_wcpO,97.77%;KL40_04,99.26%;KL40_05_rfaG,99.74%;KL150_19_gmd,98.51%		O2v2	Very high		1	0.9949	0 bp	10 / 10 (100%)	O1/O2v2_01_wzm,100.0%;O1/O2v2_02_wzt,99.19%;O1/O2v2_03_wbbM,99.53%;O1/O2v2_04_glf,98.96%;O1/O2v2_05_wbbN,98.99%;O1/O2v2_06_wbbO,100.0%;O1/O2v2_07_kfoC,99.75%;O1/O2v2_08_gmlC,100.0%;O1/O2v2_09_gmlB,100.0%;O1/O2v2_10_gmlA,99.21%		0		0 / 10 (0%)		2	O3b_01_manC,99.78%;O3/O3a_02_manB,98.9%		O2	yes
QMP_M1-868	5235_3_9	ERS012006	ST241	3	1	2	36	9	1	12		KL13	Low	?-+	1	0.9972	n/a	17 / 19 (89.5%)	KL13_01_galF,100.0%;KL13_02_cpsACP,100.0%;KL13_03_wzi,100.0%;KL13_04_wza,100.0%;KL13_05_wzb,100.0%;KL13_06_wzc,99.72%;KL13_07_wcuD,99.48%;KL13_08_wclX,98.71%;KL13_09_wzy,100.0%;KL13_10_wcuF,99.72%;KL13_11_wzx,99.79%;KL13_12_wcuL,99.68%;KL13_13_wcoW,99.34%;KL13_14,99.13%;KL13_15_wcaJ,100.0%;KL13_16_gnd,100.0%;KL13_19_ugd,100.0%	KL13_17_manC;KL13_18_manB	2	KL150_20_manC,100.0%;KL137_19,99.47%	0 / 19 (0%)		2	KL40_05_rfaG,97.89%;KL150_19_gmd,100.0%		O1v1	Very high		1	0.9825	-2 bp	7 / 7 (100%)	O1/O2v1_01_wzm,100.0%;O1/O2v1_02_wzt,99.6%;O1/O2v1_03_wbbM,99.53%;O1/O2v1_04_glf,97.66%;O1/O2v1_05_wbbN,99.33%;O1/O2v1_06_wbbO,98.94%;O1/O2v1_07_kfoC,97.72%		0		0 / 7 (0%)		2	Extra_genes_wbbY/wbbZ_01_wbbY,99.6%;Extra_genes_wbbY/wbbZ_02_wbbZ,100.0%		O1	yes
QMP_M1-882	5299_1_7	ERS011968	ST225	10	1	1	1	12	1	38		KL3	Very high	*	1	0.9929	0 bp	19 / 19 (100%)	KL3_01_galF,100.0%;KL3_02_cpsACP,93.51%;KL3_03_wzi,99.79%;KL3_04_wza,100.0%;KL3_05_wzb,100.0%;KL3_06_wzc,99.86%;KL3_07_wcaJ,100.0%;KL3_08,100.0%;KL3_09,99.71%;KL3_10_pglJ,100.0%;KL3_11,100.0%;KL3_12,99.48%;KL3_13_wzx,100.0%;KL3_14,99.76%;KL3_15_wbaZ,100.0%;KL3_16_gnd,100.0%;KL3_17_manC,98.31%;KL3_18_manB,99.56%;KL3_19_ugd,99.74%		0		0 / 19 (0%)		3	KL40_03_wcpO,99.6%;KL40_04,99.26%;KL40_05_rfaG,98.16%		O2v2	Very high		1	0.9815	0 bp	10 / 10 (100%)	O1/O2v2_01_wzm,99.61%;O1/O2v2_02_wzt,99.19%;O1/O2v2_03_wbbM,99.05%;O1/O2v2_04_glf,98.7%;O1/O2v2_05_wbbN,98.32%;O1/O2v2_06_wbbO,98.41%;O1/O2v2_07_kfoC,98.76%;O1/O2v2_08_gmlC,97.74%;O1/O2v2_09_gmlB,99.08%;O1/O2v2_10_gmlA,100.0%		0		0 / 10 (0%)		2	O3/O3a_01_manC,99.15%;O3/O3a_02_manB,99.12%		O2	yes
QMP_M1-884	5299_1_8	ERS011969	ST247	10	7	2	2	3	25	4		KL10	Good	?-*	0.9999	0.9032	n/a	19 / 20 (95%)	KL10_01_galF,99.67%;KL10_02_cpsACP,94.76%;KL10_03_wzi,95.21%;KL10_04_wza,100.0%;KL10_05_wzb,100.0%;KL10_06_wzc,99.58%;KL10_07_wbaP,99.79%;KL10_09_wclP,99.74%;KL10_10_wzx,99.6%;KL10_11_wcuQ,99.75%;KL10_12_wcaN,99.74%;KL10_13_wcuK,99.7%;KL10_14_wzy,99.74%;KL10_15_wcsO,97.52%;KL10_16_wbaZ,99.74%;KL10_17_gnd,99.15%;KL10_18_manC,99.15%;KL10_19_manB,96.27%;KL10_20_ugd,99.74%	KL10_08_wclQ	0		0 / 20 (0%)		3	KL33_05,80.29%;KL50_10,99.25%;KL150_19_gmd,99.7%		O3b	Very high		0.9979	0.9874	0 bp	8 / 8 (100%)	O3b_01_manC,100.0%;O3b_02_manB,99.35%;O3b_03_wzm,98.85%;O3b_04_wzt,99.31%;O3b_05_wbdD,99.56%;O3b_06_wbdA,99.52%;O3b_07_wbdB,98.69%;O3b_08_wbdC,98.65%		0		0 / 8 (0%)		1	Extra_genes_wbbY/wbbZ_02_wbbZ,99.63%		O3	yes
QMP_M1-885	5299_1_9	ERS011970	ST248-1LV	4	1	1	1	9	4	-		KL51	Very high		1	0.9993	0 bp	16 / 16 (100%)	KL51_01_galF,100.0%;KL51_02_cpsACP,100.0%;KL51_03_wzi,100.0%;KL51_04_wza,100.0%;KL51_05_wzb,100.0%;KL51_06_wzc,100.0%;KL51_07_wcaJ,100.0%;KL51_08_wcpB,99.73%;KL51_09_wzy,100.0%;KL51_10_wcuF,100.0%;KL51_11_wcpA,100.0%;KL51_12_wzx,100.0%;KL51_13,100.0%;KL51_14_wcoZ,100.0%;KL51_15_gnd,100.0%;KL51_16_ugd,100.0%		0		0 / 16 (0%)		3	KL50_10,99.43%;KL150_19_gmd,98.81%;KL150_20_manC,99.39%		O3b	Low	?-	0.9235	0.9913	n/a	5 / 8 (62.5%)	O3b_03_wzm,98.47%;O3b_04_wzt,99.77%;O3b_05_wbdD,99.71%;O3b_06_wbdA,99.76%;O3b_07_wbdB,99.74%	O3b_01_manC;O3b_02_manB;O3b_08_wbdC	0		0 / 8 (0%)		0			O3	yes
QMP_M1-886	5299_1_10	ERS011971	ST189	2	3	41	1	17	4	46		KL128	Very high		1	0.9999	0 bp	23 / 23 (100%)	KL128_01_galF,100.0%;KL128_02_cpsACP,100.0%;KL128_03_wzi,100.0%;KL128_04_wza,100.0%;KL128_05_wzb,100.0%;KL128_06_wzc,100.0%;KL128_07_wbaP,99.79%;KL128_08_wcaA,100.0%;KL128_09_wzy,100.0%;KL128_10,100.0%;KL128_11,100.0%;KL128_12_wcuD,100.0%;KL128_13_wcuS,100.0%;KL128_14_wzx,100.0%;KL128_15,100.0%;KL128_16_gnd,100.0%;KL128_17_manC,100.0%;KL128_18_manB,100.0%;KL128_19_rmlB,100.0%;KL128_20_rmlA,100.0%…		0		0 / 23 (0%)		4	KL50_10,99.62%;KL14_19_manC,99.79%;KL30_19_manB,99.15%;KL150_19_gmd,99.1%		O3b	Very high		1	0.9943	0 bp	8 / 8 (100%)	O3b_01_manC,99.79%;O3b_02_manB,99.78%;O3b_03_wzm,99.24%;O3b_04_wzt,100.0%;O3b_05_wbdD,99.85%;O3b_06_wbdA,99.76%;O3b_07_wbdB,99.48%;O3b_08_wbdC,100.0%		0		0 / 8 (0%)		6	O3/O3a_01_manC,95.13%;OL104_02_manB,92.53%;O12_01_rfbB,94.37%;OL101_02_rfbA,96.55%;OL102_03_rfbD,93.6%;OL102_04_rfbC,92.97%		O3	yes
QMP_M1-887	5299_1_11	ERS011972	ST249-1LV	2	1	44	1	-	4	66		KL1	Good	?-+	1	0.9968	n/a	19 / 20 (95%)	KL1_01_galF,100.0%;KL1_02_cpsACP,97.14%;KL1_03_wzi,99.79%;KL1_04_wza,100.0%;KL1_05_wzb,100.0%;KL1_06_wzc,100.0%;KL1_07_wzx,100.0%;KL1_08_wclY,99.16%;KL1_09_wzy,100.0%;KL1_10_wcsS,100.0%;KL1_11_wcsT,100.0%;KL1_12_gmd,100.0%;KL1_13_wcaG,99.71%;KL1_14_wcaH,100.0%;KL1_15_wcaI,99.51%;KL1_16_wcaJ,99.57%;KL1_17_gnd,100.0%;KL1_19_manB,100.0%;KL1_20_ugd,100.0%	KL1_18_manC	1	KL150_20_manC,99.7%	0 / 20 (0%)		2	KL40_05_rfaG,98.16%;KL150_19_gmd,99.1%		O1v1	Very high		1	0.9857	-2 bp	7 / 7 (100%)	O1/O2v1_01_wzm,100.0%;O1/O2v1_02_wzt,100.0%;O1/O2v1_03_wbbM,99.68%;O1/O2v1_04_glf,97.66%;O1/O2v1_05_wbbN,98.32%;O1/O2v1_06_wbbO,99.21%;O1/O2v1_07_kfoC,97.27%		0		0 / 7 (0%)		3	Extra_genes_wbbY/wbbZ_01_wbbY,99.6%;O3/O3a_02_manB,99.12%;Extra_genes_wbbY/wbbZ_02_wbbZ,100.0%		O1	yes
QMP_M1-888	5299_1_12	ERS011973	ST250-1LV	16	18	45	44	-	22	67		KL10	None	?-	0.8594	0.9709	n/a	16 / 20 (80%)	KL10_01_galF,99.33%;KL10_02_cpsACP,95.24%;KL10_03_wzi,98.33%;KL10_04_wza,99.74%;KL10_05_wzb,100.0%;KL10_06_wzc,100.0%;KL10_07_wbaP,100.0%;KL10_08_wclQ,100.0%;KL10_09_wclP,99.74%;KL10_10_wzx,99.4%;KL10_11_wcuQ,99.5%;KL10_12_wcaN,99.74%;KL10_13_wcuK,99.41%;KL10_15_wcsO,96.08%;KL10_16_wbaZ,99.48%;KL10_17_gnd,99.15%	KL10_14_wzy;KL10_18_manC;KL10_19_manB;KL10_20_ugd	0		0 / 20 (0%)		0			O3/O3a	None	?-	0.8278	0.977	n/a	6 / 8 (75%)	O3/O3a_03_wzm,98.47%;O3/O3a_04_wzt,99.77%;O3/O3a_05_wbdD,97.32%;O3/O3a_06_wbdA,99.76%;O3/O3a_07_wbdB,99.48%;O3/O3a_08_wbdC,99.73%	O3/O3a_01_manC;O3/O3a_02_manB	0		0 / 8 (0%)		0			O3	yes
QMP_M1-889	5235_1_1	ERS011974	ST251-1LV	2	35	2	35	56	4	-		KL13	None	?-+	0.9912	0.9868	n/a	16 / 19 (84.2%)	KL13_02_cpsACP,98.37%;KL13_03_wzi,99.6%;KL13_04_wza,100.0%;KL13_05_wzb,100.0%;KL13_06_wzc,99.59%;KL13_07_wcuD,99.48%;KL13_08_wclX,99.74%;KL13_09_wzy,100.0%;KL13_10_wcuF,100.0%;KL13_11_wzx,99.59%;KL13_12_wcuL,99.68%;KL13_13_wcoW,99.09%;KL13_14,98.61%;KL13_15_wcaJ,100.0%;KL13_16_gnd,100.0%;KL13_19_ugd,100.0%	KL13_01_galF;KL13_17_manC;KL13_18_manB	3	KL150_20_manC,99.7%;KL137_19,99.47%;KL160_01_galF,87.22%	0 / 19 (0%)		2	KL50_10,99.43%;KL150_19_gmd,99.1%		O3b	Good	?-	0.9894	0.991	n/a	5 / 8 (62.5%)	O3b_03_wzm,99.24%;O3b_04_wzt,99.54%;O3b_05_wbdD,99.71%;O3b_06_wbdA,99.52%;O3b_07_wbdB,99.48%	O3b_01_manC;O3b_02_manB;O3b_08_wbdC	0		0 / 8 (0%)		0			O3	yes
QMP_M1-891	5235_1_2	ERS011975	ST45	2	1	1	6	7	1	12		KL122	Good	?-+	1	0.9989	n/a	18 / 19 (94.7%)	KL122_01_galF,100.0%;KL122_02_cpsACP,98.1%;KL122_03_wzi,99.79%;KL122_04_wza,100.0%;KL122_05_wzb,100.0%;KL122_06_wzc,99.86%;KL122_07_wzy,99.51%;KL122_08_wcuC,100.0%;KL122_09_wckM,100.0%;KL122_10_wcuQ,100.0%;KL122_11_wcuD,100.0%;KL122_12,100.0%;KL122_13_wzx,99.76%;KL122_14_wbaZ,100.0%;KL122_15_wcaJ,100.0%;KL122_16_gnd,100.0%;KL122_17_manC,100.0%;KL122_19_ugd,99.49%	KL122_18_manB	1	KL137_19,94.74%	0 / 19 (0%)		4	KL40_03_wcpO,99.39%;KL40_04,99.5%;KL150_19_gmd,98.8%;KL131_09_rmlB,80.43%		O2v2	Good	-	0.9573	0.9846	-510 bp	8 / 10 (80%)	O1/O2v2_01_wzm,100.0%;O1/O2v2_02_wzt,99.19%;O1/O2v2_03_wbbM,98.73%;O1/O2v2_04_glf,98.96%;O1/O2v2_07_kfoC,99.01%;O1/O2v2_08_gmlC,97.54%;O1/O2v2_09_gmlB,98.78%;O1/O2v2_10_gmlA,100.0%	O1/O2v2_05_wbbN;O1/O2v2_06_wbbO	0		0 / 10 (0%)		1	OL104_01_manC,91.31%		O2	yes
QMP_M1-892	5235_1_3	ERS011976	ST252	2	5	1	1	9	1	6		KL64	Good	?-+	0.9909	0.9982	n/a	23 / 24 (95.8%)	KL64_01_galF,100.0%;KL64_02_cpsACP,99.05%;KL64_03_wzi,99.79%;KL64_04_wza,100.0%;KL64_05_wzb,100.0%;KL64_06_wzc,100.0%;KL64_07_wzx,99.61%;KL64_08_wcoV,99.66%;KL64_09,100.0%;KL64_10_wzy,100.0%;KL64_11_wcoU,99.39%;KL64_12_wcoT,99.71%;KL64_13_wcsF,100.0%;KL64_14_wcuK,99.7%;KL64_15_wbaZ,100.0%;KL64_16_wcaJ,100.0%;KL64_17_gnd,100.0%;KL64_19_manB,100.0%;KL64_20_rmlB,100.0%;KL64_21_rmlA,99.66%;KL64_22_rm…	KL64_18_manC	1	KL150_20_manC,99.7%	0 / 24 (0%)		2	KL40_05_rfaG,97.89%;KL150_19_gmd,98.51%		O1v1	Very high		1	0.9929	0 bp	7 / 7 (100%)	O1/O2v1_01_wzm,100.0%;O1/O2v1_02_wzt,99.6%;O1/O2v1_03_wbbM,99.21%;O1/O2v1_04_glf,100.0%;O1/O2v1_05_wbbN,99.66%;O1/O2v1_06_wbbO,98.94%;O1/O2v1_07_kfoC,100.0%		0		0 / 7 (0%)		7	Extra_genes_wbbY/wbbZ_01_wbbY,99.6%;O3/O3a_02_manB,98.68%;O12_01_rfbB,97.75%;OL101_03_rfbD,98.65%;OL101_02_rfbA,97.22%;Extra_genes_wbbY/wbbZ_02_wbbZ,100.0%;O12_04_rfbC,96.76%		O1	yes
QMP_M1-893	5235_1_4	ERS011977	ST255	16	36	21	40	57	22	78		KL113	Good	?-+	0.9915	0.9893	n/a	19 / 20 (95%)	KL113_01_galF,100.0%;KL113_02_cpsACP,95.24%;KL113_03_wzi,100.0%;KL113_04_wza,100.0%;KL113_05_wzb,100.0%;KL113_06_wzc,100.0%;KL113_07_wzx,99.75%;KL113_08,99.73%;KL113_09,100.0%;KL113_10,100.0%;KL113_11_wcoS,100.0%;KL113_12,100.0%;KL113_13_wcaG,99.69%;KL113_14,100.0%;KL113_15_wcaI,98.01%;KL113_16_wcaJ,99.57%;KL113_17_gnd,100.0%;KL113_19_manB,98.9%;KL113_20_ugd,99.74%	KL113_18_manC	1	KL150_20_manC,99.7%	0 / 20 (0%)		1	KL150_19_gmd,98.51%		O5	Good	-	0.98	0.9961	0 bp	7 / 8 (87.5%)	O5_02_manB,99.78%;O5_03_wzm,99.62%;O5_04_wzt,100.0%;O5_05_wbdD,100.0%;O5_06_wbdA,99.75%;O5_07_wbdB,99.74%;O5_08_wbdC,100.0%	O5_01_manC	0		0 / 8 (0%)		0			O5	yes
QMP_M1-895	5235_1_5	ERS011978	ST37	2	9	2	1	13	1	16		KL15	Very high		0.9962	0.9979	+1044 bp	16 / 16 (100%)	KL15_01_galF,100.0%;KL15_02_cpsACP,100.0%;KL15_03_wzi,100.0%;KL15_04_wza,99.74%;KL15_05_wzb,100.0%;KL15_06_wzc,100.0%;KL15_07_wcaJ,100.0%;KL15_08_wceN,99.72%;KL15_09_wceM,99.63%;KL15_10_wcsR,99.38%;KL15_11_wcaN,99.67%;KL15_12_wzy,99.51%;KL15_13_wckI,99.73%;KL15_14_wzx,100.0%;KL15_15_gnd,100.0%;KL15_16_ugd,100.0%		0		0 / 16 (0%)		1	KL150_19_gmd,89.49%		O4	Very high		1	0.9972	0 bp	6 / 6 (100%)	O4_01_hydrolase,99.67%;O4_02_hypothetical,99.75%;O4_03_hypothetical,99.58%;O4_04_wzt,100.0%;O4_05_wzm,98.77%;O4_06_glycosyltransferase,99.74%		0		0 / 6 (0%)		0			O4	yes
QMP_M1-896	5235_1_6	ERS011979	ST253-1LV	2	1	1	1	9	1	13*		KL9	Good	?-	0.9963	0.9845	n/a	18 / 19 (94.7%)	KL9_01_galF,99.67%;KL9_02_cpsACP,98.57%;KL9_03_wzi,99.8%;KL9_04_wza,100.0%;KL9_05_wzb,100.0%;KL9_06_wzc,99.86%;KL9_07_wbaP,99.79%;KL9_08,99.34%;KL9_09,99.68%;KL9_11,99.66%;KL9_12,99.54%;KL9_13_wzx,99.52%;KL9_14_gnd,100.0%;KL9_15_rmlB,99.44%;KL9_16_rmlA,99.66%;KL9_17_rmlD,100.0%;KL9_18_rmlC,98.38%;KL9_19_ugd,99.74%	KL9_10	0		0 / 19 (0%)		2	KL40_05_rfaG,97.63%;KL150_19_gmd,99.7%		O1v1	Very high		1	0.9772	-2 bp	7 / 7 (100%)	O1/O2v1_01_wzm,100.0%;O1/O2v1_02_wzt,99.19%;O1/O2v1_03_wbbM,99.37%;O1/O2v1_04_glf,98.7%;O1/O2v1_05_wbbN,97.32%;O1/O2v1_06_wbbO,98.68%;O1/O2v1_07_kfoC,96.36%		0		0 / 7 (0%)		6	Extra_genes_wbbY/wbbZ_01_wbbY,99.87%;O12_01_rfbB,98.59%;OL101_03_rfbD,98.65%;OL101_02_rfbA,97.57%;Extra_genes_wbbY/wbbZ_02_wbbZ,99.63%;O12_04_rfbC,97.3%		O1	yes
QMP_M1-963	5235_1_7	ERS011980	ST275-1LV	4	2	1	1	9	4	83		KL24	Good	?-+	0.9997	0.9883	n/a	17 / 19 (89.5%)	KL24_01_galF,99.67%;KL24_02_cpsACP,97.14%;KL24_03_wzi,98.54%;KL24_04_wza,100.0%;KL24_05_wzb,100.0%;KL24_06_wzc,99.86%;KL24_07_wcuD,99.74%;KL24_08_wcuC,99.1%;KL24_09_wcuV,99.76%;KL24_10_wbaZ,99.74%;KL24_11_wcaJ,100.0%;KL24_12_wcuE,99.7%;KL24_13_wcuG,99.7%;KL24_15_wzx,99.79%;KL24_16_gnd,99.57%;KL24_18_manB,99.78%;KL24_19_ugd,99.74%	KL24_14_wzy;KL24_17_manC	1	KL150_20_manC,99.7%	0 / 19 (0%)		4	KL104_16_wzx,98.31%;KL40_05_rfaG,97.89%;KL150_19_gmd,100.0%;KL104_17,98.29%		O2v1	Very high		1	0.99	+1 bp	7 / 7 (100%)	O1/O2v1_01_wzm,100.0%;O1/O2v1_02_wzt,100.0%;O1/O2v1_03_wbbM,99.84%;O1/O2v1_04_glf,99.48%;O1/O2v1_05_wbbN,98.32%;O1/O2v1_06_wbbO,98.94%;O1/O2v1_07_kfoC,98.63%		0		0 / 7 (0%)		1	O3/O3a_02_manB,99.12%		O2	yes
QMP_M1-964	5235_1_8	ERS011981	ST15-1LV	1	1	1	1	1	1	-		KL112	Good	?-+	0.9917	0.9861	n/a	16 / 18 (88.9%)	KL112_01_galF,100.0%;KL112_02_cpsACP,99.52%;KL112_03_wzi,97.07%;KL112_04_wza,100.0%;KL112_05_wzb,99.31%;KL112_06_wzc,99.72%;KL112_07_wbaP,100.0%;KL112_08,99.52%;KL112_09_wzy,99.26%;KL112_10_wcaO,99.48%;KL112_11_wcaN,100.0%;KL112_12_wbaZ,98.96%;KL112_13_wcuV,99.7%;KL112_14_wzx,99.37%;KL112_15_gnd,100.0%;KL112_18_ugd,99.49%	KL112_16_manC;KL112_17_manB	1	KL150_20_manC,99.39%	0 / 18 (0%)		4	KL40_03_wcpO,99.8%;KL40_04,99.5%;KL40_05_rfaG,99.48%;KL150_19_gmd,98.51%		O1v2	Very high		1	0.9854	0 bp	10 / 10 (100%)	O1/O2v2_01_wzm,100.0%;O1/O2v2_02_wzt,99.19%;O1/O2v2_03_wbbM,98.42%;O1/O2v2_04_glf,98.96%;O1/O2v2_05_wbbN,98.66%;O1/O2v2_06_wbbO,99.73%;O1/O2v2_07_kfoC,99.01%;O1/O2v2_08_gmlC,97.95%;O1/O2v2_09_gmlB,98.78%;O1/O2v2_10_gmlA,99.21%		0		0 / 10 (0%)		2	Extra_genes_wbbY/wbbZ_01_wbbY,99.6%;Extra_genes_wbbY/wbbZ_02_wbbZ,99.63%		O1	yes		yes
QMP_M1-965	5235_1_9	ERS011982	ST276	2	1	1	1	1	4	18		KL127	Good	?-	1	0.9783	n/a	17 / 19 (89.5%)	KL127_01_galF,100.0%;KL127_02_cpsACP,100.0%;KL127_03_wzi,100.0%;KL127_04_wza,100.0%;KL127_05_wzb,100.0%;KL127_06_wzc,100.0%;KL127_07_wbaP,100.0%;KL127_08_wctK,100.0%;KL127_09_wzy,100.0%;KL127_10,100.0%;KL127_11,100.0%;KL127_12_wcpJ,100.0%;KL127_13,100.0%;KL127_14_gnd,99.79%;KL127_17_rmlD,100.0%;KL127_18_rmlC,100.0%;KL127_19_ugd,100.0%	KL127_16_rmlA	0		1 / 19 (5.3%)	KL127_15_rmlB,100.0%	1	KL150_19_gmd,99.1%		OL101	Good	?-*	1	0.9179	n/a	7 / 9 (77.8%)	OL101_03_rfbD,98.61%;OL101_04_rfbC,96.55%;OL101_05_wbbL,98.92%;OL101_06_wzm,98.92%;OL101_07_wzt,99.32%;OL101_08_wbbB,95.63%;OL101_09_glycosylhydrolase,92.38%	OL101_02_rfbA	0		1 / 9 (11.1%)	OL101_01_rfbB,97.84%	0			OL101	yes
QMP_M1-967	5235_1_10	ERS011983	ST265-1LV	3	1	1	1	1	1	-		KL46	Good	?-+*	1	0.9961	n/a	19 / 20 (95%)	KL46_01_galF,100.0%;KL46_02_cpsACP,93.33%;KL46_03_wzi,99.79%;KL46_04_wza,100.0%;KL46_05_wzb,100.0%;KL46_06_wzc,99.86%;KL46_07_wcaJ,99.79%;KL46_08_wcuD,99.49%;KL46_09_wzy,100.0%;KL46_10_wcuC,100.0%;KL46_11_wcuI,100.0%;KL46_12_wcuF,100.0%;KL46_13_wcuV,99.7%;KL46_14_wclT,100.0%;KL46_15_wzx,100.0%;KL46_16_wckQ,100.0%;KL46_17_gnd,100.0%;KL46_19_manB,100.0%;KL46_20_ugd,100.0%	KL46_18_manC	1	KL150_20_manC,99.39%	0 / 20 (0%)		2	KL50_10,99.62%;KL150_19_gmd,99.4%		O3b	Good	?-	1	0.9913	n/a	7 / 8 (87.5%)	O3b_02_manB,98.9%;O3b_03_wzm,99.24%;O3b_04_wzt,99.54%;O3b_05_wbdD,99.85%;O3b_06_wbdA,99.76%;O3b_07_wbdB,99.74%;O3b_08_wbdC,100.0%	O3b_01_manC	0		0 / 8 (0%)		0			O3	yes
QMP_M1-968	5235_1_11	ERS011984	ST278	4	1	1	1	12	1	4		KL136	Good	?-	0.9983	0.9965	n/a	18 / 19 (94.7%)	KL136_01_galF,100.0%;KL136_02_cpsACP,95.24%;KL136_03_wzi,100.0%;KL136_04_wza,100.0%;KL136_06_wzc,100.0%;KL136_07_wzy,99.76%;KL136_08_wcuO,99.73%;KL136_09_manC,100.0%;KL136_10_manB,100.0%;KL136_11_wbaZ,100.0%;KL136_12_wcaJ,99.78%;KL136_13_wcuC,99.39%;KL136_14,100.0%;KL136_15_wzx,100.0%;KL136_16_wcuI,99.72%;KL136_17_wcoX,99.32%;KL136_18_gnd,100.0%;KL136_19_ugd,99.74%	KL136_05_wzb	0		0 / 19 (0%)		4	KL40_03_wcpO,99.6%;KL40_04,99.01%;KL40_05_rfaG,99.48%;KL150_19_gmd,99.1%		O2v2	Very high		1	0.983	0 bp	10 / 10 (100%)	O1/O2v2_01_wzm,100.0%;O1/O2v2_02_wzt,99.19%;O1/O2v2_03_wbbM,98.42%;O1/O2v2_04_glf,99.22%;O1/O2v2_05_wbbN,97.65%;O1/O2v2_06_wbbO,99.73%;O1/O2v2_07_kfoC,98.51%;O1/O2v2_08_gmlC,97.74%;O1/O2v2_09_gmlB,99.39%;O1/O2v2_10_gmlA,99.21%		0		0 / 10 (0%)		0			O2	yes
QMP_M1-970	5235_1_12	ERS011985	ST279-1LV	2	2	1	47	1	4	-		KL151	Very high		1	0.9998	0 bp	21 / 21 (100%)	KL151_01_galF,100.0%;KL151_02_cpsACP,100.0%;KL151_03_wzi,100.0%;KL151_04_wza,100.0%;KL151_05_wzb,100.0%;KL151_06_wzc,100.0%;KL151_07,100.0%;KL151_08_wcaJ,100.0%;KL151_09,100.0%;KL151_10_pglI,100.0%;KL151_11_wzy,100.0%;KL151_12,100.0%;KL151_13_wfgD,99.67%;KL151_14,100.0%;KL151_15,100.0%;KL151_16_gnd,100.0%;KL151_17_rmlB,100.0%;KL151_18_rmlA,100.0%;KL151_19_rmlD,100.0%;KL151_20_rmlC,100.0%;KL151_21…		0		0 / 21 (0%)		3	KL150_19_gmd,99.4%;KL150_20_manC,99.7%;KL137_19,100.0%		O5	Good	?-*	1	0.9427	n/a	5 / 8 (62.5%)	O5_03_wzm,99.25%;O5_04_wzt,98.77%;O5_05_wbdD,94.13%;O5_06_wbdA,95.3%;O5_08_wbdC,100.0%	O5_01_manC;O5_02_manB;O5_07_wbdB	0		0 / 8 (0%)		4	O12_01_rfbB,98.31%;OL101_03_rfbD,98.65%;OL101_02_rfbA,97.92%;O12_04_rfbC,97.84%		O5	yes
QMP_M1-972	5235_2_1	ERS011986	ST20	2	3	1	1	4	4	4		KL28	Very high		1	0.9917	+1 bp	19 / 19 (100%)	KL28_01_galF,100.0%;KL28_02_cpsACP,100.0%;KL28_03_wzi,97.7%;KL28_04_wza,99.74%;KL28_05_wzb,100.0%;KL28_06_wzc,100.0%;KL28_07_wckC,100.0%;KL28_08_wcuC,99.71%;KL28_09_wckD,100.0%;KL28_10_wzy,100.0%;KL28_11_wclS,99.47%;KL28_12_wcuE,100.0%;KL28_13_wzx,99.77%;KL28_14_wbaZ,100.0%;KL28_15_wcaJ,100.0%;KL28_16_gnd,100.0%;KL28_17_manC,99.79%;KL28_18_manB,99.56%;KL28_19_ugd,100.0%		0		0 / 19 (0%)		4	KL40_03_wcpO,98.79%;KL40_04,98.77%;KL40_05_rfaG,99.48%;KL150_19_gmd,99.1%		O1v2	Very high		1	0.983	+9 bp	10 / 10 (100%)	O1/O2v2_01_wzm,100.0%;O1/O2v2_02_wzt,99.19%;O1/O2v2_03_wbbM,98.42%;O1/O2v2_04_glf,98.96%;O1/O2v2_05_wbbN,98.32%;O1/O2v2_06_wbbO,99.73%;O1/O2v2_07_kfoC,98.28%;O1/O2v2_08_gmlC,97.13%;O1/O2v2_09_gmlB,99.08%;O1/O2v2_10_gmlA,100.0%		0		0 / 10 (0%)		4	Extra_genes_wbbY/wbbZ_01_wbbY,99.33%;O3b_01_manC,100.0%;O3/O3a_02_manB,98.68%;Extra_genes_wbbY/wbbZ_02_wbbZ,99.63%		O1	yes		yes
QMP_M1-974	5235_2_2	ERS011987	ST280	2	1	2	1	10	4	46		KL23	Perfect		1	1	0 bp	19 / 19 (100%)	KL23_01_galF,100.0%;KL23_02_cpsACP,100.0%;KL23_03_wzi,100.0%;KL23_04_wza,100.0%;KL23_05_wzb,100.0%;KL23_06_wzc,100.0%;KL23_07_wcaA,100.0%;KL23_08_wcaJ,100.0%;KL23_09_wckU,100.0%;KL23_10_wzy,100.0%;KL23_11_wckA,100.0%;KL23_12,100.0%;KL23_13_wzx,100.0%;KL23_14_gnd,100.0%;KL23_15_rmlB,100.0%;KL23_16_rmlA,100.0%;KL23_17_rmlD,100.0%;KL23_18_rmlC,100.0%;KL23_19_ugd,100.0%		0		0 / 19 (0%)		4	KL40_03_wcpO,99.6%;KL40_04,99.5%;KL40_05_rfaG,99.21%;KL150_19_gmd,98.51%		O2v2	Good	?	1	0.9846	n/a	10 / 10 (100%)	O1/O2v2_01_wzm,100.0%;O1/O2v2_02_wzt,99.19%;O1/O2v2_03_wbbM,98.73%;O1/O2v2_04_glf,99.22%;O1/O2v2_05_wbbN,97.99%;O1/O2v2_06_wbbO,99.47%;O1/O2v2_07_kfoC,99.0%;O1/O2v2_08_gmlC,97.74%;O1/O2v2_09_gmlB,99.39%;O1/O2v2_10_gmlA,100.0%		0		0 / 10 (0%)		4	O12_01_rfbB,97.75%;OL101_03_rfbD,98.32%;OL101_02_rfbA,96.88%;O12_04_rfbC,95.68%		O2	yes
QMP_M1-975	5235_2_3	ERS011988	ST281-1LV	7	-	5	46	1	1	84		KL64	Good	?	1	0.9987	n/a	24 / 24 (100%)	KL64_01_galF,100.0%;KL64_02_cpsACP,100.0%;KL64_03_wzi,100.0%;KL64_04_wza,100.0%;KL64_05_wzb,100.0%;KL64_06_wzc,100.0%;KL64_07_wzx,99.8%;KL64_08_wcoV,99.66%;KL64_09,100.0%;KL64_10_wzy,100.0%;KL64_11_wcoU,99.69%;KL64_12_wcoT,99.71%;KL64_13_wcsF,99.73%;KL64_14_wcuK,100.0%;KL64_15_wbaZ,99.74%;KL64_16_wcaJ,100.0%;KL64_17_gnd,100.0%;KL64_18_manC,99.57%;KL64_19_manB,100.0%;KL64_20_rmlB,100.0%;KL64_21_rm…		0		0 / 24 (0%)		2	KL40_05_rfaG,98.16%;KL150_19_gmd,98.81%		O1v1	Very high		1	0.9864	0 bp	7 / 7 (100%)	O1/O2v1_01_wzm,100.0%;O1/O2v1_02_wzt,100.0%;O1/O2v1_03_wbbM,99.37%;O1/O2v1_04_glf,97.92%;O1/O2v1_05_wbbN,97.32%;O1/O2v1_06_wbbO,99.21%;O1/O2v1_07_kfoC,99.77%		0		0 / 7 (0%)		8	Extra_genes_wbbY/wbbZ_01_wbbY,99.6%;O3b_01_manC,99.57%;O3/O3a_02_manB,98.68%;O12_01_rfbB,97.75%;OL101_03_rfbD,98.65%;OL101_02_rfbA,97.22%;Extra_genes_wbbY/wbbZ_02_wbbZ,99.26%;O12_04_rfbC,96.76%		O1	yes
QMP_M1-977	5235_2_4	ERS011989	ST283	18	22	18	22	59	13	51		KL10	Good	?-	1	0.9588	n/a	19 / 20 (95%)	KL10_01_galF,98.66%;KL10_02_cpsACP,95.71%;KL10_03_wzi,98.12%;KL10_04_wza,99.47%;KL10_05_wzb,97.24%;KL10_06_wzc,98.47%;KL10_08_wclQ,99.21%;KL10_09_wclP,99.23%;KL10_10_wzx,99.6%;KL10_11_wcuQ,99.75%;KL10_12_wcaN,97.1%;KL10_13_wcuK,98.82%;KL10_14_wzy,98.52%;KL10_15_wcsO,95.29%;KL10_16_wbaZ,99.22%;KL10_17_gnd,99.36%;KL10_18_manC,98.36%;KL10_19_manB,96.04%;KL10_20_ugd,99.23%	KL10_07_wbaP	0		0 / 20 (0%)		1	KL150_19_gmd,97.91%		O5	Good	?*	1	0.9478	n/a	8 / 8 (100%)	O5_01_manC,99.06%;O5_02_manB,99.13%;O5_03_wzm,99.25%;O5_04_wzt,98.77%;O5_05_wbdD,96.24%;O5_06_wbdA,94.98%;O5_07_wbdB,99.48%;O5_08_wbdC,99.73%		0		0 / 8 (0%)		0			O5	yes
QMP_M1-980	5235_2_5	ERS011990	ST286-1LV	2	3	1	1	7	1	-		KL143	None	?-+*	0.8944	0.9106	n/a	15 / 21 (71.4%)	KL143_01_galF,100.0%;KL143_02_cpsACP,100.0%;KL143_03_wzi,93.75%;KL143_04_wza,83.02%;KL143_10_wcuD,96.89%;KL143_11_wcuE,98.56%;KL143_12_wbaZ,99.22%;KL143_13,97.83%;KL143_14,99.06%;KL143_15_wzx,98.8%;KL143_16_wcsW,97.04%;KL143_17,94.05%;KL143_18_gnd,98.29%;KL143_19_manC,99.15%;KL143_21_ugd,99.49%	KL143_05_wzb;KL143_06_wzc;KL143_07_wbaP;KL143_08;KL143_09_wzy;KL143_20_manB	4	KL117_06_wzc,99.86%;KL117_07_wbaP,99.1%;KL137_19,99.47%;KL117_05_wzb,100.0%	0 / 21 (0%)		2	KL40_05_rfaG,97.89%;KL150_19_gmd,99.1%		O1v1	Very high		1	0.9861	+1 bp	7 / 7 (100%)	O1/O2v1_01_wzm,99.61%;O1/O2v1_02_wzt,99.6%;O1/O2v1_03_wbbM,99.53%;O1/O2v1_04_glf,98.18%;O1/O2v1_05_wbbN,100.0%;O1/O2v1_06_wbbO,98.94%;O1/O2v1_07_kfoC,98.63%		0		0 / 7 (0%)		3	Extra_genes_wbbY/wbbZ_01_wbbY,99.6%;O3b_01_manC,97.46%;Extra_genes_wbbY/wbbZ_02_wbbZ,99.63%		O1	yes
QMP_M2-389	5235_2_8	ERS011993	ST289-1LV	4	5	1	1	12	4	-		KL59	None	?-+*	0.6568	0.7941	n/a	6 / 18 (33.3%)	KL59_01_galF,98.34%;KL59_02_cpsACP,95.71%;KL59_03_wzi,95.4%;KL59_04_wza,87.83%;KL59_17_gnd,97.64%;KL59_18_ugd,95.96%	KL59_05_wzb;KL59_06_wzc;KL59_07_wzy;KL59_08_wcuI;KL59_09_manC;KL59_10_manB;KL59_11_wbaZ;KL59_12_wcaJ;KL59_13_wcqV;KL59_14_wckV;KL59_15_wzx;KL59_16_wckJ	2	KL6_19_manB,81.48%;KL153_20_ugd,90.49%	0 / 18 (0%)		1	KL150_19_gmd,88.66%		O4	Very high		1	0.9992	0 bp	6 / 6 (100%)	O4_01_hydrolase,99.67%;O4_02_hypothetical,100.0%;O4_03_hypothetical,99.86%;O4_04_wzt,100.0%;O4_05_wzm,100.0%;O4_06_glycosyltransferase,100.0%		0		0 / 6 (0%)		0			O4	yes
QMP_M2-484	5235_3_1	ERS011998	ST293-1LV	3	37	1	1	10	4	137*		KL56	Good	?	1	0.9886	n/a	21 / 21 (100%)	KL56_01_galF,99.33%;KL56_02_cpsACP,100.0%;KL56_03_wzi,100.0%;KL56_04_wza,100.0%;KL56_05_wzb,100.0%;KL56_06_wzc,99.86%;KL56_07_wcaJ,99.79%;KL56_08_wckY,100.0%;KL56_09_wcpK,99.72%;KL56_10_wcpL,99.73%;KL56_11_wcpM,99.68%;KL56_12_wcuC,99.38%;KL56_13_wzy,99.18%;KL56_14_wzx,99.61%;KL56_15_wcuJ,100.0%;KL56_16_gnd,99.79%;KL56_17_rmlB,99.44%;KL56_18_rmlA,100.0%;KL56_19_rmlD,99.26%;KL56_20_rmlC,99.46%;KL56…		0		0 / 21 (0%)		2	KL104_16_wzx,97.35%;KL150_19_gmd,100.0%		OL101	Good	?*	1	0.9474	n/a	9 / 9 (100%)	OL101_01_rfbB,97.46%;OL101_02_rfbA,98.26%;OL101_03_rfbD,98.52%;OL101_04_rfbC,95.68%;OL101_05_wbbL,98.92%;OL101_06_wzm,98.92%;OL101_07_wzt,99.32%;OL101_08_wbbB,95.71%;OL101_09_glycosylhydrolase,91.67%		0		0 / 9 (0%)		0			OL101	yes
QMP_M2-488	5235_3_2	ERS011999	ST294	2	1	2	1	4	4	87		KL1	Good	?-+	1	0.997	n/a	19 / 20 (95%)	KL1_01_galF,100.0%;KL1_02_cpsACP,97.14%;KL1_03_wzi,99.79%;KL1_04_wza,100.0%;KL1_05_wzb,100.0%;KL1_06_wzc,100.0%;KL1_07_wzx,100.0%;KL1_08_wclY,99.72%;KL1_09_wzy,100.0%;KL1_10_wcsS,100.0%;KL1_11_wcsT,100.0%;KL1_12_gmd,100.0%;KL1_13_wcaG,99.71%;KL1_14_wcaH,100.0%;KL1_15_wcaI,99.51%;KL1_16_wcaJ,99.79%;KL1_17_gnd,100.0%;KL1_19_manB,99.78%;KL1_20_ugd,100.0%	KL1_18_manC	1	KL150_20_manC,99.7%	0 / 20 (0%)		4	KL40_03_wcpO,99.39%;KL40_04,99.5%;KL40_05_rfaG,99.21%;KL150_19_gmd,99.1%		O1v2	Very high		1	0.9899	-2 bp	10 / 10 (100%)	O1/O2v2_01_wzm,100.0%;O1/O2v2_02_wzt,99.6%;O1/O2v2_03_wbbM,99.68%;O1/O2v2_04_glf,98.96%;O1/O2v2_05_wbbN,98.99%;O1/O2v2_06_wbbO,99.47%;O1/O2v2_07_kfoC,99.01%;O1/O2v2_08_gmlC,97.95%;O1/O2v2_09_gmlB,99.69%;O1/O2v2_10_gmlA,100.0%		0		0 / 10 (0%)		3	Extra_genes_wbbY/wbbZ_01_wbbY,99.6%;O3/O3a_02_manB,98.9%;Extra_genes_wbbY/wbbZ_02_wbbZ,100.0%		O1	yes
QMP_M2-654	5235_3_4	ERS012001	ST295	2	1	2	1	60	25	19		KL30	Good	?-+	1	0.9916	n/a	19 / 20 (95%)	KL30_01_galF,100.0%;KL30_02_cpsACP,98.1%;KL30_03_wzi,99.41%;KL30_04_wza,100.0%;KL30_05_wzb,100.0%;KL30_06_wzc,99.86%;KL30_07_wcuL,100.0%;KL30_08_wzx,100.0%;KL30_09_wcuD,99.48%;KL30_10_wzy,100.0%;KL30_11_wckP,100.0%;KL30_12_wckO,99.49%;KL30_13_wckN,100.0%;KL30_14,100.0%;KL30_15_wcuG,100.0%;KL30_16_wcaJ,100.0%;KL30_17_gnd,99.79%;KL30_19_manB,100.0%;KL30_20_ugd,99.49%	KL30_18_manC	1	KL150_20_manC,99.7%	0 / 20 (0%)		2	KL40_05_rfaG,98.16%;KL150_19_gmd,99.4%		O1v1	Very high		1	0.9824	-2 bp	7 / 7 (100%)	O1/O2v1_01_wzm,100.0%;O1/O2v1_02_wzt,99.6%;O1/O2v1_03_wbbM,99.37%;O1/O2v1_04_glf,97.92%;O1/O2v1_05_wbbN,99.66%;O1/O2v1_06_wbbO,99.21%;O1/O2v1_07_kfoC,97.49%		0		0 / 7 (0%)		3	Extra_genes_wbbY/wbbZ_01_wbbY,99.6%;O3/O3a_02_manB,99.12%;Extra_genes_wbbY/wbbZ_02_wbbZ,100.0%		O1	yes
QMP_M2-684	5235_3_7	ERS012004	ST298	2	1	2	1	1	1	7		KL107	None	?-+*	0.8015	0.7615	n/a	10 / 16 (62.5%)	KL107_01_galF,91.3%;KL107_03_wzi,88.54%;KL107_04_wza,89.89%;KL107_07_wbaP,80.25%;KL107_11_gnd,97.65%;KL107_12,93.8%;KL107_13,93.45%;KL107_14,88.89%;KL107_15,90.81%;KL107_16_ugd,95.89%	KL107_02_cpsACP;KL107_05_wzb;KL107_06_wzc;KL107_08;KL107_09;KL107_10	2	KL26_02_cpsACP,91.38%;KL36_05_wzb,80.42%	0 / 16 (0%)		4	KL40_03_wcpO,99.6%;KL40_04,99.5%;KL40_05_rfaG,99.74%;KL150_19_gmd,98.51%		O2v2	Very high		1	0.9839	0 bp	10 / 10 (100%)	O1/O2v2_01_wzm,100.0%;O1/O2v2_02_wzt,98.79%;O1/O2v2_03_wbbM,99.05%;O1/O2v2_04_glf,98.7%;O1/O2v2_05_wbbN,98.32%;O1/O2v2_06_wbbO,99.47%;O1/O2v2_07_kfoC,99.01%;O1/O2v2_08_gmlC,97.74%;O1/O2v2_09_gmlB,99.39%;O1/O2v2_10_gmlA,100.0%		0		0 / 10 (0%)		4	O12_01_rfbB,92.68%;OL102_02_rfbA,95.52%;OL102_03_rfbD,90.57%;O12_04_rfbC,90.27%		O2	yes
QMP_Z4-697	5235_5_7	ERS012016	ST201-1LV	2	9*	2	1	13	1	69		KL107	None	?-+*	0.7993	0.8269	n/a	11 / 16 (68.8%)	KL107_01_galF,97.66%;KL107_02_cpsACP,91.9%;KL107_03_wzi,93.75%;KL107_04_wza,93.35%;KL107_07_wbaP,81.51%;KL107_11_gnd,98.93%;KL107_12,93.24%;KL107_13,93.92%;KL107_14,92.91%;KL107_15,91.89%;KL107_16_ugd,96.4%	KL107_05_wzb;KL107_06_wzc;KL107_08;KL107_09;KL107_10	2	KL41_06_wzc,89.57%;KL135_05_wzb,93.79%	0 / 16 (0%)		1	KL150_19_gmd,86.49%		OL102	Good	?	1	0.9652	n/a	8 / 8 (100%)	OL102_01_rfbB,100.0%;OL102_02_rfbA,99.62%;OL102_03_rfbD,99.25%;OL102_04_rfbC,95.14%;OL102_05_wbbL,100.0%;OL102_06_rhamnan,100.0%;OL102_07_wzm,100.0%;OL102_08_wzt,100.0%		0		0 / 8 (0%)		0			OL102	yes
QMP_Z4-702	5235_3_11	ERS012008	ST442	10	20	2	1	9	11	14		KL107	Very high		0.9999	0.9998	0 bp	16 / 16 (100%)	KL107_01_galF,99.67%;KL107_02_cpsACP,100.0%;KL107_03_wzi,100.0%;KL107_04_wza,100.0%;KL107_05_wzb,100.0%;KL107_06_wzc,99.86%;KL107_07_wbaP,100.0%;KL107_08,100.0%;KL107_09,100.0%;KL107_10,100.0%;KL107_11_gnd,100.0%;KL107_12,100.0%;KL107_13,100.0%;KL107_14,100.0%;KL107_15,100.0%;KL107_16_ugd,100.0%		0		0 / 16 (0%)		5	KL40_03_wcpO,99.19%;KL40_04,99.5%;KL40_05_rfaG,99.74%;KL150_19_gmd,99.1%;KL150_19_gmd,84.92%		O2v2	Very high		1	0.9838	0 bp	10 / 10 (100%)	O1/O2v2_01_wzm,100.0%;O1/O2v2_02_wzt,99.19%;O1/O2v2_03_wbbM,98.58%;O1/O2v2_04_glf,98.96%;O1/O2v2_05_wbbN,98.99%;O1/O2v2_06_wbbO,99.47%;O1/O2v2_07_kfoC,99.01%;O1/O2v2_08_gmlC,97.33%;O1/O2v2_09_gmlB,99.39%;O1/O2v2_10_gmlA,100.0%		0		0 / 10 (0%)		4	O12_01_rfbB,98.31%;OL101_03_rfbD,98.99%;OL101_02_rfbA,98.28%;OL101_04_rfbC,97.84%		O2	yes
QMP_Z4-709	5235_6_7	ERS012028	ST190-1LV	2	3	1	39	7	1	-		KL109	Good	?-	0.9998	0.9816	n/a	21 / 22 (95.5%)	KL109_01_galF,100.0%;KL109_02_cpsACP,100.0%;KL109_03_wzi,100.0%;KL109_04_wza,100.0%;KL109_05_wzb,100.0%;KL109_06_wzc,100.0%;KL109_07,100.0%;KL109_08,100.0%;KL109_09_wzx,100.0%;KL109_10,100.0%;KL109_11,100.0%;KL109_12,99.75%;KL109_13,100.0%;KL109_14_manC,100.0%;KL109_15_manB,100.0%;KL109_16,99.77%;KL109_17_gnd,100.0%;KL109_18_rmlB,100.0%;KL109_20_rmlD,100.0%;KL109_21,98.38%;KL109_22_ugd,99.48%	KL109_19_rmlA	0		0 / 22 (0%)		1	KL150_19_gmd,99.4%		OL101	Good	?-	1	0.9218	n/a	7 / 9 (77.8%)	OL101_01_rfbB,97.46%;OL101_03_rfbD,98.65%;OL101_04_rfbC,96.22%;OL101_05_wbbL,98.92%;OL101_06_wzm,98.92%;OL101_07_wzt,99.32%;OL101_08_wbbB,95.63%	OL101_02_rfbA;OL101_09_glycosylhydrolase	0		0 / 9 (0%)		0			OL101	yes
QMP_Z4-712	5235_7_7	ERS012040	ST2022-1LV	4	1	1	1	7	4	-		KL118	Good	?	1	0.9957	n/a	21 / 21 (100%)	KL118_01_galF,99.33%;KL118_02_cpsACP,100.0%;KL118_03_wzi,99.37%;KL118_04_wza,100.0%;KL118_05_wzb,100.0%;KL118_06_wzc,100.0%;KL118_07_wbaP,99.79%;KL118_08_wcaA,99.67%;KL118_09,100.0%;KL118_10_wcoY,99.71%;KL118_11_wcaM,100.0%;KL118_12_wcqP,100.0%;KL118_13_wzx,100.0%;KL118_14_wcuN,100.0%;KL118_15,99.84%;KL118_16_gnd,100.0%;KL118_17_rmlB,100.0%;KL118_18_rmlA,100.0%;KL118_19_rmlD,100.0%;KL118_20_rmlC,…		0		0 / 21 (0%)		1	KL150_19_gmd,99.1%		OL101	Very high	*	1	0.9511	-2 bp	9 / 9 (100%)	OL101_01_rfbB,97.46%;OL101_02_rfbA,97.92%;OL101_03_rfbD,98.65%;OL101_04_rfbC,96.76%;OL101_05_wbbL,98.92%;OL101_06_wzm,98.92%;OL101_07_wzt,99.32%;OL101_08_wbbB,95.54%;OL101_09_glycosylhydrolase,92.02%		0		0 / 9 (0%)		1	OL103_01_rmlC,96.77%		OL101	yes
QMP_Z4-716	5299_7_7	ERS012052	ST194-1LV	27	1	1	1	-	1	17		KL120	Very high		1	0.9766	-2 bp	20 / 20 (100%)	KL120_01_galF,99.33%;KL120_02_cpsACP,95.71%;KL120_03_wzi,98.74%;KL120_04_wza,99.74%;KL120_05_wzb,100.0%;KL120_06_wzc,99.86%;KL120_07_wbaP,100.0%;KL120_08_wctK,99.67%;KL120_09_wcqM,98.22%;KL120_10_wcuM,99.73%;KL120_11_wcuR,99.07%;KL120_12,99.76%;KL120_13_wzy,99.75%;KL120_14_wzx,98.75%;KL120_15_gnd,100.0%;KL120_16_rmlB,100.0%;KL120_17_rmlA,99.66%;KL120_18_rmlD,98.65%;KL120_19_rmlC,98.38%;KL120_20_u…		0		0 / 20 (0%)		4	KL40_03_wcpO,99.6%;KL40_04,100.0%;KL40_05_rfaG,100.0%;KL150_19_gmd,99.1%		O1v2	Very high		1	0.9905	0 bp	10 / 10 (100%)	O1/O2v2_01_wzm,99.61%;O1/O2v2_02_wzt,100.0%;O1/O2v2_03_wbbM,99.37%;O1/O2v2_04_glf,99.48%;O1/O2v2_05_wbbN,98.99%;O1/O2v2_06_wbbO,99.73%;O1/O2v2_07_kfoC,99.5%;O1/O2v2_08_gmlC,98.15%;O1/O2v2_09_gmlB,99.08%;O1/O2v2_10_gmlA,100.0%		0		0 / 10 (0%)		6	Extra_genes_wbbY/wbbZ_01_wbbY,99.33%;O12_01_rfbB,97.46%;O12_03_rfbD,98.99%;OL101_02_rfbA,98.97%;Extra_genes_wbbY/wbbZ_02_wbbZ,99.63%;O12_04_rfbC,97.84%		O1	yes
QMP_Z4-724	5235_3_12	ERS012009	ST629	2	3	87	1	12	1	26		KL10	Good	?-+	0.9993	0.9672	n/a	19 / 20 (95%)	KL10_01_galF,99.33%;KL10_02_cpsACP,95.24%;KL10_03_wzi,98.12%;KL10_04_wza,99.74%;KL10_05_wzb,100.0%;KL10_06_wzc,100.0%;KL10_07_wbaP,100.0%;KL10_08_wclQ,100.0%;KL10_09_wclP,99.74%;KL10_10_wzx,99.6%;KL10_11_wcuQ,99.5%;KL10_12_wcaN,99.74%;KL10_13_wcuK,99.41%;KL10_14_wzy,99.51%;KL10_15_wcsO,96.08%;KL10_16_wbaZ,99.48%;KL10_17_gnd,99.15%;KL10_18_manC,99.15%;KL10_20_ugd,99.74%	KL10_19_manB	1	KL137_19,100.0%	0 / 20 (0%)		1	KL150_19_gmd,99.1%		O3/O3a	Good	?-	0.9986	0.9796	n/a	7 / 8 (87.5%)	O3/O3a_01_manC,99.79%;O3/O3a_03_wzm,98.47%;O3/O3a_04_wzt,99.77%;O3/O3a_05_wbdD,97.32%;O3/O3a_06_wbdA,99.76%;O3/O3a_07_wbdB,99.48%;O3/O3a_08_wbdC,99.73%	O3/O3a_02_manB	0		0 / 8 (0%)		0			O3	yes
QMP_Z4-726	5235_5_1	ERS012010	ST118-3LV	17	19	188	20	138*	18	-		KL49	Low	?-+	1	0.9795	n/a	17 / 18 (94.4%)	KL49_01_galF,99.67%;KL49_02_cpsACP,95.71%;KL49_03_wzi,99.6%;KL49_04_wza,99.21%;KL49_05_wzb,100.0%;KL49_06_wzc,99.86%;KL49_07_wbaP,100.0%;KL49_08_wzy,100.0%;KL49_09_wcuI,100.0%;KL49_10_wcuF,99.45%;KL49_11_wclK,100.0%;KL49_12_wclW,100.0%;KL49_13_wzx,99.77%;KL49_14_wcpF,100.0%;KL49_15,99.64%;KL49_16_gnd,99.79%;KL49_17_manC,99.79%	KL49_18_manB	2	KL21_19_ugd,100.0%;KL137_19,100.0%	0 / 18 (0%)		2	KL150_19_gmd,97.61%;KL150_19_gmd,84.68%		O3/O3a	Good	?-	1	0.9594	n/a	7 / 8 (87.5%)	O3/O3a_01_manC,99.79%;O3/O3a_03_wzm,98.47%;O3/O3a_04_wzt,99.07%;O3/O3a_05_wbdD,95.91%;O3/O3a_06_wbdA,97.86%;O3/O3a_07_wbdB,100.0%;O3/O3a_08_wbdC,99.73%	O3/O3a_02_manB	0		0 / 8 (0%)		0			O3	yes
ST_752	5197_8_8	ERS011897	ST15	1	1	1	1	1	1	1		KL117	Very high		1	0.9964	-12 bp	20 / 20 (100%)	KL117_01_galF,100.0%;KL117_02_cpsACP,100.0%;KL117_03_wzi,99.79%;KL117_04_wza,100.0%;KL117_05_wzb,100.0%;KL117_06_wzc,99.58%;KL117_07_wbaP,99.79%;KL117_08_wcuD,100.0%;KL117_09_wcuE,99.7%;KL117_10_wbaZ,100.0%;KL117_11_wzy,100.0%;KL117_12_wcuC,100.0%;KL117_13_wcaL,99.51%;KL117_14_wcuJ,100.0%;KL117_15_wzx,100.0%;KL117_16_wcsR,99.7%;KL117_17_gnd,100.0%;KL117_18_manC,99.56%;KL117_19_manB,99.34%;KL117_2…		0		0 / 20 (0%)		2	KL40_05_rfaG,98.16%;KL150_19_gmd,99.1%		O1v1	Very high		1	0.985	+1 bp	7 / 7 (100%)	O1/O2v1_01_wzm,100.0%;O1/O2v1_02_wzt,99.19%;O1/O2v1_03_wbbM,99.37%;O1/O2v1_04_glf,99.22%;O1/O2v1_05_wbbN,98.32%;O1/O2v1_06_wbbO,99.21%;O1/O2v1_07_kfoC,98.63%		0		0 / 7 (0%)		4	Extra_genes_wbbY/wbbZ_01_wbbY,99.6%;O3/O3a_01_manC,99.58%;O3/O3a_02_manB,98.9%;Extra_genes_wbbY/wbbZ_02_wbbZ,99.63%		O1	yes		yes
subsp_rhinoscleromatis_ATCC_13884	Klebsiella_pneumoniae_subsp_rhinoscleromatis_ATCC_13884	ACZD01	ST67	2	1	9	1	15	5	28		KL3	Good	?-	1	0.9949	n/a	18 / 19 (94.7%)	KL3_02_cpsACP,96.97%;KL3_03_wzi,99.79%;KL3_04_wza,100.0%;KL3_05_wzb,97.93%;KL3_06_wzc,98.89%;KL3_07_wcaJ,99.79%;KL3_08,100.0%;KL3_09,99.12%;KL3_10_pglJ,99.72%;KL3_11,99.73%;KL3_12,99.48%;KL3_13_wzx,99.16%;KL3_14,99.27%;KL3_15_wbaZ,100.0%;KL3_16_gnd,99.8%;KL3_17_manC,99.58%;KL3_18_manB,99.56%;KL3_19_ugd,100.0%	KL3_01_galF	0		0 / 19 (0%)		4	KL40_04,99.5%;KL40_05_rfaG,99.48%;KL150_19_gmd,98.21%;KL150_19_gmd,84.68%		O2v2	Good	?-	0.9986	0.985	n/a	8 / 10 (80%)	O1/O2v2_01_wzm,100.0%;O1/O2v2_02_wzt,99.19%;O1/O2v2_03_wbbM,98.58%;O1/O2v2_04_glf,98.96%;O1/O2v2_05_wbbN,98.32%;O1/O2v2_06_wbbO,99.2%;O1/O2v2_07_kfoC,99.01%;O1/O2v2_10_gmlA,99.21%	O1/O2v2_08_gmlC;O1/O2v2_09_gmlB	0		0 / 10 (0%)		2	O3/O3a_01_manC,98.31%;O3/O3a_02_manB,99.12%
TL125	5299_7_10	ERS012055	ST42-1LV	2	6	1	3	-	1	15		KL64	Very high		1	0.9984	0 bp	24 / 24 (100%)	KL64_01_galF,100.0%;KL64_02_cpsACP,99.52%;KL64_03_wzi,99.58%;KL64_04_wza,100.0%;KL64_05_wzb,100.0%;KL64_06_wzc,100.0%;KL64_07_wzx,99.61%;KL64_08_wcoV,99.66%;KL64_09,100.0%;KL64_10_wzy,100.0%;KL64_11_wcoU,99.39%;KL64_12_wcoT,99.71%;KL64_13_wcsF,100.0%;KL64_14_wcuK,99.7%;KL64_15_wbaZ,100.0%;KL64_16_wcaJ,100.0%;KL64_17_gnd,100.0%;KL64_18_manC,100.0%;KL64_19_manB,100.0%;KL64_20_rmlB,100.0%;KL64_21_rm…		0		0 / 24 (0%)		2	KL40_05_rfaG,98.42%;KL150_19_gmd,98.51%		O1v1	Very high		1	0.9931	0 bp	7 / 7 (100%)	O1/O2v1_01_wzm,100.0%;O1/O2v1_02_wzt,99.6%;O1/O2v1_03_wbbM,99.37%;O1/O2v1_04_glf,99.74%;O1/O2v1_05_wbbN,99.66%;O1/O2v1_06_wbbO,99.47%;O1/O2v1_07_kfoC,100.0%		0		0 / 7 (0%)		8	Extra_genes_wbbY/wbbZ_01_wbbY,99.46%;O3b_01_manC,100.0%;O3/O3a_02_manB,98.68%;O12_01_rfbB,97.75%;OL101_03_rfbD,98.65%;OL101_02_rfbA,97.22%;Extra_genes_wbbY/wbbZ_02_wbbZ,99.63%;O12_04_rfbC,96.76%		O1	yes
U_12567	5193_7_1	ERS011878	ST15	1	1	1	1	1	1	1		KL24	Perfect		1	1	0 bp	19 / 19 (100%)	KL24_01_galF,100.0%;KL24_02_cpsACP,100.0%;KL24_03_wzi,100.0%;KL24_04_wza,100.0%;KL24_05_wzb,100.0%;KL24_06_wzc,100.0%;KL24_07_wcuD,100.0%;KL24_08_wcuC,100.0%;KL24_09_wcuV,100.0%;KL24_10_wbaZ,100.0%;KL24_11_wcaJ,100.0%;KL24_12_wcuE,100.0%;KL24_13_wcuG,100.0%;KL24_14_wzy,100.0%;KL24_15_wzx,100.0%;KL24_16_gnd,100.0%;KL24_17_manC,100.0%;KL24_18_manB,100.0%;KL24_19_ugd,100.0%		0		0 / 19 (0%)		2	KL40_05_rfaG,98.16%;KL150_19_gmd,99.7%		O1v1	Very high		1	0.9851	0 bp	7 / 7 (100%)	O1/O2v1_01_wzm,100.0%;O1/O2v1_02_wzt,99.6%;O1/O2v1_03_wbbM,99.37%;O1/O2v1_04_glf,99.22%;O1/O2v1_05_wbbN,98.32%;O1/O2v1_06_wbbO,99.21%;O1/O2v1_07_kfoC,98.63%		0		0 / 7 (0%)		4	Extra_genes_wbbY/wbbZ_01_wbbY,99.6%;O3b_01_manC,100.0%;O3/O3a_02_manB,98.9%;Extra_genes_wbbY/wbbZ_02_wbbZ,99.63%		O1	yes		yes
U_13792_2	5193_7_2	ERS011879	ST273	3	4	6	1	7	4	4		KL74	Good	?	1	0.9895	n/a	19 / 19 (100%)	KL74_01_galF,98.67%;KL74_02_cpsACP,99.05%;KL74_03_wzi,98.75%;KL74_04_wza,98.68%;KL74_05_wzb,100.0%;KL74_06_wzc,99.31%;KL74_07_wbaP,99.37%;KL74_08_wcuD,99.49%;KL74_09_wcuE,99.09%;KL74_10_wbaZ,98.98%;KL74_11_wzy,99.51%;KL74_12,99.46%;KL74_13_wzx,99.8%;KL74_14_wcuL,99.69%;KL74_15_wcoW,99.39%;KL74_16_gnd,99.57%;KL74_17_manC,99.57%;KL74_18_manB,100.0%;KL74_19_ugd,100.0%		0		0 / 19 (0%)		2	KL50_10,92.83%;KL150_19_gmd,84.78%		O3b	Good	?*	0.9966	0.9172	n/a	8 / 8 (100%)	O3b_01_manC,90.79%;O3b_02_manB,92.5%;O3b_03_wzm,94.27%;O3b_04_wzt,89.35%;O3b_05_wbdD,93.73%;O3b_06_wbdA,99.76%;O3b_07_wbdB,99.21%;O3b_08_wbdC,98.65%		0		0 / 8 (0%)		0			OL104	no
U_16821	5193_7_3	ERS011880	ST530	2	39	2	1	1	4	24		KL54	Very high		1	0.9994	0 bp	20 / 20 (100%)	KL54_01_galF,99.67%;KL54_02_cpsACP,100.0%;KL54_03_wzi,100.0%;KL54_04_wza,100.0%;KL54_05_wzb,100.0%;KL54_06_wzc,100.0%;KL54_07_wclU,100.0%;KL54_08_wzx,99.51%;KL54_09_wzy,100.0%;KL54_10_wckB,100.0%;KL54_11_wcoS,100.0%;KL54_12_gmd,100.0%;KL54_13_wcaG,100.0%;KL54_14_wcaH,100.0%;KL54_15_wcaI,100.0%;KL54_16_wcaJ,100.0%;KL54_17_gnd,100.0%;KL54_18_manC,100.0%;KL54_19_manB,100.0%;KL54_20_ugd,100.0%		0		0 / 20 (0%)		4	KL40_03_wcpO,99.8%;KL40_04,99.01%;KL40_05_rfaG,99.74%;KL150_19_gmd,98.21%		O1v2	Very high		1	0.9917	-2 bp	10 / 10 (100%)	O1/O2v2_01_wzm,100.0%;O1/O2v2_02_wzt,99.6%;O1/O2v2_03_wbbM,100.0%;O1/O2v2_04_glf,99.22%;O1/O2v2_05_wbbN,98.99%;O1/O2v2_06_wbbO,100.0%;O1/O2v2_07_kfoC,98.51%;O1/O2v2_08_gmlC,97.95%;O1/O2v2_09_gmlB,99.69%;O1/O2v2_10_gmlA,100.0%		0		0 / 10 (0%)		4	Extra_genes_wbbY/wbbZ_01_wbbY,99.19%;O3/O3a_01_manC,99.58%;O3/O3a_02_manB,98.9%;Extra_genes_wbbY/wbbZ_02_wbbZ,99.63%		O1	yes
UI_10871	5197_8_6	ERS011895	ST48-1LV	2	5	2	2	7	1	10*		KL62	Good	?-	1	0.9972	n/a	18 / 19 (94.7%)	KL62_01_galF,100.0%;KL62_02_cpsACP,100.0%;KL62_03_wzi,99.61%;KL62_04_wza,100.0%;KL62_05_wzb,100.0%;KL62_06_wzc,99.72%;KL62_07_wbaP,99.58%;KL62_08,99.74%;KL62_09,99.42%;KL62_10,100.0%;KL62_11_wzy,99.49%;KL62_13,99.17%;KL62_14,100.0%;KL62_15_wzx,100.0%;KL62_16_gnd,100.0%;KL62_17_manC,100.0%;KL62_18_manB,99.78%;KL62_19_ugd,100.0%	KL62_12	0		0 / 19 (0%)		2	KL40_05_rfaG,97.63%;KL150_19_gmd,98.81%		O1v1	Very high		1	0.9787	-2 bp	7 / 7 (100%)	O1/O2v1_01_wzm,99.61%;O1/O2v1_02_wzt,99.6%;O1/O2v1_03_wbbM,99.37%;O1/O2v1_04_glf,98.44%;O1/O2v1_05_wbbN,97.32%;O1/O2v1_06_wbbO,98.68%;O1/O2v1_07_kfoC,96.81%		0		0 / 7 (0%)		4	Extra_genes_wbbY/wbbZ_01_wbbY,99.46%;O3b_01_manC,99.79%;O3/O3a_02_manB,98.9%;Extra_genes_wbbY/wbbZ_02_wbbZ,100.0%		O1	yes
UI_12780	5197_8_9	ERS011898	ST25-1LV	2	1	1	1	10	-	13		KL2	None	?-+	1	0.9453	n/a	17 / 18 (94.4%)	KL2_01_galF,99.33%;KL2_02_cpsACP,99.05%;KL2_04_wza,100.0%;KL2_05_wzb,100.0%;KL2_06_wzc,99.86%;KL2_07,99.72%;KL2_08,100.0%;KL2_09,99.74%;KL2_10,100.0%;KL2_11_wzx,99.18%;KL2_12,99.48%;KL2_13,98.65%;KL2_14_wcaJ,99.79%;KL2_15_gnd,98.93%;KL2_16_manC,99.36%;KL2_17_manB,99.78%;KL2_18_ugd,100.0%	KL2_03_wzi	3	KL127_06_wzc,95.86%;KL127_04_wza,98.42%;KL127_05_wzb,97.24%	0 / 18 (0%)		16	KL40_03_wcpO,98.38%;KL127_07_wbaP,94.54%;KL40_04,99.26%;KL127_09_wzy,94.15%;KL40_05_rfaG,99.74%;KL127_12_wcpJ,95.23%;KL137_20_rmlB,95.12%;KL127_11,94.05%;KL150_19_gmd,99.1%;KL127_10,91.4%;KL52_20_rmlD,99.03%;KL127_08_wctK,95.48%;KL131_09_rmlB,80.23%;KL17_17_rmlA,98.28%;KL156-D1_01_galF,93.62%;KL64_23_rmlC,97.3%		O1/O2v2	Very high		1	0.992	0 bp	10 / 10 (100%)	O1/O2v2_01_wzm,100.0%;O1/O2v2_02_wzt,99.6%;O1/O2v2_03_wbbM,99.52%;O1/O2v2_04_glf,98.96%;O1/O2v2_05_wbbN,98.99%;O1/O2v2_06_wbbO,100.0%;O1/O2v2_07_kfoC,99.75%;O1/O2v2_08_gmlC,99.38%;O1/O2v2_09_gmlB,99.39%;O1/O2v2_10_gmlA,99.21%		0		0 / 10 (0%)		13	O3/O3a_06_wbdA,97.86%;O3/O3a_05_wbdD,98.87%;O3/O3a_01_manC,99.58%;O3/O3a_02_manB,99.12%;O3/O3a_04_wzt,99.77%;O5_07_wbdB,98.96%;O3/O3a_08_wbdC,95.7%;O12_01_rfbB,96.9%;OL101_03_rfbD,97.64%;OL101_02_rfbA,96.53%;Extra_genes_wbbY/wbbZ_02_wbbZ,100.0%;O3/O3a_03_wzm,98.85%;O12_04_rfbC,96.22%		O1	yes
UI_14245	5197_8_11	ERS011900	ST2142	4	5	1	1	1	4	46		KL7	Very high		1	0.9849	+1 bp	20 / 20 (100%)	KL7_01_galF,99.67%;KL7_02_cpsACP,99.05%;KL7_03_wzi,99.58%;KL7_04_wza,99.47%;KL7_05_wzb,99.31%;KL7_06_wzc,99.86%;KL7_07_wcuE,99.7%;KL7_08_wckC,99.07%;KL7_09_wcuC,99.42%;KL7_10_wzy,99.74%;KL7_11_wckD,99.73%;KL7_12_wclS,99.72%;KL7_13_wcuJ,100.0%;KL7_14_wzx,99.17%;KL7_15_wbaZ,100.0%;KL7_16_wcaJ,99.36%;KL7_17_gnd,99.57%;KL7_18_manC,99.79%;KL7_19_manB,99.56%;KL7_20_ugd,99.49%		0		0 / 20 (0%)		4	KL40_03_wcpO,99.39%;KL40_04,99.26%;KL40_05_rfaG,99.21%;KL150_19_gmd,99.1%		O2v2	Very high		1	0.9836	0 bp	10 / 10 (100%)	O1/O2v2_01_wzm,100.0%;O1/O2v2_02_wzt,99.19%;O1/O2v2_03_wbbM,99.21%;O1/O2v2_04_glf,98.96%;O1/O2v2_05_wbbN,98.32%;O1/O2v2_06_wbbO,99.47%;O1/O2v2_07_kfoC,98.76%;O1/O2v2_08_gmlC,97.54%;O1/O2v2_09_gmlB,99.39%;O1/O2v2_10_gmlA,100.0%		0		0 / 10 (0%)		2	O3b_01_manC,100.0%;O3/O3a_02_manB,99.12%		O2	yes
UI_15398	5197_8_12	ERS011901	ST592	2	3	6	1	9	4	13		KL57	Good	?-	1	0.9978	n/a	17 / 18 (94.4%)	KL57_01_galF,100.0%;KL57_02_cpsACP,100.0%;KL57_03_wzi,99.79%;KL57_04_wza,100.0%;KL57_05_wzb,100.0%;KL57_06_wzc,99.58%;KL57_07_wcaJ,100.0%;KL57_08_wzx,100.0%;KL57_09_wckX,100.0%;KL57_10_wckW,100.0%;KL57_11_wzy,100.0%;KL57_12,100.0%;KL57_14_wbaZ,100.0%;KL57_15_gnd,100.0%;KL57_16_manC,99.58%;KL57_17_manB,98.9%;KL57_18_ugd,100.0%	KL57_13_vanT	0		0 / 18 (0%)		2	KL50_10,99.43%;KL150_19_gmd,84.68%		O3b	Very high		1	0.9896	0 bp	8 / 8 (100%)	O3b_01_manC,99.58%;O3b_02_manB,99.78%;O3b_03_wzm,99.24%;O3b_04_wzt,99.54%;O3b_05_wbdD,99.71%;O3b_06_wbdA,99.76%;O3b_07_wbdB,99.21%;O3b_08_wbdC,100.0%		0		0 / 8 (0%)		0			O3	yes
UI_2213	5193_7_6	ERS011883	ST1948	2	1	2	144	10	1	19		KL24	Good	?-	0.9959	0.9922	n/a	18 / 19 (94.7%)	KL24_01_galF,100.0%;KL24_02_cpsACP,96.19%;KL24_03_wzi,99.79%;KL24_04_wza,100.0%;KL24_05_wzb,100.0%;KL24_06_wzc,99.86%;KL24_07_wcuD,99.74%;KL24_08_wcuC,99.4%;KL24_10_wbaZ,100.0%;KL24_11_wcaJ,100.0%;KL24_12_wcuE,99.7%;KL24_13_wcuG,99.7%;KL24_14_wzy,99.7%;KL24_15_wzx,99.58%;KL24_16_gnd,99.79%;KL24_17_manC,99.79%;KL24_18_manB,100.0%;KL24_19_ugd,100.0%	KL24_09_wcuV	0		0 / 19 (0%)		2	KL40_05_rfaG,98.16%;KL150_19_gmd,99.4%		O1v1	Very high		1	0.9834	0 bp	7 / 7 (100%)	O1/O2v1_01_wzm,100.0%;O1/O2v1_02_wzt,99.6%;O1/O2v1_03_wbbM,99.37%;O1/O2v1_04_glf,97.92%;O1/O2v1_05_wbbN,98.32%;O1/O2v1_06_wbbO,99.21%;O1/O2v1_07_kfoC,98.63%		0		0 / 7 (0%)		4	Extra_genes_wbbY/wbbZ_01_wbbY,99.6%;O3b_01_manC,99.79%;O3/O3a_02_manB,98.9%;Extra_genes_wbbY/wbbZ_02_wbbZ,100.0%		O1	yes
UI_2877	5193_7_8	ERS011885	ST2143	18	22	18	16	11	13	179		KL107	None	?-*	0.8335	0.8428	n/a	7 / 16 (43.8%)	KL107_01_galF,98.66%;KL107_02_cpsACP,93.33%;KL107_03_wzi,97.07%;KL107_04_wza,94.4%;KL107_11_gnd,99.36%;KL107_13,97.24%;KL107_16_ugd,99.49%	KL107_05_wzb;KL107_06_wzc;KL107_07_wbaP;KL107_08;KL107_09;KL107_10;KL107_12;KL107_14;KL107_15	0		0 / 16 (0%)		1	KL150_19_gmd,98.21%		OL101	None	?-	0.9958	0.9548	n/a	5 / 9 (55.6%)	OL101_02_rfbA,98.97%;OL101_05_wbbL,99.28%;OL101_06_wzm,100.0%;OL101_07_wzt,100.0%;OL101_08_wbbB,100.0%	OL101_01_rfbB;OL101_03_rfbD;OL101_04_rfbC;OL101_09_glycosylhydrolase	0		0 / 9 (0%)		0			OL101	yes
UI_3324	5193_7_9	ERS011886	ST1190	2	6	1	3	26	1	56		KL114	Very high		1	0.9955	-1 bp	19 / 19 (100%)	KL114_01_galF,99.67%;KL114_02_cpsACP,98.1%;KL114_03_wzi,96.31%;KL114_04_wza,100.0%;KL114_05_wzb,100.0%;KL114_06_wzc,100.0%;KL114_07_wbaP,100.0%;KL114_08_wzy,100.0%;KL114_09_wciP,100.0%;KL114_10_wzx,100.0%;KL114_11_wcqZ,99.47%;KL114_12_wcuQ,99.74%;KL114_13,99.81%;KL114_14_wbaZ,100.0%;KL114_15,100.0%;KL114_16_gnd,100.0%;KL114_17_manC,100.0%;KL114_18_manB,100.0%;KL114_19_ugd,100.0%		0		0 / 19 (0%)		2	KL40_05_rfaG,98.42%;KL150_19_gmd,99.1%		O1v1	Very high		1	0.9854	-2 bp	7 / 7 (100%)	O1/O2v1_01_wzm,99.61%;O1/O2v1_02_wzt,100.0%;O1/O2v1_03_wbbM,99.68%;O1/O2v1_04_glf,98.96%;O1/O2v1_05_wbbN,98.66%;O1/O2v1_06_wbbO,99.47%;O1/O2v1_07_kfoC,96.81%		0		0 / 7 (0%)		4	Extra_genes_wbbY/wbbZ_01_wbbY,99.46%;O3/O3a_01_manC,99.79%;O3/O3a_02_manB,98.9%;Extra_genes_wbbY/wbbZ_02_wbbZ,99.63%		O1	yes
UI_4256	5193_7_10	ERS011887	ST2144	18	109	26	63	254	38	359		KL64	Good	?*	1	0.9686	n/a	24 / 24 (100%)	KL64_01_galF,99.67%;KL64_02_cpsACP,92.86%;KL64_03_wzi,98.95%;KL64_04_wza,100.0%;KL64_05_wzb,100.0%;KL64_06_wzc,99.59%;KL64_07_wzx,99.41%;KL64_08_wcoV,100.0%;KL64_09,99.06%;KL64_10_wzy,99.5%;KL64_11_wcoU,98.77%;KL64_12_wcoT,97.68%;KL64_13_wcsF,98.67%;KL64_14_wcuK,99.7%;KL64_15_wbaZ,98.7%;KL64_16_wcaJ,99.36%;KL64_17_gnd,99.36%;KL64_18_manC,99.79%;KL64_19_manB,99.56%;KL64_20_rmlB,97.64%;KL64_21_rmlA…		0		0 / 24 (0%)		1	KL150_19_gmd,98.21%		O12	Good	?	1	0.9484	n/a	8 / 8 (100%)	O12_01_rfbB,100.0%;O12_02_rfbA,99.31%;O12_03_rfbD,99.66%;O12_04_rfbC,100.0%;O12_05_wbbL,99.64%;O12_06_wzm,99.64%;O12_07_wzt,99.77%;O12_08_wbbB,99.08%		0		0 / 8 (0%)		2	O3b_01_manC,99.79%;O3/O3a_02_manB,98.46%		O12	yes
UI_4650	5193_7_11	ERS011888	ST25-1LV	2	1	1	1	10	2*	13		KL2	Very high		1	0.9841	+1 bp	18 / 18 (100%)	KL2_01_galF,99.33%;KL2_02_cpsACP,99.05%;KL2_03_wzi,98.61%;KL2_04_wza,100.0%;KL2_05_wzb,100.0%;KL2_06_wzc,99.86%;KL2_07,99.72%;KL2_08,100.0%;KL2_09,99.74%;KL2_10,100.0%;KL2_11_wzx,99.18%;KL2_12,99.48%;KL2_13,98.65%;KL2_14_wcaJ,99.79%;KL2_15_gnd,98.93%;KL2_16_manC,99.36%;KL2_17_manB,99.78%;KL2_18_ugd,100.0%		0		0 / 18 (0%)		22	KL130_06_wzc,86.55%;KL40_03_wcpO,98.38%;KL72_14_gnd,96.39%;KL79_03_wzi,97.92%;KL130_07_wbaP,86.58%;KL40_04,99.26%;KL6_19_manB,82.79%;KL15_16_ugd,99.23%;KL40_05_rfaG,99.74%;KL32_16_rmlB,98.12%;KL32_04_wza,97.35%;KL138_20_rmlB,94.37%;KL150_19_gmd,99.1%;KL150_19_gmd,89.19%;KL72_01_galF,99.67%;KL72_17_rmlD,100.0%;KL44_18_rmlA,99.66%;KL41_20_rmlA,93.79%;KL72_02_cpsACP,98.1%;KL44_20_rmlC,98.38%;KL32_19…		O1/O2v2	Very high		1	0.992	0 bp	10 / 10 (100%)	O1/O2v2_01_wzm,100.0%;O1/O2v2_02_wzt,99.6%;O1/O2v2_03_wbbM,99.52%;O1/O2v2_04_glf,98.96%;O1/O2v2_05_wbbN,98.99%;O1/O2v2_06_wbbO,100.0%;O1/O2v2_07_kfoC,99.75%;O1/O2v2_08_gmlC,99.38%;O1/O2v2_09_gmlB,99.39%;O1/O2v2_10_gmlA,99.21%		0		0 / 10 (0%)		10	O3/O3a_01_manC,99.58%;O3/O3a_02_manB,99.12%;O12_01_rfbB,92.96%;O12_01_rfbB,90.42%;OL101_02_rfbA,94.83%;OL102_02_rfbA,93.73%;OL102_03_rfbD,90.24%;Extra_genes_wbbY/wbbZ_02_wbbZ,100.0%;O12_04_rfbC,90.27%;O12_04_rfbC,83.78%		O1	no
UI_522	5193_7_5	ERS011882	ST587	2	5	2	52	1	1	7		KL27	Very high		1	0.9999	0 bp	18 / 18 (100%)	KL27_01_galF,100.0%;KL27_02_cpsACP,100.0%;KL27_03_wzi,100.0%;KL27_04_wza,100.0%;KL27_05_wzb,100.0%;KL27_06_wzc,100.0%;KL27_07_wcaJ,100.0%;KL27_08_wckI,100.0%;KL27_09_wckS,100.0%;KL27_10_wckR,100.0%;KL27_11_wzy,100.0%;KL27_12_wzx,100.0%;KL27_13_wckQ,100.0%;KL27_14_wcuJ,100.0%;KL27_15_wctE,100.0%;KL27_16_wctF,100.0%;KL27_17_gnd,100.0%;KL27_18_ugd,100.0%		0		0 / 18 (0%)		4	KL40_03_wcpO,99.19%;KL40_04,98.76%;KL40_05_rfaG,99.74%;KL150_19_gmd,98.81%		O2v2	Very high		1	0.9842	0 bp	10 / 10 (100%)	O1/O2v2_01_wzm,100.0%;O1/O2v2_02_wzt,99.19%;O1/O2v2_03_wbbM,98.58%;O1/O2v2_04_glf,98.7%;O1/O2v2_05_wbbN,98.66%;O1/O2v2_06_wbbO,99.47%;O1/O2v2_07_kfoC,98.26%;O1/O2v2_08_gmlC,97.33%;O1/O2v2_09_gmlB,99.39%;O1/O2v2_10_gmlA,100.0%		0		0 / 10 (0%)		0			O2	yes
UI_6167	5197_8_1	ERS011890	ST515	2	1	1	1	1	1	4		KL18	Very high		1	0.9885	-1 bp	21 / 21 (100%)	KL18_01_galF,99.33%;KL18_02_cpsACP,99.05%;KL18_03_wzi,99.16%;KL18_04_wza,99.74%;KL18_05_wzb,100.0%;KL18_06_wzc,99.86%;KL18_07_wcaJ,99.79%;KL18_08_wcaA,99.34%;KL18_09_wcuM,99.73%;KL18_10_wbbL,100.0%;KL18_11_wckF,99.73%;KL18_12_wzy,99.5%;KL18_13,99.43%;KL18_14_wcuH,100.0%;KL18_15_wzx,99.79%;KL18_16_gnd,100.0%;KL18_17_rmlB,99.15%;KL18_18_rmlA,100.0%;KL18_19_rmlD,99.33%;KL18_20_rmlC,100.0%;KL18_21_ug…		0		0 / 21 (0%)		2	KL40_05_rfaG,98.42%;KL150_19_gmd,99.1%		O2v1	Very high		1	0.9878	0 bp	7 / 7 (100%)	O1/O2v1_01_wzm,100.0%;O1/O2v1_02_wzt,99.19%;O1/O2v1_03_wbbM,99.68%;O1/O2v1_04_glf,99.22%;O1/O2v1_05_wbbN,97.99%;O1/O2v1_06_wbbO,99.47%;O1/O2v1_07_kfoC,99.54%		0		0 / 7 (0%)		4	O12_01_rfbB,98.03%;OL101_03_rfbD,98.32%;OL101_02_rfbA,97.92%;O12_04_rfbC,97.84%		O2	yes
UI_6717	5197_8_2	ERS011891	ST17	2	1	1	1	4	4	4		KL25	High	-	1	0.9916	+3 bp	13 / 14 (92.9%)	KL25_01_galF,100.0%;KL25_02_cpsACP,98.57%;KL25_03_wzi,99.79%;KL25_04_wza,100.0%;KL25_05_wzb,100.0%;KL25_06_wzc,99.86%;KL25_07_wcaJ,100.0%;KL25_08_wzy,100.0%;KL25_10,100.0%;KL25_11_wcuB,99.68%;KL25_12_wzx,100.0%;KL25_13_gnd,99.79%;KL25_14_ugd,100.0%	KL25_09_wfeD	0		0 / 14 (0%)		3	KL1_18_manC,99.79%;KL30_19_manB,98.93%;KL150_19_gmd,99.4%		O5	High	*	1	0.9421	0 bp	8 / 8 (100%)	O5_01_manC,99.36%;O5_02_manB,99.56%;O5_03_wzm,99.25%;O5_04_wzt,98.77%;O5_05_wbdD,94.37%;O5_06_wbdA,95.39%;O5_07_wbdB,99.48%;O5_08_wbdC,99.73%		0		0 / 8 (0%)		0			O5	yes
UI_7631	5197_8_3	ERS011892	ST489-3LV	18	22	26	59	98	105	314		KL132	Very high	*	1	0.9735	0 bp	21 / 21 (100%)	KL132_01_galF,99.67%;KL132_02_cpsACP,90.48%;KL132_03_wzi,98.95%;KL132_04_wza,99.47%;KL132_05_wzb,98.59%;KL132_06_wzc,99.58%;KL132_07_wzy,99.76%;KL132_08_wcaN,99.33%;KL132_09_wcaO,97.89%;KL132_10,98.54%;KL132_11_wclT,98.87%;KL132_12_manC,98.94%;KL132_13_manB,99.34%;KL132_14_wbaZ,98.44%;KL132_15_wcaJ,99.14%;KL132_16_gnd,99.57%;KL132_17,99.42%;KL132_18_wcuV,98.18%;KL132_19_wzx,99.54%;KL132_20_wcpG,9…		0		0 / 21 (0%)		4	KL137_20_rmlB,98.87%;KL150_19_gmd,97.91%;KL80_20_rmlA,98.28%;KL80_22_rmlC,98.38%		O12	High	-	1	0.9909	0 bp	7 / 8 (87.5%)	O12_01_rfbB,100.0%;O12_02_rfbA,100.0%;O12_04_rfbC,99.46%;O12_05_wbbL,100.0%;O12_06_wzm,100.0%;O12_07_wzt,99.77%;O12_08_wbbB,98.99%	O12_03_rfbD	0		0 / 8 (0%)		0			O12	yes
UI_8601	5197_8_4	ERS011893	ST2145	2	6	17	1	20	10	360		KL15	Very high		1	0.9997	+1095 bp	16 / 16 (100%)	KL15_01_galF,100.0%;KL15_02_cpsACP,100.0%;KL15_03_wzi,100.0%;KL15_04_wza,100.0%;KL15_05_wzb,100.0%;KL15_06_wzc,100.0%;KL15_07_wcaJ,100.0%;KL15_08_wceN,99.72%;KL15_09_wceM,100.0%;KL15_10_wcsR,99.69%;KL15_11_wcaN,100.0%;KL15_12_wzy,100.0%;KL15_13_wckI,99.73%;KL15_14_wzx,100.0%;KL15_15_gnd,100.0%;KL15_16_ugd,100.0%		0		0 / 16 (0%)		3	KL104_16_wzx,98.07%;KL150_19_gmd,89.49%;KL104_17,98.63%		O4	Very high		1	0.9967	0 bp	6 / 6 (100%)	O4_01_hydrolase,99.5%;O4_02_hypothetical,99.75%;O4_03_hypothetical,99.43%;O4_04_wzt,100.0%;O4_05_wzm,98.77%;O4_06_glycosyltransferase,99.74%		0		0 / 6 (0%)		0			O4	yes
UI_9552	5197_8_5	ERS011894	ST1887	18	22	74	64	154	20	99		KL121	Good	?-+	1	0.9743	n/a	22 / 24 (91.7%)	KL121_01_galF,99.67%;KL121_02_cpsACP,95.71%;KL121_03_wzi,98.74%;KL121_04_wza,99.74%;KL121_05_wzb,100.0%;KL121_06_wzc,99.86%;KL121_07_wzx,99.31%;KL121_08_wclT,98.5%;KL121_09_wzy,99.55%;KL121_10_wctC,98.1%;KL121_11_wcqS,97.17%;KL121_12_wcqT,98.91%;KL121_13_wcqU,99.44%;KL121_14_gmd,100.0%;KL121_15_wcaG,99.09%;KL121_16_wcaH,99.34%;KL121_17_wcaI,98.03%;KL121_18_wcaJ,99.78%;KL121_19,97.84%;KL121_20_wcs…	KL121_22_manC;KL121_23_manB	1	KL137_19,100.0%	0 / 24 (0%)		1	KL150_19_gmd,97.61%		O5	Good	?-	0.9999	0.9496	n/a	6 / 8 (75%)	O5_03_wzm,99.62%;O5_04_wzt,98.77%;O5_05_wbdD,96.24%;O5_06_wbdA,95.22%;O5_07_wbdB,99.22%;O5_08_wbdC,99.46%	O5_01_manC;O5_02_manB	0		0 / 8 (0%)		0			O5	yes
UV1172	5193_2_1	ERS011806	ST416	2	38	1	1	7	4	89		KL23	Very high		1	0.9997	0 bp	19 / 19 (100%)	KL23_01_galF,100.0%;KL23_02_cpsACP,100.0%;KL23_03_wzi,100.0%;KL23_04_wza,100.0%;KL23_05_wzb,100.0%;KL23_06_wzc,100.0%;KL23_07_wcaA,100.0%;KL23_08_wcaJ,100.0%;KL23_09_wckU,100.0%;KL23_10_wzy,99.47%;KL23_11_wckA,99.67%;KL23_12,99.81%;KL23_13_wzx,100.0%;KL23_14_gnd,100.0%;KL23_15_rmlB,100.0%;KL23_16_rmlA,100.0%;KL23_17_rmlD,100.0%;KL23_18_rmlC,100.0%;KL23_19_ugd,100.0%		0		0 / 19 (0%)		4	KL40_03_wcpO,97.57%;KL40_04,99.5%;KL40_05_rfaG,99.21%;KL150_19_gmd,98.51%		O1v2	Very high		1	0.9886	0 bp	10 / 10 (100%)	O1/O2v2_01_wzm,99.61%;O1/O2v2_02_wzt,99.19%;O1/O2v2_03_wbbM,98.73%;O1/O2v2_04_glf,99.22%;O1/O2v2_05_wbbN,97.99%;O1/O2v2_06_wbbO,99.47%;O1/O2v2_07_kfoC,99.01%;O1/O2v2_08_gmlC,99.79%;O1/O2v2_09_gmlB,100.0%;O1/O2v2_10_gmlA,99.21%		0		0 / 10 (0%)		6	Extra_genes_wbbY/wbbZ_01_wbbY,99.6%;O12_01_rfbB,97.75%;OL101_03_rfbD,98.32%;OL101_02_rfbA,96.88%;Extra_genes_wbbY/wbbZ_02_wbbZ,100.0%;O12_04_rfbC,95.68%		O1	yes
UV1625	5193_2_5	ERS011810	ST540	2	1	71	1	3	3	18		KL109	Very high		1	0.9908	-8 bp	22 / 22 (100%)	KL109_01_galF,99.67%;KL109_02_cpsACP,99.05%;KL109_03_wzi,99.79%;KL109_04_wza,100.0%;KL109_05_wzb,100.0%;KL109_06_wzc,99.72%;KL109_07,99.79%;KL109_08,100.0%;KL109_09_wzx,99.76%;KL109_10,100.0%;KL109_11,100.0%;KL109_12,98.48%;KL109_13,99.16%;KL109_14_manC,100.0%;KL109_15_manB,100.0%;KL109_16,99.55%;KL109_17_gnd,99.36%;KL109_18_rmlB,99.15%;KL109_19_rmlA,99.66%;KL109_20_rmlD,100.0%;KL109_21,98.38%;KL…		0		0 / 22 (0%)		4	KL40_03_wcpO,99.39%;KL40_04,99.5%;KL40_05_rfaG,98.95%;KL150_19_gmd,98.81%		O1v2	Very high		1	0.9848	0 bp	10 / 10 (100%)	O1/O2v2_01_wzm,100.0%;O1/O2v2_02_wzt,98.79%;O1/O2v2_03_wbbM,98.58%;O1/O2v2_04_glf,98.96%;O1/O2v2_05_wbbN,98.66%;O1/O2v2_06_wbbO,99.2%;O1/O2v2_07_kfoC,99.01%;O1/O2v2_08_gmlC,97.54%;O1/O2v2_09_gmlB,99.08%;O1/O2v2_10_gmlA,100.0%		0		0 / 10 (0%)		6	Extra_genes_wbbY/wbbZ_01_wbbY,99.46%;O12_01_rfbB,98.03%;OL101_03_rfbD,98.65%;OL101_02_rfbA,97.57%;Extra_genes_wbbY/wbbZ_02_wbbZ,99.63%;O12_04_rfbC,97.3%		O1	yes
UV1714	5193_2_6	ERS011811	ST2054	2	1	5	117	10	4	18		KL81	Very high		1	0.9962	0 bp	21 / 21 (100%)	KL81_01_galF,99.67%;KL81_02_cpsACP,100.0%;KL81_03_wzi,99.79%;KL81_04_wza,100.0%;KL81_05_wzb,100.0%;KL81_06_wzc,100.0%;KL81_07_wcaJ,100.0%;KL81_08_wcaA,100.0%;KL81_09_wzy,99.73%;KL81_10_wclJ,99.64%;KL81_11_wcuM,99.45%;KL81_12_wcqM,99.64%;KL81_13_wcmZ,99.67%;KL81_14_wzx,99.52%;KL81_15,100.0%;KL81_16_gnd,100.0%;KL81_17_rmlB,100.0%;KL81_18_rmlA,100.0%;KL81_19_rmlD,100.0%;KL81_20_rmlC,100.0%;KL81_21_u…		0		0 / 21 (0%)		2	KL40_05_rfaG,97.89%;KL150_19_gmd,98.51%		O1v1	Very high		1	0.9864	-1 bp	7 / 7 (100%)	O1/O2v1_01_wzm,100.0%;O1/O2v1_02_wzt,99.6%;O1/O2v1_03_wbbM,99.37%;O1/O2v1_04_glf,98.7%;O1/O2v1_05_wbbN,100.0%;O1/O2v1_06_wbbO,98.94%;O1/O2v1_07_kfoC,98.41%		0		0 / 7 (0%)		6	Extra_genes_wbbY/wbbZ_01_wbbY,99.6%;O12_01_rfbB,97.75%;OL101_03_rfbD,98.65%;OL101_02_rfbA,99.31%;Extra_genes_wbbY/wbbZ_02_wbbZ,100.0%;O12_04_rfbC,97.84%		O1	yes
UV937	5193_1_12	ERS011805	ST20	2	3	1	1	4	4	4		KL101	Good	?-	0.9539	0.9584	n/a	19 / 21 (90.5%)	KL101_01_galF,100.0%;KL101_02_cpsACP,96.19%;KL101_03_wzi,96.23%;KL101_04_wza,100.0%;KL101_05_wzb,100.0%;KL101_06_wzc,98.89%;KL101_07_wbaP,98.95%;KL101_08_wcaA,98.68%;KL101_09_wcuP,96.45%;KL101_10_wcuR,97.48%;KL101_11,96.67%;KL101_12_wzy,98.47%;KL101_15_wcuN,97.94%;KL101_16_gnd,99.15%;KL101_17_rmlB,97.75%;KL101_18_rmlA,98.97%;KL101_19_rmlD,98.65%;KL101_20_rmlC,98.38%;KL101_21_ugd,99.74%	KL101_13_wcqP;KL101_14_wzx	0		0 / 21 (0%)		7	KL40_03_wcpO,98.79%;KL106_13_wzx,98.98%;KL40_04,99.5%;KL40_05_rfaG,99.48%;KL150_19_gmd,99.1%;KL106_14,98.39%;KL106_12,98.55%		O1v2	Very high		1	0.9839	0 bp	10 / 10 (100%)	O1/O2v2_01_wzm,100.0%;O1/O2v2_02_wzt,99.19%;O1/O2v2_03_wbbM,98.58%;O1/O2v2_04_glf,98.96%;O1/O2v2_05_wbbN,98.32%;O1/O2v2_06_wbbO,99.73%;O1/O2v2_07_kfoC,99.01%;O1/O2v2_08_gmlC,97.13%;O1/O2v2_09_gmlB,99.08%;O1/O2v2_10_gmlA,100.0%		0		0 / 10 (0%)		6	Extra_genes_wbbY/wbbZ_01_wbbY,99.33%;O12_01_rfbB,97.75%;OL101_03_rfbD,98.32%;OL101_02_rfbA,98.97%;Extra_genes_wbbY/wbbZ_02_wbbZ,99.63%;O12_04_rfbC,97.3%		O1	yes		yes
WGLW1	Klebsiella_pneumoniae_subsp_pneumoniae_WGLW1	AMLL01	ST48	2	5	2	2	7	1	10		KL124	Very high		1	0.996	+778 bp	22 / 22 (100%)	KL124_01_galF,99.67%;KL124_02_cpsACP,98.57%;KL124_03_wzi,100.0%;KL124_04_wza,100.0%;KL124_05_wzb,100.0%;KL124_06_wzc,99.31%;KL124_07_wbaP,100.0%;KL124_08_wctK,100.0%;KL124_09_wcuP,100.0%;KL124_10_wclJ,100.0%;KL124_11_wzy,100.0%;KL124_12,100.0%;KL124_13_wcuA,99.76%;KL124_14_wcaL,100.0%;KL124_15_wzx,100.0%;KL124_16_gnd,100.0%;KL124_17_wclK,99.52%;KL124_18_rmlB,99.72%;KL124_19_rmlA,100.0%;KL124_20_r…		0		0 / 22 (0%)		2	KL40_05_rfaG,98.16%;KL150_19_gmd,99.1%		O1v1	Very high		1	0.9828	-2 bp	7 / 7 (100%)	O1/O2v1_01_wzm,99.61%;O1/O2v1_02_wzt,99.6%;O1/O2v1_03_wbbM,99.21%;O1/O2v1_04_glf,98.7%;O1/O2v1_05_wbbN,99.66%;O1/O2v1_06_wbbO,99.21%;O1/O2v1_07_kfoC,98.41%		0		0 / 7 (0%)		6	Extra_genes_wbbY/wbbZ_01_wbbY,99.46%;O12_01_rfbB,97.75%;OL101_03_rfbD,98.65%;OL101_02_rfbA,97.92%;Extra_genes_wbbY/wbbZ_02_wbbZ,100.0%;O12_04_rfbC,97.84%
WGLW3	Klebsiella_pneumoniae_subsp_pneumoniae_WGLW3	AMLN01	ST48	2	5	2	2	7	1	10		KL124	Very high		1	0.996	+778 bp	22 / 22 (100%)	KL124_01_galF,99.67%;KL124_02_cpsACP,98.57%;KL124_03_wzi,100.0%;KL124_04_wza,100.0%;KL124_05_wzb,100.0%;KL124_06_wzc,99.31%;KL124_07_wbaP,100.0%;KL124_08_wctK,100.0%;KL124_09_wcuP,100.0%;KL124_10_wclJ,100.0%;KL124_11_wzy,100.0%;KL124_12,100.0%;KL124_13_wcuA,99.76%;KL124_14_wcaL,100.0%;KL124_15_wzx,100.0%;KL124_16_gnd,100.0%;KL124_17_wclK,99.52%;KL124_18_rmlB,99.72%;KL124_19_rmlA,100.0%;KL124_20_r…		0		0 / 22 (0%)		2	KL40_05_rfaG,98.16%;KL150_19_gmd,99.1%		O1v1	Very high		1	0.9828	-2 bp	7 / 7 (100%)	O1/O2v1_01_wzm,99.61%;O1/O2v1_02_wzt,99.6%;O1/O2v1_03_wbbM,99.21%;O1/O2v1_04_glf,98.7%;O1/O2v1_05_wbbN,99.66%;O1/O2v1_06_wbbO,99.21%;O1/O2v1_07_kfoC,98.41%		0		0 / 7 (0%)		6	Extra_genes_wbbY/wbbZ_01_wbbY,99.46%;O12_01_rfbB,97.75%;OL101_03_rfbD,98.65%;OL101_02_rfbA,97.92%;Extra_genes_wbbY/wbbZ_02_wbbZ,100.0%;O12_04_rfbC,97.84%
