# Supplementary material for: Kaptive Web: User-Friendly Capsule and Lipopolysaccharide Serotype Prediction for Klebsiella Genomes
Source: J Clin Microbiol. 2018 May 25;56(6):e00197-18. doi: 10.1128/JCM.00197-18 (PMC5971559; doi:10.1128/JCM.00197-18)
Supplement: Supplemental material [file JCM.00197-18_zjm999095970sd2.xlsx]

## Sheet: Kaptive O results for O3 Kp
Kaptive O locus
Assembly name	Best match locus	Match confidence	Problems	Coverage	Identity	Length discrepancy	Expected genes in locus	Expected genes in locus, details	Missing expected genes	Other genes in locus	Other genes in locus, details	Expected genes outside locus	Expected genes outside locus, details	Other genes outside locus	Other genes outside locus, details
SRR5270322	O3/O3a	Good	?-	1	0.9784	n/a	7 / 8 (87.5%)	O3/O3a_02_manB,99.76%;O3/O3a_03_wzm,98.47%;O3/O3a_04_wzt,98.61%;O3/O3a_05_wbdD,96.9%;O3/O3a_06_wbdA,99.76%;O3/O3a_07_wbdB,99.74%;O3/O3a_08_wbdC,100.0%	O3/O3a_01_manC	0		0 / 8 (0%)		0
SRR5270326	O3/O3a	Very high		1	0.9936	0 bp	8 / 8 (100%)	O3/O3a_01_manC,99.79%;O3/O3a_02_manB,100.0%;O3/O3a_03_wzm,99.62%;O3/O3a_04_wzt,100.0%;O3/O3a_05_wbdD,99.29%;O3/O3a_06_wbdA,100.0%;O3/O3a_07_wbdB,100.0%;O3/O3a_08_wbdC,100.0%		0		0 / 8 (0%)		4	O12_01_rfbB,97.75%;OL101_03_rfbD,99.33%;OL101_02_rfbA,97.93%;O12_04_rfbC,97.84%
SRR5270317	O3/O3a	Very high		1	0.9598	+2 bp	8 / 8 (100%)	O3/O3a_01_manC,99.79%;O3/O3a_02_manB,100.0%;O3/O3a_03_wzm,98.47%;O3/O3a_04_wzt,99.07%;O3/O3a_05_wbdD,95.91%;O3/O3a_06_wbdA,97.86%;O3/O3a_07_wbdB,99.48%;O3/O3a_08_wbdC,99.19%		0		0 / 8 (0%)		2	O3/O3a_01_manC,99.79%;O3/O3a_02_manB,99.12%
SRR5270320	O3/O3a	Good	?-	1	0.9927	n/a	7 / 8 (87.5%)	O3/O3a_02_manB,100.0%;O3/O3a_03_wzm,100.0%;O3/O3a_04_wzt,100.0%;O3/O3a_05_wbdD,98.73%;O3/O3a_06_wbdA,99.76%;O3/O3a_07_wbdB,99.74%;O3/O3a_08_wbdC,100.0%	O3/O3a_01_manC	0		0 / 8 (0%)		0
SRR5270314	O3b	Very high		1	0.9921	0 bp	8 / 8 (100%)	O3b_01_manC,100.0%;O3b_02_manB,99.78%;O3b_03_wzm,99.24%;O3b_04_wzt,99.54%;O3b_05_wbdD,99.56%;O3b_06_wbdA,99.76%;O3b_07_wbdB,99.74%;O3b_08_wbdC,99.73%		0		0 / 8 (0%)		2	O3b_01_manC,100.0%;O3/O3a_02_manB,99.12%
SRR5270324	O3b	Very high		1	0.9908	0 bp	8 / 8 (100%)	O3b_01_manC,99.79%;O3b_02_manB,99.78%;O3b_03_wzm,98.47%;O3b_04_wzt,99.77%;O3b_05_wbdD,99.71%;O3b_06_wbdA,99.64%;O3b_07_wbdB,99.74%;O3b_08_wbdC,100.0%		0		0 / 8 (0%)		0
SRR5270316	O3b	Very high		1	0.991	0 bp	8 / 8 (100%)	O3b_01_manC,99.79%;O3b_02_manB,99.78%;O3b_03_wzm,99.24%;O3b_04_wzt,99.31%;O3b_05_wbdD,99.71%;O3b_06_wbdA,99.64%;O3b_07_wbdB,99.48%;O3b_08_wbdC,100.0%		0		0 / 8 (0%)		0
SRR5270318	O3b	Very high		1	0.9905	0 bp	8 / 8 (100%)	O3b_01_manC,100.0%;O3b_02_manB,99.78%;O3b_03_wzm,99.24%;O3b_04_wzt,99.77%;O3b_05_wbdD,99.71%;O3b_06_wbdA,99.64%;O3b_07_wbdB,99.21%;O3b_08_wbdC,100.0%		0		0 / 8 (0%)		0
SRR5270325	O3b	Very high		1	0.9918	0 bp	8 / 8 (100%)	O3b_01_manC,100.0%;O3b_02_manB,99.57%;O3b_03_wzm,99.24%;O3b_04_wzt,99.77%;O3b_05_wbdD,99.56%;O3b_06_wbdA,99.76%;O3b_07_wbdB,99.21%;O3b_08_wbdC,100.0%		0		0 / 8 (0%)		0
SRR5270323	O3b	Very high		0.9979	0.9898	0 bp	8 / 8 (100%)	O3b_01_manC,99.79%;O3b_02_manB,99.78%;O3b_03_wzm,98.85%;O3b_04_wzt,99.54%;O3b_05_wbdD,99.56%;O3b_06_wbdA,99.52%;O3b_07_wbdB,98.69%;O3b_08_wbdC,98.65%		0		0 / 8 (0%)		2	O3/O3a_01_manC,100.0%;O3/O3a_02_manB,99.12%
SRR5270315	O3b	Very high		1	0.991	0 bp	8 / 8 (100%)	O3b_01_manC,99.79%;O3b_02_manB,99.78%;O3b_03_wzm,99.24%;O3b_04_wzt,99.31%;O3b_05_wbdD,99.71%;O3b_06_wbdA,99.64%;O3b_07_wbdB,99.48%;O3b_08_wbdC,100.0%		0		0 / 8 (0%)		0
SRR5270319	O3b	Very high		1	0.9908	0 bp	8 / 8 (100%)	O3b_01_manC,99.79%;O3b_02_manB,99.78%;O3b_03_wzm,98.47%;O3b_04_wzt,99.77%;O3b_05_wbdD,99.71%;O3b_06_wbdA,99.64%;O3b_07_wbdB,99.74%;O3b_08_wbdC,100.0%		0		0 / 8 (0%)		0
SRR5270321	O3b	Very high		1	0.9899	0 bp	8 / 8 (100%)	O3b_01_manC,100.0%;O3b_02_manB,99.78%;O3b_03_wzm,98.85%;O3b_04_wzt,99.31%;O3b_05_wbdD,99.85%;O3b_06_wbdA,99.64%;O3b_07_wbdB,99.74%;O3b_08_wbdC,100.0%		0		0 / 8 (0%)		0
