# Supplementary material for: Kaptive Web: User-Friendly Capsule and Lipopolysaccharide Serotype Prediction for Klebsiella Genomes
Source: J Clin Microbiol. 2018 May 25;56(6):e00197-18. doi: 10.1128/JCM.00197-18 (PMC5971559; doi:10.1128/JCM.00197-18)
Supplement: Supplemental material [file JCM.00197-18_zjm999095970sd3.xlsx]

## Sheet: MLST and Kaptive results
	MLST									Kaptive K locus																Kaptive O locus
Assembly name	ST	gapA	infB	mdh	pgi	phoE	rpoB	tonB		Best match locus	Match confidence	Problems	Coverage	Identity	Length discrepancy	Expected genes in locus	Expected genes in locus, details	Missing expected genes	Other genes in locus	Other genes in locus, details	Expected genes outside locus	Expected genes outside locus, details	Other genes outside locus	Other genes outside locus, details		Best match locus	Match confidence	Problems	Coverage	Identity	Length discrepancy	Expected genes in locus	Expected genes in locus, details	Missing expected genes	Other genes in locus	Other genes in locus, details	Expected genes outside locus	Expected genes outside locus, details	Other genes outside locus	Other genes outside locus, details
GCA_000223435.2_ASM22343v2_genomic	ST395	3	1	2	4	1	1	4		KL108	High	-	1	0.9995	-9 bp	22 / 23 (95.7%)	KL108_01_galF,100.0%;KL108_02_cpsACP,100.0%;KL108_03_wzi,100.0%;KL108_04_wza,100.0%;KL108_05_wzb,100.0%;KL108_06_wzc,100.0%;KL108_07_wzxC,100.0%;KL108_08,100.0%;KL108_09,100.0%;KL108_10,100.0%;KL108_11,95.61%;KL108_12,100.0%;KL108_13,100.0%;KL108_14,100.0%;KL108_15_wcaG,100.0%;KL108_16,100.0%;KL108_18_rfbp,100.0%;KL108_19_wcaM,100.0%;KL108_20_gnd,100.0%;KL108_21_manC,100.0%;KL108_22_manB,100.0%;K…	KL108_17_wcaI	0		0 / 23 (0%)		3	KL40_03_wcpO,98.18%;KL40_05_rfaG,99.48%;KL150_19_gmd,99.4%		O1v2	High	-	1	0.9895	-3 bp	9 / 10 (90%)	O1/O2v2_01_wzm,100.0%;O1/O2v2_02_wzt,99.6%;O1/O2v2_03_wbbM,100.0%;O1/O2v2_04_glf,98.96%;O1/O2v2_05_wbbN,97.65%;O1/O2v2_06_wbbO,99.73%;O1/O2v2_08_gmlC,98.77%;O1/O2v2_09_gmlB,99.39%;O1/O2v2_10_gmlA,100.0%	O1/O2v2_07_kfoC	0		0 / 10 (0%)		4	Extra_genes_wbbY/wbbZ_01_wbbY,99.6%;O3b_01_manC,99.15%;O3/O3a_02_manB,98.25%;Extra_genes_wbbY/wbbZ_02_wbbZ,100.0%
GCA_000240185.2_ASM24018v2_genomic	ST11	3	3	1	1	1	1	4		KL103	Very high	*	1	0.9669	+1197 bp	21 / 21 (100%)	KL103_01_galF,98.98%;KL103_02_cpsACP,94.29%;KL103_03_wzi,98.33%;KL103_04_wza,100.0%;KL103_05_wzb,100.0%;KL103_06_wzc,99.44%;KL103_07_wbaP,99.79%;KL103_08_wcaA,99.34%;KL103_09,97.75%;KL103_10,99.79%;KL103_11_wcaN,98.98%;KL103_12_wzy,98.78%;KL103_13_wcpL,98.93%;KL103_14_wcuT,98.92%;KL103_15_wzx,98.96%;KL103_16_gnd,99.79%;KL103_17_rmlB,99.15%;KL103_18_rmlA,97.92%;KL103_19_rmlD,98.99%;KL103_20_rmlC,9…		0		0 / 21 (0%)		2	KL40_05_rfaG,97.63%;KL150_19_gmd,99.1%		O2v1	Very high		1	0.9772	-2 bp	7 / 7 (100%)	O1/O2v1_01_wzm,100.0%;O1/O2v1_02_wzt,99.19%;O1/O2v1_03_wbbM,99.21%;O1/O2v1_04_glf,98.44%;O1/O2v1_05_wbbN,97.65%;O1/O2v1_06_wbbO,98.68%;O1/O2v1_07_kfoC,96.58%		0		0 / 7 (0%)		4	O12_01_rfbB,98.31%;OL101_03_rfbD,98.65%;OL101_02_rfbA,97.92%;O12_04_rfbC,97.84%
GCA_000807395.3_ASM80739v3_genomic	ST258	3	3	1	1	1	1	79		KL106	Good	?	0.9911	0.9998	n/a	18 / 18 (100%)	KL106_01_galF,100.0%;KL106_02_cpsACP,100.0%;KL106_03_wzi,100.0%;KL106_04_wza,100.0%;KL106_05_wzb,100.0%;KL106_06_wzc,100.0%;KL106_07_wzy,100.0%;KL106_08,100.0%;KL106_09,100.0%;KL106_10_wecB,100.0%;KL106_11_wzx,100.0%;KL106_12,100.0%;KL106_13_wzx,100.0%;KL106_14,100.0%;KL106_15_rfbp,99.74%;KL106_16_gnd,100.0%;KL106_17,100.0%;KL106_18_ugd,100.0%		0		0 / 18 (0%)		4	KL40_03_wcpO,99.19%;KL40_04,99.5%;KL40_05_rfaG,98.95%;KL150_19_gmd,98.51%		O2v2	Very high		1	0.9848	0 bp	10 / 10 (100%)	O1/O2v2_01_wzm,100.0%;O1/O2v2_02_wzt,99.19%;O1/O2v2_03_wbbM,98.73%;O1/O2v2_04_glf,99.74%;O1/O2v2_05_wbbN,98.32%;O1/O2v2_06_wbbO,99.2%;O1/O2v2_07_kfoC,99.01%;O1/O2v2_08_gmlC,97.33%;O1/O2v2_09_gmlB,99.39%;O1/O2v2_10_gmlA,100.0%		0		0 / 10 (0%)		0
GCA_001902535.1_ASM190253v1_genomic	ST340	3	3	1	1	1	1	18		KL55	Very high	*	1	0.9627	+15 bp	20 / 20 (100%)	KL55_01_galF,99.0%;KL55_02_cpsACP,93.81%;KL55_03_wzi,98.54%;KL55_04_wza,99.74%;KL55_05_wzb,100.0%;KL55_06_wzc,99.58%;KL55_07_wcaA,99.67%;KL55_08_wcaJ,99.57%;KL55_09_wcpH,99.25%;KL55_10_wcpI,99.56%;KL55_11_wzy,98.59%;KL55_12_wcpJ,98.39%;KL55_13_wzx,99.29%;KL55_14,98.83%;KL55_15_gnd,99.79%;KL55_16_rmlB,98.59%;KL55_17_rmlA,98.26%;KL55_18_rmlD,98.99%;KL55_19_rmlC,96.22%;KL55_20_ugd,100.0%		0		0 / 20 (0%)		4	KL50_10,99.25%;KL14_19_manC,100.0%;KL30_19_manB,99.15%;KL150_19_gmd,99.4%		O3b	Very high		1	0.9921	0 bp	8 / 8 (100%)	O3b_01_manC,100.0%;O3b_02_manB,99.78%;O3b_03_wzm,99.24%;O3b_04_wzt,99.77%;O3b_05_wbdD,99.56%;O3b_06_wbdA,99.64%;O3b_07_wbdB,99.48%;O3b_08_wbdC,100.0%		0		0 / 8 (0%)		4	O12_01_rfbB,97.46%;OL101_03_rfbD,98.32%;OL101_02_rfbA,97.22%;O12_04_rfbC,96.22%
GCA_002150525.1_ASM215052v1_genomic	ST512	54	3	1	1	1	1	79		KL107	High	-	0.9999	0.9997	+2 bp	14 / 16 (87.5%)	KL107_01_galF,100.0%;KL107_02_cpsACP,100.0%;KL107_03_wzi,100.0%;KL107_04_wza,100.0%;KL107_05_wzb,100.0%;KL107_08,100.0%;KL107_09,100.0%;KL107_10,100.0%;KL107_11_gnd,100.0%;KL107_12,100.0%;KL107_13,100.0%;KL107_14,100.0%;KL107_15,100.0%;KL107_16_ugd,100.0%	KL107_06_wzc;KL107_07_wbaP	0		0 / 16 (0%)		4	KL40_03_wcpO,98.12%;KL40_04,99.5%;KL40_05_rfaG,99.74%;KL150_19_gmd,99.1%		O2v2	High	-	1	0.9834	-1 bp	8 / 10 (80%)	O1/O2v2_01_wzm,100.0%;O1/O2v2_02_wzt,99.19%;O1/O2v2_04_glf,98.96%;O1/O2v2_06_wbbO,99.47%;O1/O2v2_07_kfoC,99.01%;O1/O2v2_08_gmlC,96.45%;O1/O2v2_09_gmlB,99.39%;O1/O2v2_10_gmlA,100.0%	O1/O2v2_03_wbbM;O1/O2v2_05_wbbN	0		0 / 10 (0%)		4	O12_01_rfbB,98.31%;OL101_03_rfbD,98.99%;OL101_02_rfbA,98.28%;OL101_04_rfbC,97.84%
GCA_002180075.1_ASM218007v1_genomic	ST258	3	3	1	1	1	1	79		KL107	Very high		0.9999	0.9999	0 bp	16 / 16 (100%)	KL107_01_galF,99.67%;KL107_02_cpsACP,100.0%;KL107_03_wzi,100.0%;KL107_04_wza,100.0%;KL107_05_wzb,100.0%;KL107_06_wzc,99.86%;KL107_07_wbaP,100.0%;KL107_08,100.0%;KL107_09,100.0%;KL107_10,100.0%;KL107_11_gnd,100.0%;KL107_12,100.0%;KL107_13,100.0%;KL107_14,100.0%;KL107_15,100.0%;KL107_16_ugd,100.0%		0		0 / 16 (0%)		5	KL40_03_wcpO,99.19%;KL40_04,99.5%;KL40_05_rfaG,99.74%;KL150_19_gmd,99.1%;KL150_19_gmd,84.92%		O2v2	Very high		1	0.9837	0 bp	10 / 10 (100%)	O1/O2v2_01_wzm,100.0%;O1/O2v2_02_wzt,99.19%;O1/O2v2_03_wbbM,98.58%;O1/O2v2_04_glf,98.96%;O1/O2v2_05_wbbN,98.99%;O1/O2v2_06_wbbO,99.47%;O1/O2v2_07_kfoC,99.01%;O1/O2v2_08_gmlC,97.33%;O1/O2v2_09_gmlB,99.08%;O1/O2v2_10_gmlA,100.0%		0		0 / 10 (0%)		4	O12_01_rfbB,98.31%;OL101_03_rfbD,98.99%;OL101_02_rfbA,98.28%;OL101_04_rfbC,97.84%
GCA_002180175.1_ASM218017v1_genomic	ST11	3	3	1	1	1	1	4		KL24	Very high		1	0.9999	+1910 bp	19 / 19 (100%)	KL24_01_galF,100.0%;KL24_02_cpsACP,100.0%;KL24_03_wzi,100.0%;KL24_04_wza,100.0%;KL24_05_wzb,100.0%;KL24_06_wzc,100.0%;KL24_07_wcuD,100.0%;KL24_08_wcuC,100.0%;KL24_09_wcuV,100.0%;KL24_10_wbaZ,100.0%;KL24_11_wcaJ,100.0%;KL24_12_wcuE,99.7%;KL24_13_wcuG,96.44%;KL24_14_wzy,100.0%;KL24_15_wzx,100.0%;KL24_16_gnd,100.0%;KL24_17_manC,100.0%;KL24_18_manB,100.0%;KL24_19_ugd,100.0%		0		0 / 19 (0%)		2	KL40_05_rfaG,98.16%;KL150_19_gmd,99.7%		O2v1	Very high		1	0.9852	0 bp	7 / 7 (100%)	O1/O2v1_01_wzm,100.0%;O1/O2v1_02_wzt,99.6%;O1/O2v1_03_wbbM,99.37%;O1/O2v1_04_glf,99.22%;O1/O2v1_05_wbbN,98.32%;O1/O2v1_06_wbbO,99.21%;O1/O2v1_07_kfoC,98.63%		0		0 / 7 (0%)		2	O3b_01_manC,100.0%;O3/O3a_02_manB,98.9%
GCA_002234875.1_ASM223487v1_genomic	ST11-1LV	3	3*	1	1	1	1	4		KL47	None	?-+	1	0.9927	n/a	18 / 19 (94.7%)	KL47_01_galF,99.33%;KL47_02_cpsACP,96.67%;KL47_03_wzi,100.0%;KL47_04_wza,100.0%;KL47_05_wzb,100.0%;KL47_06_wzc,99.86%;KL47_07_wcaJ,100.0%;KL47_08_wcaA,99.67%;KL47_09,100.0%;KL47_10_wcqC,100.0%;KL47_12_wcuT,100.0%;KL47_13_wzx,99.79%;KL47_14_gnd,100.0%;KL47_15_rmlB,98.87%;KL47_16_rmlA,99.66%;KL47_17_rmlD,99.66%;KL47_18_rmlC,100.0%;KL47_19_ugd,100.0%	KL47_11_wzy	3	KL52_20_rmlD,99.36%;KL12_20_rmlA,99.3%;KL12_22_rmlC,99.46%	0 / 19 (0%)		1	KL150_19_gmd,98.81%		OL101	High	-	1	0.9499	-17 bp	8 / 9 (88.9%)	OL101_01_rfbB,96.9%;OL101_02_rfbA,97.57%;OL101_03_rfbD,98.32%;OL101_04_rfbC,97.3%;OL101_05_wbbL,98.92%;OL101_06_wzm,98.92%;OL101_07_wzt,99.1%;OL101_08_wbbB,95.71%	OL101_09_glycosylhydrolase	0		0 / 9 (0%)		3	OL101_03_rfbD,98.32%;OL101_02_rfbA,97.53%;O12_04_rfbC,97.84%
GCA_002236305.1_ASM223630v1_genomic	ST512	54	3	1	1	1	1	79		KL107	Very high		0.9999	0.9999	0 bp	16 / 16 (100%)	KL107_01_galF,100.0%;KL107_02_cpsACP,100.0%;KL107_03_wzi,100.0%;KL107_04_wza,100.0%;KL107_05_wzb,100.0%;KL107_06_wzc,99.86%;KL107_07_wbaP,99.79%;KL107_08,100.0%;KL107_09,100.0%;KL107_10,100.0%;KL107_11_gnd,100.0%;KL107_12,100.0%;KL107_13,100.0%;KL107_14,100.0%;KL107_15,100.0%;KL107_16_ugd,100.0%		0		0 / 16 (0%)		5	KL40_03_wcpO,98.99%;KL40_04,99.5%;KL40_05_rfaG,99.74%;KL150_19_gmd,99.1%;KL150_19_gmd,84.92%		O2v2	Very high		1	0.9837	0 bp	10 / 10 (100%)	O1/O2v2_01_wzm,100.0%;O1/O2v2_02_wzt,99.19%;O1/O2v2_03_wbbM,98.58%;O1/O2v2_04_glf,98.96%;O1/O2v2_05_wbbN,98.99%;O1/O2v2_06_wbbO,99.47%;O1/O2v2_07_kfoC,99.01%;O1/O2v2_08_gmlC,97.13%;O1/O2v2_09_gmlB,99.39%;O1/O2v2_10_gmlA,100.0%		0		0 / 10 (0%)		4	O12_01_rfbB,98.31%;OL101_03_rfbD,98.99%;OL101_02_rfbA,98.28%;OL101_04_rfbC,97.84%
GCA_002249975.1_ASM224997v1_genomic	ST258	3	3	1	1	1	1	79		KL106	Good	?	0.9911	0.9998	n/a	18 / 18 (100%)	KL106_01_galF,100.0%;KL106_02_cpsACP,100.0%;KL106_03_wzi,100.0%;KL106_04_wza,100.0%;KL106_05_wzb,100.0%;KL106_06_wzc,100.0%;KL106_07_wzy,100.0%;KL106_08,100.0%;KL106_09,100.0%;KL106_10_wecB,100.0%;KL106_11_wzx,100.0%;KL106_12,100.0%;KL106_13_wzx,100.0%;KL106_14,100.0%;KL106_15_rfbp,100.0%;KL106_16_gnd,100.0%;KL106_17,100.0%;KL106_18_ugd,100.0%		0		0 / 18 (0%)		4	KL40_03_wcpO,99.19%;KL40_04,99.5%;KL40_05_rfaG,98.95%;KL150_19_gmd,98.51%		O2v2	Very high		1	0.9848	0 bp	10 / 10 (100%)	O1/O2v2_01_wzm,100.0%;O1/O2v2_02_wzt,99.19%;O1/O2v2_03_wbbM,98.73%;O1/O2v2_04_glf,99.74%;O1/O2v2_05_wbbN,98.32%;O1/O2v2_06_wbbO,99.2%;O1/O2v2_07_kfoC,99.01%;O1/O2v2_08_gmlC,97.33%;O1/O2v2_09_gmlB,99.39%;O1/O2v2_10_gmlA,100.0%		0		0 / 10 (0%)		0
GCA_002250985.1_ASM225098v1_genomic	ST11	3	3	1	1	1	1	4		KL15	Low	?-	0.9455	0.9992	n/a	13 / 16 (81.2%)	KL15_01_galF,100.0%;KL15_02_cpsACP,100.0%;KL15_03_wzi,100.0%;KL15_04_wza,100.0%;KL15_05_wzb,100.0%;KL15_06_wzc,100.0%;KL15_07_wcaJ,100.0%;KL15_08_wceN,99.72%;KL15_09_wceM,100.0%;KL15_13_wckI,99.73%;KL15_14_wzx,99.32%;KL15_15_gnd,100.0%;KL15_16_ugd,100.0%	KL15_10_wcsR;KL15_11_wcaN;KL15_12_wzy	0		0 / 16 (0%)		3	KL104_16_wzx,98.07%;KL150_19_gmd,89.49%;KL104_17,98.63%		O4	Good	?-	1	0.9966	n/a	5 / 6 (83.3%)	O4_01_hydrolase,99.5%;O4_02_hypothetical,99.75%;O4_03_hypothetical,99.43%;O4_04_wzt,100.0%;O4_05_wzm,98.77%	O4_06_glycosyltransferase	0		0 / 6 (0%)		0
GCA_002262175.1_ASM226217v1_genomic	ST11	3	3	1	1	1	1	4		KL105	Very high		1	0.9999	0 bp	22 / 22 (100%)	KL105_01_galF,100.0%;KL105_02_cpsACP,100.0%;KL105_03_wzi,100.0%;KL105_04_wza,100.0%;KL105_05_wzb,100.0%;KL105_06_wzc,100.0%;KL105_07_wbaP,99.79%;KL105_08,100.0%;KL105_09,100.0%;KL105_10_wcaN,100.0%;KL105_11,100.0%;KL105_12,100.0%;KL105_13,100.0%;KL105_14_wzx,100.0%;KL105_15,100.0%;KL105_16,100.0%;KL105_17_gnd,100.0%;KL105_18_rmlB,100.0%;KL105_19,100.0%;KL105_20,100.0%;KL105_21,99.46%;KL105_22_ugd…		0		0 / 22 (0%)		4	KL40_03_wcpO,98.79%;KL40_04,99.5%;KL40_05_rfaG,99.48%;KL150_19_gmd,99.1%		O2v2	Very high		1	0.9844	0 bp	10 / 10 (100%)	O1/O2v2_01_wzm,100.0%;O1/O2v2_02_wzt,99.19%;O1/O2v2_03_wbbM,98.89%;O1/O2v2_04_glf,98.7%;O1/O2v2_05_wbbN,97.99%;O1/O2v2_06_wbbO,99.73%;O1/O2v2_07_kfoC,99.01%;O1/O2v2_08_gmlC,97.13%;O1/O2v2_09_gmlB,99.08%;O1/O2v2_10_gmlA,99.21%		0		0 / 10 (0%)		4	O12_01_rfbB,98.03%;OL101_03_rfbD,98.32%;OL101_02_rfbA,97.92%;O12_04_rfbC,95.14%
GCA_002264315.1_ASM226431v1_genomic	ST11	3	3	1	1	1	1	4		KL64	Very high		1	0.9991	0 bp	24 / 24 (100%)	KL64_01_galF,100.0%;KL64_02_cpsACP,99.52%;KL64_03_wzi,100.0%;KL64_04_wza,100.0%;KL64_05_wzb,100.0%;KL64_06_wzc,100.0%;KL64_07_wzx,99.61%;KL64_08_wcoV,100.0%;KL64_09,100.0%;KL64_10_wzy,100.0%;KL64_11_wcoU,99.69%;KL64_12_wcoT,100.0%;KL64_13_wcsF,100.0%;KL64_14_wcuK,100.0%;KL64_15_wbaZ,100.0%;KL64_16_wcaJ,100.0%;KL64_17_gnd,100.0%;KL64_18_manC,100.0%;KL64_19_manB,100.0%;KL64_20_rmlB,100.0%;KL64_21_r…		0		0 / 24 (0%)		2	KL40_05_rfaG,98.16%;KL150_19_gmd,98.81%		O2v1	Very high		1	0.9865	0 bp	7 / 7 (100%)	O1/O2v1_01_wzm,100.0%;O1/O2v1_02_wzt,100.0%;O1/O2v1_03_wbbM,99.37%;O1/O2v1_04_glf,97.92%;O1/O2v1_05_wbbN,96.98%;O1/O2v1_06_wbbO,99.21%;O1/O2v1_07_kfoC,99.77%		0		0 / 7 (0%)		6	O3b_01_manC,100.0%;O3/O3a_02_manB,98.68%;O12_01_rfbB,97.75%;OL101_03_rfbD,98.65%;OL101_02_rfbA,97.22%;O12_04_rfbC,96.76%
GCA_002264705.1_ASM226470v1_genomic	ST11	3	3	1	1	1	1	4		KL47	Good	?-*	1	0.9941	n/a	17 / 19 (89.5%)	KL47_01_galF,99.33%;KL47_02_cpsACP,91.75%;KL47_03_wzi,100.0%;KL47_04_wza,100.0%;KL47_05_wzb,100.0%;KL47_06_wzc,100.0%;KL47_07_wcaJ,100.0%;KL47_08_wcaA,99.67%;KL47_09,100.0%;KL47_10_wcqC,100.0%;KL47_11_wzy,99.76%;KL47_12_wcuT,100.0%;KL47_13_wzx,99.79%;KL47_14_gnd,100.0%;KL47_16_rmlA,99.31%;KL47_17_rmlD,99.66%;KL47_19_ugd,100.0%	KL47_15_rmlB;KL47_18_rmlC	0		0 / 19 (0%)		1	KL150_19_gmd,98.81%		OL101	Good	?-+	1	0.9211	n/a	6 / 9 (66.7%)	OL101_02_rfbA,97.22%;OL101_03_rfbD,98.32%;OL101_05_wbbL,98.92%;OL101_06_wzm,98.92%;OL101_07_wzt,99.1%;OL101_08_wbbB,95.71%	OL101_01_rfbB;OL101_04_rfbC;OL101_09_glycosylhydrolase	1	OL103_01_rmlC,96.77%	0 / 9 (0%)		1	OL103_01_rmlC,95.16%
GCA_002268725.1_ASM226872v1_genomic	ST258	3	3	1	1	1	1	79		KL106	None	?-	0.9867	0.9992	n/a	14 / 18 (77.8%)	KL106_01_galF,100.0%;KL106_02_cpsACP,100.0%;KL106_03_wzi,100.0%;KL106_04_wza,100.0%;KL106_05_wzb,100.0%;KL106_06_wzc,100.0%;KL106_07_wzy,100.0%;KL106_08,100.0%;KL106_12,100.0%;KL106_13_wzx,100.0%;KL106_14,100.0%;KL106_15_rfbp,100.0%;KL106_16_gnd,100.0%;KL106_18_ugd,100.0%	KL106_09;KL106_10_wecB;KL106_11_wzx;KL106_17	0		0 / 18 (0%)		4	KL40_03_wcpO,99.19%;KL40_04,99.5%;KL40_05_rfaG,98.95%;KL150_19_gmd,98.51%		O2v2	Very high		1	0.9848	0 bp	10 / 10 (100%)	O1/O2v2_01_wzm,100.0%;O1/O2v2_02_wzt,99.19%;O1/O2v2_03_wbbM,98.73%;O1/O2v2_04_glf,99.74%;O1/O2v2_05_wbbN,98.32%;O1/O2v2_06_wbbO,99.2%;O1/O2v2_07_kfoC,99.01%;O1/O2v2_08_gmlC,97.33%;O1/O2v2_09_gmlB,99.39%;O1/O2v2_10_gmlA,100.0%		0		0 / 10 (0%)		0
GCA_002271295.1_ASM227129v1_genomic	ST258	3	3	1	1	1	1	79		KL107	Good	?	0.9999	0.9998	n/a	16 / 16 (100%)	KL107_01_galF,99.67%;KL107_02_cpsACP,100.0%;KL107_03_wzi,100.0%;KL107_04_wza,100.0%;KL107_05_wzb,100.0%;KL107_06_wzc,99.86%;KL107_07_wbaP,100.0%;KL107_08,100.0%;KL107_09,99.67%;KL107_10,100.0%;KL107_11_gnd,100.0%;KL107_12,100.0%;KL107_13,100.0%;KL107_14,100.0%;KL107_15,100.0%;KL107_16_ugd,100.0%		0		0 / 16 (0%)		5	KL40_03_wcpO,99.19%;KL40_04,99.5%;KL40_05_rfaG,99.74%;KL150_19_gmd,99.1%;KL150_19_gmd,84.92%		O2v2	Good	?-	1	0.9838	n/a	9 / 10 (90%)	O1/O2v2_02_wzt,99.19%;O1/O2v2_03_wbbM,98.58%;O1/O2v2_04_glf,98.96%;O1/O2v2_05_wbbN,98.99%;O1/O2v2_06_wbbO,99.47%;O1/O2v2_07_kfoC,99.01%;O1/O2v2_08_gmlC,97.33%;O1/O2v2_09_gmlB,99.39%;O1/O2v2_10_gmlA,100.0%	O1/O2v2_01_wzm	0		0 / 10 (0%)		4	O12_01_rfbB,98.31%;OL101_03_rfbD,98.99%;OL101_02_rfbA,98.28%;OL101_04_rfbC,97.84%
GCA_002271345.1_ASM227134v1_genomic	ST258	3	3	1	1	1	1	79		KL107	Good	?-	0.9805	0.9999	n/a	15 / 16 (93.8%)	KL107_01_galF,99.67%;KL107_02_cpsACP,100.0%;KL107_03_wzi,100.0%;KL107_04_wza,100.0%;KL107_05_wzb,100.0%;KL107_06_wzc,99.86%;KL107_07_wbaP,100.0%;KL107_08,100.0%;KL107_09,100.0%;KL107_11_gnd,100.0%;KL107_12,100.0%;KL107_13,100.0%;KL107_14,100.0%;KL107_15,100.0%;KL107_16_ugd,100.0%	KL107_10	0		0 / 16 (0%)		5	KL40_03_wcpO,99.19%;KL40_04,99.5%;KL40_05_rfaG,99.74%;KL150_19_gmd,99.1%;KL150_19_gmd,84.92%		O2v2	Very high		1	0.9838	0 bp	10 / 10 (100%)	O1/O2v2_01_wzm,100.0%;O1/O2v2_02_wzt,99.19%;O1/O2v2_03_wbbM,98.58%;O1/O2v2_04_glf,98.96%;O1/O2v2_05_wbbN,98.99%;O1/O2v2_06_wbbO,99.47%;O1/O2v2_07_kfoC,99.01%;O1/O2v2_08_gmlC,97.33%;O1/O2v2_09_gmlB,99.39%;O1/O2v2_10_gmlA,100.0%		0		0 / 10 (0%)		4	O12_01_rfbB,98.31%;OL101_03_rfbD,98.99%;OL101_02_rfbA,98.28%;OL101_04_rfbC,97.84%
GCA_002278055.1_ASM227805v1_genomic	ST11	3	3	1	1	1	1	4		KL47	High	-	1	0.993	+1162 bp	18 / 19 (94.7%)	KL47_01_galF,99.33%;KL47_02_cpsACP,96.67%;KL47_03_wzi,100.0%;KL47_04_wza,100.0%;KL47_05_wzb,100.0%;KL47_06_wzc,100.0%;KL47_07_wcaJ,100.0%;KL47_08_wcaA,99.67%;KL47_09,100.0%;KL47_10_wcqC,100.0%;KL47_12_wcuT,99.65%;KL47_13_wzx,99.79%;KL47_14_gnd,100.0%;KL47_15_rmlB,99.72%;KL47_16_rmlA,99.31%;KL47_17_rmlD,99.66%;KL47_18_rmlC,100.0%;KL47_19_ugd,100.0%	KL47_11_wzy	0		0 / 19 (0%)		5	KL109_18_rmlB,98.87%;KL150_19_gmd,98.81%;KL52_20_rmlD,99.36%;KL12_20_rmlA,99.31%;KL12_22_rmlC,99.46%		OL101	High	-	1	0.9498	-17 bp	8 / 9 (88.9%)	OL101_01_rfbB,96.9%;OL101_02_rfbA,97.57%;OL101_03_rfbD,98.32%;OL101_04_rfbC,97.3%;OL101_05_wbbL,98.92%;OL101_06_wzm,98.92%;OL101_07_wzt,98.87%;OL101_08_wbbB,95.71%	OL101_09_glycosylhydrolase	0		0 / 9 (0%)		4	O12_01_rfbB,98.03%;OL101_03_rfbD,98.32%;OL101_02_rfbA,97.22%;O12_04_rfbC,97.84%
GCA_002289105.1_ASM228910v1_genomic	ST340	3	3	1	1	1	1	18		KL15	Good	?-	0.9602	0.9973	n/a	14 / 16 (87.5%)	KL15_01_galF,100.0%;KL15_02_cpsACP,100.0%;KL15_03_wzi,100.0%;KL15_04_wza,99.74%;KL15_05_wzb,100.0%;KL15_06_wzc,99.86%;KL15_07_wcaJ,100.0%;KL15_08_wceN,100.0%;KL15_11_wcaN,100.0%;KL15_12_wzy,100.0%;KL15_13_wckI,99.73%;KL15_14_wzx,100.0%;KL15_15_gnd,100.0%;KL15_16_ugd,100.0%	KL15_09_wceM;KL15_10_wcsR	0		0 / 16 (0%)		3	KL104_16_wzx,98.07%;KL150_19_gmd,89.49%;KL104_17,98.63%		OL102	None	-	0.288	0.7384	+4 bp	0 / 8 (0%)		OL102_01_rfbB;OL102_02_rfbA;OL102_03_rfbD;OL102_04_rfbC;OL102_05_wbbL;OL102_06_rhamnan;OL102_07_wzm;OL102_08_wzt	0		0 / 8 (0%)		0
GCA_002295145.1_ASM229514v1_genomic	ST11	3	3	1	1	1	1	4		KL64	None	?-	0.8195	1	n/a	18 / 24 (75%)	KL64_01_galF,99.67%;KL64_02_cpsACP,100.0%;KL64_03_wzi,100.0%;KL64_04_wza,100.0%;KL64_05_wzb,100.0%;KL64_06_wzc,100.0%;KL64_13_wcsF,100.0%;KL64_14_wcuK,100.0%;KL64_15_wbaZ,100.0%;KL64_16_wcaJ,100.0%;KL64_17_gnd,100.0%;KL64_18_manC,100.0%;KL64_19_manB,100.0%;KL64_20_rmlB,100.0%;KL64_21_rmlA,100.0%;KL64_22_rmlD,100.0%;KL64_23_rmlC,100.0%;KL64_24_ugd,100.0%	KL64_07_wzx;KL64_08_wcoV;KL64_09;KL64_10_wzy;KL64_11_wcoU;KL64_12_wcoT	0		0 / 24 (0%)		2	KL40_05_rfaG,98.16%;KL150_19_gmd,98.81%		O2v1	Very high		1	0.9864	0 bp	7 / 7 (100%)	O1/O2v1_01_wzm,100.0%;O1/O2v1_02_wzt,100.0%;O1/O2v1_03_wbbM,99.21%;O1/O2v1_04_glf,97.92%;O1/O2v1_05_wbbN,97.32%;O1/O2v1_06_wbbO,99.21%;O1/O2v1_07_kfoC,99.54%		0		0 / 7 (0%)		6	O3b_01_manC,100.0%;O3/O3a_02_manB,98.68%;O12_01_rfbB,97.75%;OL101_03_rfbD,98.65%;OL101_02_rfbA,96.88%;O12_04_rfbC,96.76%
GCA_002300655.1_ASM230065v1_genomic	ST11-1LV	3	3	1*	1	1	1	4		KL24	None	-+	1	0.9994	-8 bp	12 / 19 (63.2%)	KL24_02_cpsACP,100.0%;KL24_03_wzi,100.0%;KL24_04_wza,100.0%;KL24_05_wzb,100.0%;KL24_06_wzc,100.0%;KL24_11_wcaJ,100.0%;KL24_12_wcuE,99.7%;KL24_14_wzy,100.0%;KL24_15_wzx,100.0%;KL24_16_gnd,100.0%;KL24_18_manB,100.0%;KL24_19_ugd,100.0%	KL24_01_galF;KL24_07_wcuD;KL24_08_wcuC;KL24_09_wcuV;KL24_10_wbaZ;KL24_13_wcuG;KL24_17_manC	1	KL150_20_manC,99.39%	0 / 19 (0%)		2	KL40_05_rfaG,98.16%;KL150_19_gmd,99.7%		O2v1	High	-	1	0.9851	-1 bp	6 / 7 (85.7%)	O1/O2v1_02_wzt,99.6%;O1/O2v1_03_wbbM,99.37%;O1/O2v1_04_glf,99.22%;O1/O2v1_05_wbbN,98.32%;O1/O2v1_06_wbbO,99.21%;O1/O2v1_07_kfoC,98.63%	O1/O2v1_01_wzm	0		0 / 7 (0%)		1	O3/O3a_02_manB,98.9%
GCA_002300725.1_ASM230072v1_genomic	ST11	3	3	1	1	1	1	4		KL107	None	?-	0.165	0.7236	n/a	0 / 16 (0%)		KL107_01_galF;KL107_02_cpsACP;KL107_03_wzi;KL107_04_wza;KL107_05_wzb;KL107_06_wzc;KL107_07_wbaP;KL107_08;KL107_09;KL107_10;KL107_11_gnd;KL107_12;KL107_13;KL107_14;KL107_15;KL107_16_ugd	0		0 / 16 (0%)		0			OL102	None	-	0.2856	0.7384	+4 bp	0 / 8 (0%)		OL102_01_rfbB;OL102_02_rfbA;OL102_03_rfbD;OL102_04_rfbC;OL102_05_wbbL;OL102_06_rhamnan;OL102_07_wzm;OL102_08_wzt	0		0 / 8 (0%)		0
GCA_002300755.1_ASM230075v1_genomic	ST340	3	3	1	1	1	1	18		KL15	None	?-	0.7175	0.9998	n/a	9 / 16 (56.2%)	KL15_01_galF,100.0%;KL15_02_cpsACP,100.0%;KL15_03_wzi,100.0%;KL15_04_wza,100.0%;KL15_05_wzb,100.0%;KL15_06_wzc,100.0%;KL15_12_wzy,100.0%;KL15_15_gnd,100.0%;KL15_16_ugd,100.0%	KL15_07_wcaJ;KL15_08_wceN;KL15_09_wceM;KL15_10_wcsR;KL15_11_wcaN;KL15_13_wckI;KL15_14_wzx	0		0 / 16 (0%)		2	KL150_19_gmd,89.49%;KL104_17,98.63%		O4	Low	?-	0.9348	0.9917	n/a	4 / 6 (66.7%)	O4_01_hydrolase,99.5%;O4_02_hypothetical,99.75%;O4_04_wzt,100.0%;O4_05_wzm,98.77%	O4_03_hypothetical;O4_06_glycosyltransferase	0		0 / 6 (0%)		0
GCA_002300765.1_ASM230076v1_genomic	ST11	3	3	1	1	1	1	4		KL64	None	?-	0.6909	0.9999	n/a	16 / 24 (66.7%)	KL64_01_galF,99.67%;KL64_02_cpsACP,99.52%;KL64_03_wzi,100.0%;KL64_04_wza,100.0%;KL64_05_wzb,100.0%;KL64_14_wcuK,100.0%;KL64_15_wbaZ,100.0%;KL64_16_wcaJ,100.0%;KL64_17_gnd,100.0%;KL64_18_manC,100.0%;KL64_19_manB,100.0%;KL64_20_rmlB,100.0%;KL64_21_rmlA,100.0%;KL64_22_rmlD,100.0%;KL64_23_rmlC,100.0%;KL64_24_ugd,100.0%	KL64_06_wzc;KL64_07_wzx;KL64_08_wcoV;KL64_09;KL64_10_wzy;KL64_11_wcoU;KL64_12_wcoT;KL64_13_wcsF	0		0 / 24 (0%)		2	KL40_05_rfaG,98.16%;KL150_19_gmd,98.81%		O2v1	Very high		1	0.9864	0 bp	7 / 7 (100%)	O1/O2v1_01_wzm,100.0%;O1/O2v1_02_wzt,100.0%;O1/O2v1_03_wbbM,99.21%;O1/O2v1_04_glf,97.92%;O1/O2v1_05_wbbN,97.32%;O1/O2v1_06_wbbO,99.21%;O1/O2v1_07_kfoC,99.54%		0		0 / 7 (0%)		6	O3b_01_manC,100.0%;O3/O3a_02_manB,98.68%;O12_01_rfbB,97.75%;OL101_03_rfbD,98.65%;OL101_02_rfbA,96.88%;O12_04_rfbC,96.76%
GCA_002300785.1_ASM230078v1_genomic	ST437	3	3	1	1	1	1	31		KL36	None	?-	0.9005	0.9988	n/a	17 / 21 (81.0%)	KL36_01_galF,100.0%;KL36_02_cpsACP,97.62%;KL36_03_wzi,100.0%;KL36_04_wza,100.0%;KL36_05_wzb,100.0%;KL36_06_wzc,100.0%;KL36_07_wcaJ,100.0%;KL36_08_wcaA,100.0%;KL36_09_rmlB,100.0%;KL36_10_rmlA,100.0%;KL36_11_rmlC,100.0%;KL36_12_wzy,99.7%;KL36_14_wcuM,100.0%;KL36_15,100.0%;KL36_19_rmlD,100.0%;KL36_20_gnd,100.0%;KL36_21_ugd,100.0%	KL36_13_wckE;KL36_16_wckT;KL36_17_wzx;KL36_18_wcuJ	0		0 / 21 (0%)		1	KL150_19_gmd,88.66%		O4	Very high		1	0.9972	+1 bp	6 / 6 (100%)	O4_01_hydrolase,99.83%;O4_02_hypothetical,99.5%;O4_03_hypothetical,99.72%;O4_04_wzt,99.79%;O4_05_wzm,98.77%;O4_06_glycosyltransferase,99.74%		0		0 / 6 (0%)		0
GCA_002304205.1_ASM230420v1_genomic	ST340	3	3	1	1	1	1	18		KL15	Very high		1	0.998	+1115 bp	16 / 16 (100%)	KL15_01_galF,100.0%;KL15_02_cpsACP,100.0%;KL15_03_wzi,100.0%;KL15_04_wza,100.0%;KL15_05_wzb,100.0%;KL15_06_wzc,100.0%;KL15_07_wcaJ,100.0%;KL15_08_wceN,100.0%;KL15_09_wceM,100.0%;KL15_10_wcsR,100.0%;KL15_11_wcaN,100.0%;KL15_12_wzy,100.0%;KL15_13_wckI,99.73%;KL15_14_wzx,100.0%;KL15_15_gnd,100.0%;KL15_16_ugd,100.0%		0		0 / 16 (0%)		3	KL104_16_wzx,98.07%;KL150_19_gmd,89.49%;KL104_17,98.63%		O4	Very high		1	0.9966	0 bp	6 / 6 (100%)	O4_01_hydrolase,99.5%;O4_02_hypothetical,99.75%;O4_03_hypothetical,99.43%;O4_04_wzt,100.0%;O4_05_wzm,98.77%;O4_06_glycosyltransferase,99.48%		0		0 / 6 (0%)		0
GCA_002369865.1_ASM236986v1_genomic	ST11	3	3	1	1	1	1	4		KL47	Good	?-	1	0.994	n/a	17 / 19 (89.5%)	KL47_01_galF,99.33%;KL47_02_cpsACP,96.67%;KL47_03_wzi,100.0%;KL47_04_wza,100.0%;KL47_05_wzb,100.0%;KL47_06_wzc,100.0%;KL47_07_wcaJ,100.0%;KL47_08_wcaA,99.67%;KL47_09,100.0%;KL47_10_wcqC,100.0%;KL47_11_wzy,99.76%;KL47_12_wcuT,100.0%;KL47_13_wzx,99.79%;KL47_14_gnd,100.0%;KL47_16_rmlA,99.66%;KL47_17_rmlD,99.66%;KL47_19_ugd,100.0%	KL47_15_rmlB;KL47_18_rmlC	0		0 / 19 (0%)		1	KL150_19_gmd,98.81%		OL101	Good	?-	1	0.9203	n/a	6 / 9 (66.7%)	OL101_02_rfbA,97.57%;OL101_03_rfbD,98.32%;OL101_05_wbbL,98.92%;OL101_06_wzm,98.92%;OL101_07_wzt,99.1%;OL101_08_wbbB,95.71%	OL101_01_rfbB;OL101_04_rfbC;OL101_09_glycosylhydrolase	0		0 / 9 (0%)		0
GCA_002369935.1_ASM236993v1_genomic	ST11	3	3	1	1	1	1	4		KL47	None	?-	0.9566	0.9919	n/a	11 / 19 (57.9%)	KL47_01_galF,99.33%;KL47_02_cpsACP,96.67%;KL47_03_wzi,100.0%;KL47_04_wza,100.0%;KL47_05_wzb,100.0%;KL47_08_wcaA,98.68%;KL47_14_gnd,100.0%;KL47_15_rmlB,99.72%;KL47_16_rmlA,99.66%;KL47_17_rmlD,99.66%;KL47_19_ugd,100.0%	KL47_06_wzc;KL47_07_wcaJ;KL47_09;KL47_10_wcqC;KL47_11_wzy;KL47_12_wcuT;KL47_13_wzx;KL47_18_rmlC	0		0 / 19 (0%)		1	KL150_19_gmd,98.81%		OL101	Good	?-	0.9992	0.9487	n/a	6 / 9 (66.7%)	OL101_01_rfbB,97.18%;OL101_02_rfbA,97.57%;OL101_03_rfbD,98.32%;OL101_05_wbbL,98.56%;OL101_06_wzm,98.92%;OL101_08_wbbB,95.46%	OL101_04_rfbC;OL101_07_wzt;OL101_09_glycosylhydrolase	0		0 / 9 (0%)		0
GCA_002386225.1_ASM238622v1_genomic	ST340	3	3	1	1	1	1	18		KL19	High	*	1	0.9492	+11 bp	20 / 20 (100%)	KL19_01_galF,99.0%;KL19_02_cpsACP,96.19%;KL19_03_wzi,97.92%;KL19_04_wza,97.88%;KL19_05_wzb,100.0%;KL19_06_wzc,98.75%;KL19_07_wcaJ,98.74%;KL19_08_wcuF,94.86%;KL19_09_wcmY,96.62%;KL19_10_wzx,96.88%;KL19_11_wctW,97.17%;KL19_12_wctX,99.23%;KL19_13_wzy,98.85%;KL19_14,94.69%;KL19_15_gnd,99.57%;KL19_16_rmlB,99.15%;KL19_17_rmlA,97.92%;KL19_18_rmlD,98.32%;KL19_19_rmlC,98.92%;KL19_20_ugd,99.74%		0		0 / 20 (0%)		4	KL40_03_wcpO,97.57%;KL40_04,99.5%;KL40_05_rfaG,99.74%;KL150_19_gmd,99.1%		O2v2	Very high		1	0.9999	0 bp	10 / 10 (100%)	O1/O2v2_01_wzm,100.0%;O1/O2v2_02_wzt,100.0%;O1/O2v2_03_wbbM,100.0%;O1/O2v2_04_glf,100.0%;O1/O2v2_05_wbbN,100.0%;O1/O2v2_06_wbbO,100.0%;O1/O2v2_07_kfoC,100.0%;O1/O2v2_08_gmlC,99.79%;O1/O2v2_09_gmlB,100.0%;O1/O2v2_10_gmlA,100.0%		0		0 / 10 (0%)		4	O12_01_rfbB,98.31%;OL101_03_rfbD,98.32%;OL101_02_rfbA,97.92%;O12_04_rfbC,97.84%
GCA_002406555.1_ASM240655v1_genomic	ST395	3	1	2	4	1	1	4		KL64	Perfect		1	1	0 bp	24 / 24 (100%)	KL64_01_galF,100.0%;KL64_02_cpsACP,100.0%;KL64_03_wzi,100.0%;KL64_04_wza,100.0%;KL64_05_wzb,100.0%;KL64_06_wzc,100.0%;KL64_07_wzx,100.0%;KL64_08_wcoV,100.0%;KL64_09,100.0%;KL64_10_wzy,100.0%;KL64_11_wcoU,100.0%;KL64_12_wcoT,100.0%;KL64_13_wcsF,100.0%;KL64_14_wcuK,100.0%;KL64_15_wbaZ,100.0%;KL64_16_wcaJ,100.0%;KL64_17_gnd,100.0%;KL64_18_manC,100.0%;KL64_19_manB,100.0%;KL64_20_rmlB,100.0%;KL64_21_r…		0		0 / 24 (0%)		2	KL40_05_rfaG,98.16%;KL150_19_gmd,98.81%		O1v1	Very high		1	0.9864	0 bp	7 / 7 (100%)	O1/O2v1_01_wzm,100.0%;O1/O2v1_02_wzt,100.0%;O1/O2v1_03_wbbM,99.21%;O1/O2v1_04_glf,97.92%;O1/O2v1_05_wbbN,97.32%;O1/O2v1_06_wbbO,99.21%;O1/O2v1_07_kfoC,99.54%		0		0 / 7 (0%)		8	Extra_genes_wbbY/wbbZ_01_wbbY,99.6%;O3b_01_manC,100.0%;O3/O3a_02_manB,98.68%;O12_01_rfbB,97.75%;OL101_03_rfbD,98.65%;OL101_02_rfbA,96.88%;Extra_genes_wbbY/wbbZ_02_wbbZ,100.0%;O12_04_rfbC,96.76%
GCA_002406905.1_ASM240690v1_genomic	ST395	3	1	2	4	1	1	4		KL64	Perfect		1	1	0 bp	24 / 24 (100%)	KL64_01_galF,100.0%;KL64_02_cpsACP,100.0%;KL64_03_wzi,100.0%;KL64_04_wza,100.0%;KL64_05_wzb,100.0%;KL64_06_wzc,100.0%;KL64_07_wzx,100.0%;KL64_08_wcoV,100.0%;KL64_09,100.0%;KL64_10_wzy,100.0%;KL64_11_wcoU,100.0%;KL64_12_wcoT,100.0%;KL64_13_wcsF,100.0%;KL64_14_wcuK,100.0%;KL64_15_wbaZ,100.0%;KL64_16_wcaJ,100.0%;KL64_17_gnd,100.0%;KL64_18_manC,100.0%;KL64_19_manB,100.0%;KL64_20_rmlB,100.0%;KL64_21_r…		0		0 / 24 (0%)		2	KL40_05_rfaG,98.16%;KL150_19_gmd,98.81%		O1v1	Very high		1	0.9864	0 bp	7 / 7 (100%)	O1/O2v1_01_wzm,100.0%;O1/O2v1_02_wzt,100.0%;O1/O2v1_03_wbbM,99.21%;O1/O2v1_04_glf,97.92%;O1/O2v1_05_wbbN,97.32%;O1/O2v1_06_wbbO,99.21%;O1/O2v1_07_kfoC,99.54%		0		0 / 7 (0%)		8	Extra_genes_wbbY/wbbZ_01_wbbY,99.6%;O3b_01_manC,100.0%;O3/O3a_02_manB,98.68%;O12_01_rfbB,97.75%;OL101_03_rfbD,98.65%;OL101_02_rfbA,96.88%;Extra_genes_wbbY/wbbZ_02_wbbZ,100.0%;O12_04_rfbC,96.76%
GCF_000281435.2_ASM28143v2_genomic	ST258	3	3	1	1	1	1	79		KL107	Very high		0.9999	0.9999	0 bp	16 / 16 (100%)	KL107_01_galF,100.0%;KL107_02_cpsACP,100.0%;KL107_03_wzi,100.0%;KL107_04_wza,100.0%;KL107_05_wzb,100.0%;KL107_06_wzc,99.86%;KL107_07_wbaP,100.0%;KL107_08,100.0%;KL107_09,100.0%;KL107_10,100.0%;KL107_11_gnd,100.0%;KL107_12,100.0%;KL107_13,100.0%;KL107_14,100.0%;KL107_15,100.0%;KL107_16_ugd,100.0%		0		0 / 16 (0%)		2	KL150_19_gmd,99.1%;KL150_19_gmd,84.92%		OL102	None	-*	0.4558	0.8802	+11 bp	4 / 8 (50%)	OL102_01_rfbB,94.86%;OL102_02_rfbA,94.83%;OL102_03_rfbD,93.94%;OL102_04_rfbC,88.65%	OL102_05_wbbL;OL102_06_rhamnan;OL102_07_wzm;OL102_08_wzt	0		0 / 8 (0%)		0
GCF_000283455.1_KlebKpneumoniae_ST258_1.0_genomic	ST258	3	3	1	1	1	1	79		KL107	Very high		0.9999	0.9999	0 bp	16 / 16 (100%)	KL107_01_galF,100.0%;KL107_02_cpsACP,100.0%;KL107_03_wzi,100.0%;KL107_04_wza,100.0%;KL107_05_wzb,100.0%;KL107_06_wzc,99.86%;KL107_07_wbaP,100.0%;KL107_08,100.0%;KL107_09,100.0%;KL107_10,100.0%;KL107_11_gnd,100.0%;KL107_12,100.0%;KL107_13,100.0%;KL107_14,100.0%;KL107_15,100.0%;KL107_16_ugd,100.0%		0		0 / 16 (0%)		5	KL40_03_wcpO,99.19%;KL40_04,99.5%;KL40_05_rfaG,99.74%;KL150_19_gmd,99.1%;KL150_19_gmd,84.92%		O2v2	Very high		1	0.9838	0 bp	10 / 10 (100%)	O1/O2v2_01_wzm,100.0%;O1/O2v2_02_wzt,99.19%;O1/O2v2_03_wbbM,98.58%;O1/O2v2_04_glf,98.96%;O1/O2v2_05_wbbN,98.99%;O1/O2v2_06_wbbO,99.47%;O1/O2v2_07_kfoC,99.01%;O1/O2v2_08_gmlC,97.33%;O1/O2v2_09_gmlB,99.39%;O1/O2v2_10_gmlA,100.0%		0		0 / 10 (0%)		4	O12_01_rfbB,98.31%;OL101_03_rfbD,98.99%;OL101_02_rfbA,98.28%;OL101_04_rfbC,97.84%
GCF_000309505.2_ASM30950v2_genomic	ST512	54	3	1	1	1	1	79		KL107	Very high		0.9999	0.9999	0 bp	16 / 16 (100%)	KL107_01_galF,100.0%;KL107_02_cpsACP,100.0%;KL107_03_wzi,100.0%;KL107_04_wza,100.0%;KL107_05_wzb,100.0%;KL107_06_wzc,99.86%;KL107_07_wbaP,100.0%;KL107_08,100.0%;KL107_09,100.0%;KL107_10,100.0%;KL107_11_gnd,100.0%;KL107_12,100.0%;KL107_13,100.0%;KL107_14,100.0%;KL107_15,100.0%;KL107_16_ugd,100.0%		0		0 / 16 (0%)		5	KL40_03_wcpO,98.99%;KL40_04,99.5%;KL40_05_rfaG,99.74%;KL150_19_gmd,99.1%;KL150_19_gmd,84.92%		O2v2	Very high		1	0.9837	0 bp	10 / 10 (100%)	O1/O2v2_01_wzm,100.0%;O1/O2v2_02_wzt,99.19%;O1/O2v2_03_wbbM,98.58%;O1/O2v2_04_glf,98.96%;O1/O2v2_05_wbbN,98.99%;O1/O2v2_06_wbbO,99.47%;O1/O2v2_07_kfoC,99.01%;O1/O2v2_08_gmlC,97.13%;O1/O2v2_09_gmlB,99.39%;O1/O2v2_10_gmlA,100.0%		0		0 / 10 (0%)		4	O12_01_rfbB,98.31%;OL101_03_rfbD,98.99%;OL101_02_rfbA,98.28%;OL101_04_rfbC,97.84%
GCF_000313365.1_ASM31336v1_genomic	ST258	3	3	1	1	1	1	79		KL107	Very high		0.9999	0.9999	0 bp	16 / 16 (100%)	KL107_01_galF,100.0%;KL107_02_cpsACP,100.0%;KL107_03_wzi,100.0%;KL107_04_wza,100.0%;KL107_05_wzb,100.0%;KL107_06_wzc,99.86%;KL107_07_wbaP,100.0%;KL107_08,100.0%;KL107_09,100.0%;KL107_10,100.0%;KL107_11_gnd,100.0%;KL107_12,100.0%;KL107_13,99.66%;KL107_14,100.0%;KL107_15,100.0%;KL107_16_ugd,100.0%		0		0 / 16 (0%)		5	KL40_03_wcpO,99.19%;KL40_04,99.5%;KL40_05_rfaG,99.74%;KL150_19_gmd,99.1%;KL150_19_gmd,84.92%		O2v2	Very high		1	0.9838	0 bp	10 / 10 (100%)	O1/O2v2_01_wzm,100.0%;O1/O2v2_02_wzt,99.19%;O1/O2v2_03_wbbM,98.58%;O1/O2v2_04_glf,98.96%;O1/O2v2_05_wbbN,98.99%;O1/O2v2_06_wbbO,99.47%;O1/O2v2_07_kfoC,99.01%;O1/O2v2_08_gmlC,97.33%;O1/O2v2_09_gmlB,99.39%;O1/O2v2_10_gmlA,100.0%		0		0 / 10 (0%)		4	O12_01_rfbB,98.31%;OL101_03_rfbD,98.99%;OL101_02_rfbA,97.93%;OL101_04_rfbC,97.84%
GCF_000313465.1_ASM31346v1_genomic	ST258	3	3	1	1	1	1	79		KL107	Very high		0.9999	0.9999	0 bp	16 / 16 (100%)	KL107_01_galF,100.0%;KL107_02_cpsACP,100.0%;KL107_03_wzi,100.0%;KL107_04_wza,100.0%;KL107_05_wzb,100.0%;KL107_06_wzc,99.86%;KL107_07_wbaP,100.0%;KL107_08,100.0%;KL107_09,100.0%;KL107_10,100.0%;KL107_11_gnd,100.0%;KL107_12,100.0%;KL107_13,100.0%;KL107_14,100.0%;KL107_15,100.0%;KL107_16_ugd,100.0%		0		0 / 16 (0%)		5	KL40_03_wcpO,99.19%;KL40_04,99.5%;KL40_05_rfaG,99.74%;KL150_19_gmd,99.1%;KL150_19_gmd,84.92%		O2v2	Very high		1	0.9838	0 bp	10 / 10 (100%)	O1/O2v2_01_wzm,100.0%;O1/O2v2_02_wzt,99.19%;O1/O2v2_03_wbbM,98.58%;O1/O2v2_04_glf,98.96%;O1/O2v2_05_wbbN,98.99%;O1/O2v2_06_wbbO,99.47%;O1/O2v2_07_kfoC,99.01%;O1/O2v2_08_gmlC,97.33%;O1/O2v2_09_gmlB,99.39%;O1/O2v2_10_gmlA,100.0%		0		0 / 10 (0%)		4	O12_01_rfbB,98.31%;OL101_03_rfbD,98.99%;OL101_02_rfbA,98.28%;OL101_04_rfbC,97.84%
GCF_000364385.3_ASM36438v3_genomic	ST11	3	3	1	1	1	1	4		KL74	Low	?+	1	0.9888	n/a	19 / 19 (100%)	KL74_01_galF,98.67%;KL74_02_cpsACP,99.05%;KL74_03_wzi,98.75%;KL74_04_wza,98.68%;KL74_05_wzb,100.0%;KL74_06_wzc,99.45%;KL74_07_wbaP,99.37%;KL74_08_wcuD,99.49%;KL74_09_wcuE,99.09%;KL74_10_wbaZ,98.98%;KL74_11_wzy,99.51%;KL74_12,99.46%;KL74_13_wzx,99.8%;KL74_14_wcuL,99.69%;KL74_15_wcoW,99.39%;KL74_16_gnd,99.57%;KL74_17_manC,99.58%;KL74_18_manB,100.0%;KL74_19_ugd,100.0%		2	KL74_17_manC,99.58%;KL74_18_manB,98.46%	0 / 19 (0%)		2	KL50_10,92.83%;KL150_19_gmd,84.78%		O3b	High	*	0.9979	0.9171	-4 bp	8 / 8 (100%)	O3b_01_manC,90.89%;O3b_02_manB,92.41%;O3b_03_wzm,94.27%;O3b_04_wzt,89.35%;O3b_05_wbdD,93.73%;O3b_06_wbdA,99.76%;O3b_07_wbdB,99.21%;O3b_08_wbdC,98.65%		0		0 / 8 (0%)		2	OL104_01_manC,99.58%;OL104_02_manB,98.46%
GCF_000417425.1_gkp52v01_genomic	ST258	3	3	1	1	1	1	79		KL106	Good	?	0.9908	0.9989	n/a	18 / 18 (100%)	KL106_01_galF,100.0%;KL106_02_cpsACP,99.52%;KL106_03_wzi,100.0%;KL106_04_wza,100.0%;KL106_05_wzb,100.0%;KL106_06_wzc,100.0%;KL106_07_wzy,100.0%;KL106_08,100.0%;KL106_09,100.0%;KL106_10_wecB,100.0%;KL106_11_wzx,100.0%;KL106_12,100.0%;KL106_13_wzx,100.0%;KL106_14,100.0%;KL106_15_rfbp,100.0%;KL106_16_gnd,100.0%;KL106_17,100.0%;KL106_18_ugd,100.0%		0		0 / 18 (0%)		4	KL40_03_wcpO,99.19%;KL40_04,99.5%;KL40_05_rfaG,98.95%;KL150_19_gmd,98.51%		O2v2	Good	?-	1	0.9847	n/a	9 / 10 (90%)	O1/O2v2_01_wzm,100.0%;O1/O2v2_02_wzt,99.19%;O1/O2v2_03_wbbM,98.73%;O1/O2v2_04_glf,99.48%;O1/O2v2_05_wbbN,98.32%;O1/O2v2_06_wbbO,99.2%;O1/O2v2_07_kfoC,99.01%;O1/O2v2_08_gmlC,97.33%;O1/O2v2_10_gmlA,100.0%	O1/O2v2_09_gmlB	0		0 / 10 (0%)		0
GCF_000445405.1_ASM44540v1_genomic	ST11	3	3	1	1	1	1	4		KL125	High	-*	1	0.9039	-11 bp	17 / 18 (94.4%)	KL125_01_galF,98.66%;KL125_02_cpsACP,96.67%;KL125_03_wzi,98.33%;KL125_04_wza,98.94%;KL125_05_wzb,94.41%;KL125_06_wzc,96.38%;KL125_07_wbaP,93.28%;KL125_08_wcaN,90.62%;KL125_10,87.57%;KL125_11,91.48%;KL125_12_wcaG,92.73%;KL125_13_wcuH,91.91%;KL125_14_wzx,91.53%;KL125_15,86.39%;KL125_16,85.85%;KL125_17_gnd,97.65%;KL125_18_ugd,99.74%	KL125_09_wzy	0		0 / 18 (0%)		4	KL50_10,99.43%;KL14_19_manC,100.0%;KL30_19_manB,99.78%;KL150_19_gmd,99.1%		O3b	Very high		1	0.9905	-1 bp	8 / 8 (100%)	O3b_01_manC,100.0%;O3b_02_manB,99.78%;O3b_03_wzm,99.24%;O3b_04_wzt,99.77%;O3b_05_wbdD,99.71%;O3b_06_wbdA,99.64%;O3b_07_wbdB,99.21%;O3b_08_wbdC,100.0%		0		0 / 8 (0%)		0
GCF_000566745.1_Kleb_pneu_UCI_43_V1_genomic	ST258	3	3	1	1	1	1	79		KL107	High	-	0.9999	0.9998	+3026 bp	14 / 16 (87.5%)	KL107_01_galF,99.67%;KL107_02_cpsACP,100.0%;KL107_03_wzi,100.0%;KL107_04_wza,100.0%;KL107_05_wzb,100.0%;KL107_08,100.0%;KL107_09,100.0%;KL107_10,100.0%;KL107_11_gnd,100.0%;KL107_12,100.0%;KL107_13,100.0%;KL107_14,100.0%;KL107_15,100.0%;KL107_16_ugd,100.0%	KL107_06_wzc;KL107_07_wbaP	0		0 / 16 (0%)		3	KL40_05_rfaG,99.74%;KL150_19_gmd,99.1%;KL150_19_gmd,84.92%		O2v1	Good	-	0.9271	0.9416	-30 bp	6 / 7 (85.7%)	O1/O2v1_01_wzm,100.0%;O1/O2v1_02_wzt,100.0%;O1/O2v1_03_wbbM,98.89%;O1/O2v1_04_glf,98.7%;O1/O2v1_05_wbbN,98.66%;O1/O2v1_06_wbbO,97.61%	O1/O2v1_07_kfoC	0		0 / 7 (0%)		5	O12_01_rfbB,98.31%;OL101_03_rfbD,98.99%;OL101_02_rfbA,98.28%;OL101_04_rfbC,97.84%;O1/O2v2_10_gmlA,100.0%
GCF_000566785.1_Kleb_pneu_UCI_41_V1_genomic	ST258	3	3	1	1	1	1	79		KL107	Very high		0.9999	0.9998	0 bp	16 / 16 (100%)	KL107_01_galF,99.67%;KL107_02_cpsACP,100.0%;KL107_03_wzi,100.0%;KL107_04_wza,100.0%;KL107_05_wzb,100.0%;KL107_06_wzc,99.86%;KL107_07_wbaP,100.0%;KL107_08,100.0%;KL107_09,100.0%;KL107_10,100.0%;KL107_11_gnd,100.0%;KL107_12,100.0%;KL107_13,100.0%;KL107_14,100.0%;KL107_15,100.0%;KL107_16_ugd,100.0%		0		0 / 16 (0%)		3	KL40_04,99.5%;KL150_19_gmd,99.1%;KL150_19_gmd,84.92%		O2v1	Low	?-+	0.9271	0.9416	n/a	5 / 7 (71.4%)	O1/O2v1_01_wzm,100.0%;O1/O2v1_02_wzt,100.0%;O1/O2v1_03_wbbM,98.89%;O1/O2v1_04_glf,98.7%;O1/O2v1_05_wbbN,98.66%	O1/O2v1_06_wbbO;O1/O2v1_07_kfoC	1	O1/O2v2_07_kfoC,99.01%	0 / 7 (0%)		5	O12_01_rfbB,98.31%;OL101_03_rfbD,98.99%;OL101_02_rfbA,98.28%;OL101_04_rfbC,97.84%;O1/O2v2_10_gmlA,100.0%
GCF_000566825.1_Kleb_pneu_UCI_37_V1_genomic	ST258	3	3	1	1	1	1	79		KL107	High	-	0.9999	0.9999	+1688 bp	15 / 16 (93.8%)	KL107_01_galF,99.67%;KL107_02_cpsACP,100.0%;KL107_03_wzi,100.0%;KL107_04_wza,100.0%;KL107_05_wzb,100.0%;KL107_06_wzc,99.86%;KL107_08,100.0%;KL107_09,100.0%;KL107_10,100.0%;KL107_11_gnd,100.0%;KL107_12,100.0%;KL107_13,100.0%;KL107_14,100.0%;KL107_15,100.0%;KL107_16_ugd,100.0%	KL107_07_wbaP	0		0 / 16 (0%)		4	KL40_03_wcpO,99.19%;KL40_04,99.5%;KL150_19_gmd,99.1%;KL150_19_gmd,84.92%		O2v2	High	-	1	0.9836	+4677 bp	8 / 10 (80%)	O1/O2v2_01_wzm,100.0%;O1/O2v2_02_wzt,99.19%;O1/O2v2_03_wbbM,98.58%;O1/O2v2_04_glf,98.96%;O1/O2v2_05_wbbN,98.99%;O1/O2v2_07_kfoC,99.01%;O1/O2v2_08_gmlC,97.33%;O1/O2v2_10_gmlA,100.0%	O1/O2v2_06_wbbO;O1/O2v2_09_gmlB	0		0 / 10 (0%)		4	O12_01_rfbB,98.31%;OL101_03_rfbD,98.99%;OL101_02_rfbA,98.28%;OL101_04_rfbC,97.84%
GCF_000566945.1_Kleb_pneu_UCI_21_V1_genomic	ST258	3	3	1	1	1	1	79		KL106	Good	?	0.9911	0.9999	n/a	18 / 18 (100%)	KL106_01_galF,100.0%;KL106_02_cpsACP,100.0%;KL106_03_wzi,100.0%;KL106_04_wza,100.0%;KL106_05_wzb,100.0%;KL106_06_wzc,100.0%;KL106_07_wzy,100.0%;KL106_08,100.0%;KL106_09,100.0%;KL106_10_wecB,100.0%;KL106_11_wzx,100.0%;KL106_12,100.0%;KL106_13_wzx,100.0%;KL106_14,100.0%;KL106_15_rfbp,100.0%;KL106_16_gnd,100.0%;KL106_17,100.0%;KL106_18_ugd,100.0%		0		0 / 18 (0%)		4	KL40_03_wcpO,99.19%;KL40_04,99.26%;KL40_05_rfaG,98.95%;KL150_19_gmd,98.51%		O2v2	Very high		1	0.9845	0 bp	10 / 10 (100%)	O1/O2v2_01_wzm,100.0%;O1/O2v2_02_wzt,99.19%;O1/O2v2_03_wbbM,98.42%;O1/O2v2_04_glf,99.74%;O1/O2v2_05_wbbN,98.32%;O1/O2v2_06_wbbO,99.2%;O1/O2v2_07_kfoC,98.76%;O1/O2v2_08_gmlC,97.33%;O1/O2v2_09_gmlB,99.39%;O1/O2v2_10_gmlA,100.0%		0		0 / 10 (0%)		0
GCF_000567545.1_Kleb_pneu_BWH_41_V1_genomic	ST258	3	3	1	1	1	1	79		KL107	High	-	0.9999	0.9996	+1200 bp	15 / 16 (93.8%)	KL107_01_galF,99.67%;KL107_02_cpsACP,100.0%;KL107_03_wzi,100.0%;KL107_04_wza,100.0%;KL107_05_wzb,100.0%;KL107_06_wzc,99.86%;KL107_08,100.0%;KL107_09,100.0%;KL107_10,100.0%;KL107_11_gnd,100.0%;KL107_12,100.0%;KL107_13,100.0%;KL107_14,100.0%;KL107_15,100.0%;KL107_16_ugd,100.0%	KL107_07_wbaP	0		0 / 16 (0%)		4	KL40_03_wcpO,99.19%;KL40_05_rfaG,99.74%;KL150_19_gmd,99.1%;KL150_19_gmd,84.92%		O2v2	None	?-	0.9392	0.9847	n/a	6 / 10 (60%)	O1/O2v2_01_wzm,100.0%;O1/O2v2_05_wbbN,98.99%;O1/O2v2_06_wbbO,99.47%;O1/O2v2_08_gmlC,97.33%;O1/O2v2_09_gmlB,99.39%;O1/O2v2_10_gmlA,100.0%	O1/O2v2_02_wzt;O1/O2v2_03_wbbM;O1/O2v2_04_glf;O1/O2v2_07_kfoC	0		0 / 10 (0%)		4	O12_01_rfbB,98.31%;OL101_03_rfbD,98.99%;OL101_02_rfbA,98.28%;OL101_04_rfbC,97.84%
GCF_000567765.2_ASM56776v2_genomic	ST258	3	3	1	1	1	1	79		KL107	Very high		0.9999	0.9999	+1200 bp	16 / 16 (100%)	KL107_01_galF,99.67%;KL107_02_cpsACP,100.0%;KL107_03_wzi,100.0%;KL107_04_wza,100.0%;KL107_05_wzb,100.0%;KL107_06_wzc,99.86%;KL107_07_wbaP,100.0%;KL107_08,100.0%;KL107_09,100.0%;KL107_10,100.0%;KL107_11_gnd,100.0%;KL107_12,100.0%;KL107_13,100.0%;KL107_14,100.0%;KL107_15,100.0%;KL107_16_ugd,100.0%		0		0 / 16 (0%)		5	KL40_03_wcpO,99.19%;KL40_04,99.5%;KL40_05_rfaG,99.74%;KL150_19_gmd,99.1%;KL150_19_gmd,84.92%		O2v2	Very high		1	0.9836	0 bp	10 / 10 (100%)	O1/O2v2_01_wzm,100.0%;O1/O2v2_02_wzt,99.19%;O1/O2v2_03_wbbM,98.58%;O1/O2v2_04_glf,98.96%;O1/O2v2_05_wbbN,98.99%;O1/O2v2_06_wbbO,99.47%;O1/O2v2_07_kfoC,99.01%;O1/O2v2_08_gmlC,97.33%;O1/O2v2_09_gmlB,98.78%;O1/O2v2_10_gmlA,100.0%		0		0 / 10 (0%)		4	O12_01_rfbB,98.31%;OL101_03_rfbD,98.99%;OL101_02_rfbA,98.28%;OL101_04_rfbC,97.84%
GCF_000598005.1_ASM59800v1_genomic	ST258	3	3	1	1	1	1	79		KL107	Very high		0.9999	0.9998	0 bp	16 / 16 (100%)	KL107_01_galF,99.67%;KL107_02_cpsACP,100.0%;KL107_03_wzi,100.0%;KL107_04_wza,100.0%;KL107_05_wzb,100.0%;KL107_06_wzc,99.58%;KL107_07_wbaP,100.0%;KL107_08,100.0%;KL107_09,100.0%;KL107_10,100.0%;KL107_11_gnd,100.0%;KL107_12,100.0%;KL107_13,100.0%;KL107_14,100.0%;KL107_15,100.0%;KL107_16_ugd,100.0%		0		0 / 16 (0%)		5	KL40_03_wcpO,99.19%;KL40_04,99.5%;KL40_05_rfaG,99.74%;KL150_19_gmd,99.1%;KL150_19_gmd,84.92%		O2v2	Very high		1	0.9838	0 bp	10 / 10 (100%)	O1/O2v2_01_wzm,100.0%;O1/O2v2_02_wzt,99.19%;O1/O2v2_03_wbbM,98.58%;O1/O2v2_04_glf,98.96%;O1/O2v2_05_wbbN,98.99%;O1/O2v2_06_wbbO,99.47%;O1/O2v2_07_kfoC,99.01%;O1/O2v2_08_gmlC,97.33%;O1/O2v2_09_gmlB,99.39%;O1/O2v2_10_gmlA,100.0%		0		0 / 10 (0%)		4	O12_01_rfbB,98.31%;OL101_03_rfbD,98.99%;OL101_02_rfbA,98.28%;OL101_04_rfbC,97.84%
GCF_000599925.1_KPB_3_IHQD_genomic	ST258	3	3	1	1	1	1	79		KL106	Good	?	0.9911	0.9998	n/a	18 / 18 (100%)	KL106_01_galF,100.0%;KL106_02_cpsACP,100.0%;KL106_03_wzi,100.0%;KL106_04_wza,100.0%;KL106_05_wzb,100.0%;KL106_06_wzc,100.0%;KL106_07_wzy,100.0%;KL106_08,100.0%;KL106_09,100.0%;KL106_10_wecB,100.0%;KL106_11_wzx,100.0%;KL106_12,100.0%;KL106_13_wzx,100.0%;KL106_14,100.0%;KL106_15_rfbp,100.0%;KL106_16_gnd,100.0%;KL106_17,99.7%;KL106_18_ugd,100.0%		0		0 / 18 (0%)		4	KL40_03_wcpO,99.19%;KL40_04,99.5%;KL40_05_rfaG,98.95%;KL150_19_gmd,98.51%		O2v2	Very high		1	0.9848	0 bp	10 / 10 (100%)	O1/O2v2_01_wzm,100.0%;O1/O2v2_02_wzt,99.19%;O1/O2v2_03_wbbM,98.73%;O1/O2v2_04_glf,99.74%;O1/O2v2_05_wbbN,98.32%;O1/O2v2_06_wbbO,99.2%;O1/O2v2_07_kfoC,99.01%;O1/O2v2_08_gmlC,97.33%;O1/O2v2_09_gmlB,99.39%;O1/O2v2_10_gmlA,100.0%		0		0 / 10 (0%)		0
GCF_000688635.1_Kleb_pneu_CHS_08_V1_genomic	ST258	3	3	1	1	1	1	79		KL107	Very high		0.9999	0.9998	0 bp	16 / 16 (100%)	KL107_01_galF,99.67%;KL107_02_cpsACP,100.0%;KL107_03_wzi,100.0%;KL107_04_wza,100.0%;KL107_05_wzb,100.0%;KL107_06_wzc,99.72%;KL107_07_wbaP,100.0%;KL107_08,100.0%;KL107_09,100.0%;KL107_10,100.0%;KL107_11_gnd,100.0%;KL107_12,100.0%;KL107_13,100.0%;KL107_14,100.0%;KL107_15,100.0%;KL107_16_ugd,100.0%		0		0 / 16 (0%)		5	KL40_03_wcpO,99.19%;KL40_04,99.5%;KL40_05_rfaG,99.74%;KL150_19_gmd,99.1%;KL150_19_gmd,84.92%		O2v2	Very high		1	0.9838	0 bp	10 / 10 (100%)	O1/O2v2_01_wzm,100.0%;O1/O2v2_02_wzt,99.19%;O1/O2v2_03_wbbM,98.58%;O1/O2v2_04_glf,98.96%;O1/O2v2_05_wbbN,98.99%;O1/O2v2_06_wbbO,99.47%;O1/O2v2_07_kfoC,99.01%;O1/O2v2_08_gmlC,97.33%;O1/O2v2_09_gmlB,99.39%;O1/O2v2_10_gmlA,100.0%		0		0 / 10 (0%)		4	O12_01_rfbB,98.31%;OL101_03_rfbD,98.99%;OL101_02_rfbA,98.28%;OL101_04_rfbC,97.84%
GCF_000693255.1_Kleb_pneu_CHS_11_V1_genomic	ST258	3	3	1	1	1	1	79		KL107	Very high		0.9999	0.9998	0 bp	16 / 16 (100%)	KL107_01_galF,99.67%;KL107_02_cpsACP,100.0%;KL107_03_wzi,100.0%;KL107_04_wza,100.0%;KL107_05_wzb,100.0%;KL107_06_wzc,99.86%;KL107_07_wbaP,100.0%;KL107_08,100.0%;KL107_09,100.0%;KL107_10,100.0%;KL107_11_gnd,100.0%;KL107_12,100.0%;KL107_13,100.0%;KL107_14,100.0%;KL107_15,100.0%;KL107_16_ugd,100.0%		0		0 / 16 (0%)		5	KL40_03_wcpO,99.19%;KL40_04,99.5%;KL40_05_rfaG,99.74%;KL150_19_gmd,99.1%;KL150_19_gmd,84.92%		O2v2	Very high		1	0.9838	0 bp	10 / 10 (100%)	O1/O2v2_01_wzm,100.0%;O1/O2v2_02_wzt,99.19%;O1/O2v2_03_wbbM,98.58%;O1/O2v2_04_glf,98.96%;O1/O2v2_05_wbbN,98.99%;O1/O2v2_06_wbbO,99.47%;O1/O2v2_07_kfoC,99.01%;O1/O2v2_08_gmlC,97.33%;O1/O2v2_09_gmlB,99.39%;O1/O2v2_10_gmlA,100.0%		0		0 / 10 (0%)		4	O12_01_rfbB,98.31%;OL101_03_rfbD,98.99%;OL101_02_rfbA,98.28%;OL101_04_rfbC,97.84%
GCF_000693915.1_Kleb_pneu_CHS_49_V1_genomic	ST258	3	3	1	1	1	1	79		KL106	Good	?	0.9911	0.9998	n/a	18 / 18 (100%)	KL106_01_galF,100.0%;KL106_02_cpsACP,100.0%;KL106_03_wzi,100.0%;KL106_04_wza,100.0%;KL106_05_wzb,100.0%;KL106_06_wzc,100.0%;KL106_07_wzy,100.0%;KL106_08,100.0%;KL106_09,100.0%;KL106_10_wecB,100.0%;KL106_11_wzx,100.0%;KL106_12,100.0%;KL106_13_wzx,100.0%;KL106_14,100.0%;KL106_15_rfbp,100.0%;KL106_16_gnd,100.0%;KL106_17,99.7%;KL106_18_ugd,100.0%		0		0 / 18 (0%)		4	KL40_03_wcpO,99.19%;KL40_04,99.5%;KL40_05_rfaG,98.95%;KL150_19_gmd,98.51%		O2v2	Very high		1	0.9848	0 bp	10 / 10 (100%)	O1/O2v2_01_wzm,100.0%;O1/O2v2_02_wzt,99.19%;O1/O2v2_03_wbbM,98.73%;O1/O2v2_04_glf,99.74%;O1/O2v2_05_wbbN,98.32%;O1/O2v2_06_wbbO,99.2%;O1/O2v2_07_kfoC,99.01%;O1/O2v2_08_gmlC,97.33%;O1/O2v2_09_gmlB,99.39%;O1/O2v2_10_gmlA,100.0%		0		0 / 10 (0%)		0
GCF_000694035.1_Kleb_pneu_CHS_55_V1_genomic	ST258	3	3	1	1	1	1	79		KL107	High	-	0.9999	0.9998	+1688 bp	15 / 16 (93.8%)	KL107_01_galF,99.67%;KL107_02_cpsACP,100.0%;KL107_04_wza,100.0%;KL107_05_wzb,100.0%;KL107_06_wzc,99.86%;KL107_07_wbaP,100.0%;KL107_08,100.0%;KL107_09,100.0%;KL107_10,100.0%;KL107_11_gnd,100.0%;KL107_12,100.0%;KL107_13,100.0%;KL107_14,100.0%;KL107_15,100.0%;KL107_16_ugd,100.0%	KL107_03_wzi	0		0 / 16 (0%)		5	KL40_03_wcpO,99.19%;KL40_04,99.5%;KL40_05_rfaG,99.74%;KL150_19_gmd,99.1%;KL150_19_gmd,84.92%		O2v2	Very high		1	0.9838	0 bp	10 / 10 (100%)	O1/O2v2_01_wzm,100.0%;O1/O2v2_02_wzt,99.19%;O1/O2v2_03_wbbM,98.58%;O1/O2v2_04_glf,98.96%;O1/O2v2_05_wbbN,98.99%;O1/O2v2_06_wbbO,99.47%;O1/O2v2_07_kfoC,99.01%;O1/O2v2_08_gmlC,97.33%;O1/O2v2_09_gmlB,99.39%;O1/O2v2_10_gmlA,100.0%		0		0 / 10 (0%)		4	O12_01_rfbB,98.31%;OL101_03_rfbD,98.99%;OL101_02_rfbA,98.28%;OL101_04_rfbC,97.84%
GCF_000694435.1_Kleb_pneu_MGH_51_V1_genomic	ST258	3	3	1	1	1	1	79		KL106	Good	?-	0.9911	0.9998	n/a	17 / 18 (94.4%)	KL106_01_galF,100.0%;KL106_02_cpsACP,100.0%;KL106_03_wzi,100.0%;KL106_04_wza,100.0%;KL106_05_wzb,100.0%;KL106_06_wzc,100.0%;KL106_07_wzy,100.0%;KL106_08,100.0%;KL106_09,100.0%;KL106_10_wecB,100.0%;KL106_11_wzx,100.0%;KL106_12,100.0%;KL106_13_wzx,100.0%;KL106_14,100.0%;KL106_16_gnd,100.0%;KL106_17,100.0%;KL106_18_ugd,100.0%	KL106_15_rfbp	0		0 / 18 (0%)		4	KL40_03_wcpO,99.19%;KL40_04,99.5%;KL40_05_rfaG,98.95%;KL150_19_gmd,98.51%		O2v2	High	-	1	0.9846	+1200 bp	9 / 10 (90%)	O1/O2v2_02_wzt,99.19%;O1/O2v2_03_wbbM,98.73%;O1/O2v2_04_glf,99.74%;O1/O2v2_05_wbbN,98.32%;O1/O2v2_06_wbbO,99.2%;O1/O2v2_07_kfoC,99.01%;O1/O2v2_08_gmlC,97.33%;O1/O2v2_09_gmlB,99.39%;O1/O2v2_10_gmlA,100.0%	O1/O2v2_01_wzm	0		0 / 10 (0%)		0
GCF_000694615.1_Kleb_pneu_MGH_69_V1_genomic	ST11	3	3	1	1	1	1	4		KL24	High	-	1	0.9999	+1911 bp	18 / 19 (94.7%)	KL24_01_galF,100.0%;KL24_02_cpsACP,100.0%;KL24_03_wzi,100.0%;KL24_04_wza,100.0%;KL24_05_wzb,100.0%;KL24_06_wzc,100.0%;KL24_07_wcuD,100.0%;KL24_08_wcuC,100.0%;KL24_09_wcuV,100.0%;KL24_10_wbaZ,100.0%;KL24_11_wcaJ,100.0%;KL24_12_wcuE,99.7%;KL24_14_wzy,100.0%;KL24_15_wzx,100.0%;KL24_16_gnd,100.0%;KL24_17_manC,100.0%;KL24_18_manB,100.0%;KL24_19_ugd,100.0%	KL24_13_wcuG	0		0 / 19 (0%)		2	KL40_05_rfaG,98.16%;KL150_19_gmd,99.7%		O2v1	Very high		1	0.9852	0 bp	7 / 7 (100%)	O1/O2v1_01_wzm,100.0%;O1/O2v1_02_wzt,99.6%;O1/O2v1_03_wbbM,99.37%;O1/O2v1_04_glf,99.22%;O1/O2v1_05_wbbN,98.32%;O1/O2v1_06_wbbO,99.21%;O1/O2v1_07_kfoC,98.63%		0		0 / 7 (0%)		2	O3b_01_manC,100.0%;O3/O3a_02_manB,98.9%
GCF_000694655.1_Kleb_pneu_MGH_71_V1_genomic	ST258	3	3	1	1	1	1	79		KL106	Good	?	0.9911	0.9999	n/a	18 / 18 (100%)	KL106_01_galF,100.0%;KL106_02_cpsACP,100.0%;KL106_03_wzi,100.0%;KL106_04_wza,100.0%;KL106_05_wzb,100.0%;KL106_06_wzc,100.0%;KL106_07_wzy,100.0%;KL106_08,100.0%;KL106_09,100.0%;KL106_10_wecB,100.0%;KL106_11_wzx,100.0%;KL106_12,100.0%;KL106_13_wzx,100.0%;KL106_14,100.0%;KL106_15_rfbp,100.0%;KL106_16_gnd,100.0%;KL106_17,100.0%;KL106_18_ugd,100.0%		0		0 / 18 (0%)		4	KL40_03_wcpO,99.19%;KL40_04,99.5%;KL40_05_rfaG,98.95%;KL150_19_gmd,98.51%		O2v2	Very high		1	0.9848	0 bp	10 / 10 (100%)	O1/O2v2_01_wzm,100.0%;O1/O2v2_02_wzt,99.19%;O1/O2v2_03_wbbM,98.73%;O1/O2v2_04_glf,99.74%;O1/O2v2_05_wbbN,98.32%;O1/O2v2_06_wbbO,99.2%;O1/O2v2_07_kfoC,99.01%;O1/O2v2_08_gmlC,97.33%;O1/O2v2_09_gmlB,99.39%;O1/O2v2_10_gmlA,100.0%		0		0 / 10 (0%)		0
GCF_000694755.1_Kleb_pneu_MGH_79_V1_genomic	ST258	3	3	1	1	1	1	79		KL107	Very high		0.9999	0.9998	+1 bp	16 / 16 (100%)	KL107_01_galF,99.67%;KL107_02_cpsACP,100.0%;KL107_03_wzi,100.0%;KL107_04_wza,100.0%;KL107_05_wzb,100.0%;KL107_06_wzc,99.86%;KL107_07_wbaP,100.0%;KL107_08,100.0%;KL107_09,99.67%;KL107_10,100.0%;KL107_11_gnd,100.0%;KL107_12,100.0%;KL107_13,100.0%;KL107_14,100.0%;KL107_15,100.0%;KL107_16_ugd,100.0%		0		0 / 16 (0%)		5	KL40_03_wcpO,99.19%;KL40_04,99.26%;KL40_05_rfaG,99.74%;KL150_19_gmd,99.1%;KL150_19_gmd,84.92%		O2v2	Very high		1	0.9837	0 bp	10 / 10 (100%)	O1/O2v2_01_wzm,100.0%;O1/O2v2_02_wzt,99.19%;O1/O2v2_03_wbbM,98.58%;O1/O2v2_04_glf,98.96%;O1/O2v2_05_wbbN,98.99%;O1/O2v2_06_wbbO,99.47%;O1/O2v2_07_kfoC,98.76%;O1/O2v2_08_gmlC,97.33%;O1/O2v2_09_gmlB,99.39%;O1/O2v2_10_gmlA,100.0%		0		0 / 10 (0%)		4	O12_01_rfbB,98.31%;OL101_03_rfbD,98.99%;OL101_02_rfbA,98.28%;OL101_04_rfbC,97.84%
GCF_000694855.1_Kleb_pneu_UCI_61_V1_genomic	ST258	3	3	1	1	1	1	79		KL30	Very high	*	1	0.9636	-1 bp	20 / 20 (100%)	KL30_01_galF,99.67%;KL30_02_cpsACP,98.57%;KL30_03_wzi,99.21%;KL30_04_wza,100.0%;KL30_05_wzb,99.31%;KL30_06_wzc,99.17%;KL30_07_wcuL,100.0%;KL30_08_wzx,100.0%;KL30_09_wcuD,97.14%;KL30_10_wzy,92.47%;KL30_11_wckP,92.29%;KL30_12_wckO,93.59%;KL30_13_wckN,92.19%;KL30_14,94.17%;KL30_15_wcuG,91.83%;KL30_16_wcaJ,98.07%;KL30_17_gnd,99.36%;KL30_18_manC,99.36%;KL30_19_manB,100.0%;KL30_20_ugd,99.74%		0		0 / 20 (0%)		4	KL40_03_wcpO,97.77%;KL40_04,99.5%;KL40_05_rfaG,99.48%;KL150_19_gmd,98.51%		O2v2	Very high		1	0.9951	0 bp	10 / 10 (100%)	O1/O2v2_01_wzm,100.0%;O1/O2v2_02_wzt,99.6%;O1/O2v2_03_wbbM,99.05%;O1/O2v2_04_glf,98.96%;O1/O2v2_05_wbbN,98.99%;O1/O2v2_06_wbbO,99.73%;O1/O2v2_07_kfoC,100.0%;O1/O2v2_08_gmlC,100.0%;O1/O2v2_09_gmlB,100.0%;O1/O2v2_10_gmlA,100.0%		0		0 / 10 (0%)		2	O3b_01_manC,99.79%;O3/O3a_02_manB,99.12%
GCF_000694895.1_Kleb_pneu_UCI_63_V1_genomic	ST258	3	3	1	1	1	1	79		KL106	Good	?	0.9911	0.9998	n/a	18 / 18 (100%)	KL106_01_galF,100.0%;KL106_02_cpsACP,100.0%;KL106_03_wzi,100.0%;KL106_04_wza,100.0%;KL106_05_wzb,100.0%;KL106_06_wzc,100.0%;KL106_07_wzy,100.0%;KL106_08,100.0%;KL106_09,100.0%;KL106_10_wecB,100.0%;KL106_11_wzx,100.0%;KL106_12,100.0%;KL106_13_wzx,100.0%;KL106_14,100.0%;KL106_15_rfbp,100.0%;KL106_16_gnd,100.0%;KL106_17,100.0%;KL106_18_ugd,100.0%		0		0 / 18 (0%)		4	KL40_03_wcpO,99.19%;KL40_04,99.5%;KL40_05_rfaG,98.95%;KL150_19_gmd,98.51%		O2v2	Very high		1	0.9846	0 bp	10 / 10 (100%)	O1/O2v2_01_wzm,100.0%;O1/O2v2_02_wzt,99.19%;O1/O2v2_03_wbbM,98.58%;O1/O2v2_04_glf,99.74%;O1/O2v2_05_wbbN,98.32%;O1/O2v2_06_wbbO,99.2%;O1/O2v2_07_kfoC,99.01%;O1/O2v2_08_gmlC,97.33%;O1/O2v2_09_gmlB,99.39%;O1/O2v2_10_gmlA,100.0%		0		0 / 10 (0%)		0
GCF_000706585.1_Kleb_pneu_UCI_17_V1_genomic	ST437	3	3	1	1	1	1	31		KL36	Very high		1	0.9989	0 bp	21 / 21 (100%)	KL36_01_galF,100.0%;KL36_02_cpsACP,97.62%;KL36_03_wzi,100.0%;KL36_04_wza,100.0%;KL36_05_wzb,100.0%;KL36_06_wzc,100.0%;KL36_07_wcaJ,100.0%;KL36_08_wcaA,100.0%;KL36_09_rmlB,100.0%;KL36_10_rmlA,100.0%;KL36_11_rmlC,100.0%;KL36_12_wzy,99.7%;KL36_13_wckE,100.0%;KL36_14_wcuM,100.0%;KL36_15,100.0%;KL36_16_wckT,100.0%;KL36_17_wzx,100.0%;KL36_18_wcuJ,99.71%;KL36_19_rmlD,100.0%;KL36_20_gnd,100.0%;KL36_21_ug…		0		0 / 21 (0%)		1	KL150_19_gmd,88.66%		O4	Very high		1	0.9974	+1 bp	6 / 6 (100%)	O4_01_hydrolase,99.83%;O4_02_hypothetical,99.75%;O4_03_hypothetical,99.72%;O4_04_wzt,99.79%;O4_05_wzm,98.77%;O4_06_glycosyltransferase,99.74%		0		0 / 6 (0%)		0
GCF_000717515.1_ASM71751v1_genomic	ST258	3	3	1	1	1	1	79		KL106	Good	?	0.9911	0.9999	n/a	18 / 18 (100%)	KL106_01_galF,100.0%;KL106_02_cpsACP,100.0%;KL106_03_wzi,100.0%;KL106_04_wza,100.0%;KL106_05_wzb,100.0%;KL106_06_wzc,100.0%;KL106_07_wzy,100.0%;KL106_08,100.0%;KL106_09,100.0%;KL106_10_wecB,100.0%;KL106_11_wzx,100.0%;KL106_12,100.0%;KL106_13_wzx,100.0%;KL106_14,100.0%;KL106_15_rfbp,100.0%;KL106_16_gnd,100.0%;KL106_17,100.0%;KL106_18_ugd,100.0%		0		0 / 18 (0%)		4	KL40_03_wcpO,99.19%;KL40_04,99.5%;KL40_05_rfaG,98.95%;KL150_19_gmd,98.51%		O2v2	Very high		1	0.9846	0 bp	10 / 10 (100%)	O1/O2v2_01_wzm,100.0%;O1/O2v2_02_wzt,99.19%;O1/O2v2_03_wbbM,98.58%;O1/O2v2_04_glf,99.74%;O1/O2v2_05_wbbN,98.32%;O1/O2v2_06_wbbO,99.2%;O1/O2v2_07_kfoC,99.01%;O1/O2v2_08_gmlC,97.33%;O1/O2v2_09_gmlB,99.39%;O1/O2v2_10_gmlA,100.0%		0		0 / 10 (0%)		0
GCF_000722485.1_ASM72248v1_genomic	ST11	3	3	1	1	1	1	4		KL24	None	?-	0.6445	0.9999	n/a	8 / 19 (42.1%)	KL24_01_galF,100.0%;KL24_02_cpsACP,100.0%;KL24_03_wzi,100.0%;KL24_04_wza,100.0%;KL24_16_gnd,100.0%;KL24_17_manC,100.0%;KL24_18_manB,100.0%;KL24_19_ugd,100.0%	KL24_05_wzb;KL24_06_wzc;KL24_07_wcuD;KL24_08_wcuC;KL24_09_wcuV;KL24_10_wbaZ;KL24_11_wcaJ;KL24_12_wcuE;KL24_13_wcuG;KL24_14_wzy;KL24_15_wzx	0		0 / 19 (0%)		2	KL40_05_rfaG,98.16%;KL150_19_gmd,99.7%		O2v1	Low	?-	0.9201	0.9834	n/a	5 / 7 (71.4%)	O1/O2v1_01_wzm,100.0%;O1/O2v1_02_wzt,99.6%;O1/O2v1_04_glf,99.14%;O1/O2v1_05_wbbN,98.22%;O1/O2v1_06_wbbO,99.21%	O1/O2v1_03_wbbM;O1/O2v1_07_kfoC	0		0 / 7 (0%)		2	O3b_01_manC,100.0%;O3/O3a_02_manB,98.9%
GCF_000739495.1_ASM73949v1_genomic	ST395	3	1	2	4	1	1	4		KL108	Perfect		1	1	0 bp	23 / 23 (100%)	KL108_01_galF,100.0%;KL108_02_cpsACP,100.0%;KL108_03_wzi,100.0%;KL108_04_wza,100.0%;KL108_05_wzb,100.0%;KL108_06_wzc,100.0%;KL108_07_wzxC,100.0%;KL108_08,100.0%;KL108_09,100.0%;KL108_10,100.0%;KL108_11,100.0%;KL108_12,100.0%;KL108_13,100.0%;KL108_14,100.0%;KL108_15_wcaG,100.0%;KL108_16,100.0%;KL108_17_wcaI,100.0%;KL108_18_rfbp,100.0%;KL108_19_wcaM,100.0%;KL108_20_gnd,100.0%;KL108_21_manC,100.0%;K…		0		0 / 23 (0%)		4	KL40_03_wcpO,98.18%;KL40_04,99.75%;KL40_05_rfaG,99.48%;KL150_19_gmd,99.4%		O1v2	Very high		1	0.9897	-2 bp	10 / 10 (100%)	O1/O2v2_01_wzm,100.0%;O1/O2v2_02_wzt,99.6%;O1/O2v2_03_wbbM,100.0%;O1/O2v2_04_glf,98.96%;O1/O2v2_05_wbbN,97.65%;O1/O2v2_06_wbbO,99.73%;O1/O2v2_07_kfoC,99.26%;O1/O2v2_08_gmlC,98.77%;O1/O2v2_09_gmlB,99.39%;O1/O2v2_10_gmlA,100.0%		0		0 / 10 (0%)		4	Extra_genes_wbbY/wbbZ_01_wbbY,99.6%;O3b_01_manC,99.15%;O3/O3a_02_manB,98.25%;Extra_genes_wbbY/wbbZ_02_wbbZ,100.0%
GCF_000775375.1_ASM77537v1_genomic	ST258	3	3	1	1	1	1	79		KL107	Very high		0.9999	0.9999	0 bp	16 / 16 (100%)	KL107_01_galF,99.67%;KL107_02_cpsACP,100.0%;KL107_03_wzi,100.0%;KL107_04_wza,100.0%;KL107_05_wzb,100.0%;KL107_06_wzc,99.86%;KL107_07_wbaP,100.0%;KL107_08,100.0%;KL107_09,100.0%;KL107_10,100.0%;KL107_11_gnd,100.0%;KL107_12,100.0%;KL107_13,100.0%;KL107_14,100.0%;KL107_15,100.0%;KL107_16_ugd,100.0%		0		0 / 16 (0%)		5	KL40_03_wcpO,99.19%;KL40_04,99.5%;KL40_05_rfaG,99.74%;KL150_19_gmd,99.1%;KL150_19_gmd,84.92%		O2v2	Very high		1	0.9838	0 bp	10 / 10 (100%)	O1/O2v2_01_wzm,100.0%;O1/O2v2_02_wzt,99.19%;O1/O2v2_03_wbbM,98.58%;O1/O2v2_04_glf,98.96%;O1/O2v2_05_wbbN,98.99%;O1/O2v2_06_wbbO,99.47%;O1/O2v2_07_kfoC,99.01%;O1/O2v2_08_gmlC,97.33%;O1/O2v2_09_gmlB,99.39%;O1/O2v2_10_gmlA,100.0%		0		0 / 10 (0%)		4	O12_01_rfbB,98.31%;OL101_03_rfbD,98.99%;OL101_02_rfbA,98.28%;OL101_04_rfbC,97.84%
GCF_000787995.1_ASM78799v1_genomic	ST395	3	1	2	4	1	1	4		KL108	Very high		1	0.9999	0 bp	23 / 23 (100%)	KL108_01_galF,100.0%;KL108_02_cpsACP,100.0%;KL108_03_wzi,100.0%;KL108_04_wza,100.0%;KL108_05_wzb,100.0%;KL108_06_wzc,100.0%;KL108_07_wzxC,100.0%;KL108_08,100.0%;KL108_09,100.0%;KL108_10,100.0%;KL108_11,99.75%;KL108_12,100.0%;KL108_13,100.0%;KL108_14,100.0%;KL108_15_wcaG,100.0%;KL108_16,100.0%;KL108_17_wcaI,99.76%;KL108_18_rfbp,100.0%;KL108_19_wcaM,99.78%;KL108_20_gnd,100.0%;KL108_21_manC,100.0%;K…		0		0 / 23 (0%)		4	KL40_03_wcpO,98.18%;KL40_04,99.75%;KL40_05_rfaG,99.48%;KL150_19_gmd,99.4%		O1v2	Very high		1	0.9897	-2 bp	10 / 10 (100%)	O1/O2v2_01_wzm,100.0%;O1/O2v2_02_wzt,99.6%;O1/O2v2_03_wbbM,100.0%;O1/O2v2_04_glf,98.96%;O1/O2v2_05_wbbN,97.65%;O1/O2v2_06_wbbO,99.73%;O1/O2v2_07_kfoC,99.26%;O1/O2v2_08_gmlC,98.77%;O1/O2v2_09_gmlB,99.39%;O1/O2v2_10_gmlA,100.0%		0		0 / 10 (0%)		4	Extra_genes_wbbY/wbbZ_01_wbbY,99.6%;O3b_01_manC,99.15%;O3/O3a_02_manB,98.25%;Extra_genes_wbbY/wbbZ_02_wbbZ,100.0%
GCF_000814305.1_ASM81430v1_genomic	ST258	3	3	1	1	1	1	79		KL63	Very high		1	0.9881	-2 bp	20 / 20 (100%)	KL63_01_galF,100.0%;KL63_02_cpsACP,99.52%;KL63_03_wzi,97.62%;KL63_04_wza,100.0%;KL63_05_wzb,100.0%;KL63_06_wzc,99.86%;KL63_07_wbaP,100.0%;KL63_08_wcsD,100.0%;KL63_09_wzx,100.0%;KL63_10_wzy,100.0%;KL63_11_wcsE,100.0%;KL63_12_gmd,100.0%;KL63_13_wcaG,100.0%;KL63_14,100.0%;KL63_15_wcaI,100.0%;KL63_16,100.0%;KL63_17_gnd,99.79%;KL63_18_manC,98.31%;KL63_19_manB,99.12%;KL63_20_ugd,98.97%		0		0 / 20 (0%)		5	KL40_03_wcpO,98.79%;KL40_04,98.76%;KL40_05_rfaG,99.74%;KL150_19_gmd,98.21%;KL150_19_gmd,84.98%		O2v2	Very high		1	0.992	-2 bp	10 / 10 (100%)	O1/O2v2_01_wzm,100.0%;O1/O2v2_02_wzt,99.6%;O1/O2v2_03_wbbM,100.0%;O1/O2v2_04_glf,99.22%;O1/O2v2_05_wbbN,98.99%;O1/O2v2_06_wbbO,100.0%;O1/O2v2_07_kfoC,98.26%;O1/O2v2_08_gmlC,98.56%;O1/O2v2_09_gmlB,99.69%;O1/O2v2_10_gmlA,100.0%		0		0 / 10 (0%)		2	O3b_01_manC,99.79%;O3/O3a_02_manB,98.68%
GCF_000821985.1_39AVR_genomic	ST395	3	1	2	4	1	1	4		KL108	Perfect		1	1	0 bp	23 / 23 (100%)	KL108_01_galF,100.0%;KL108_02_cpsACP,100.0%;KL108_03_wzi,100.0%;KL108_04_wza,100.0%;KL108_05_wzb,100.0%;KL108_06_wzc,100.0%;KL108_07_wzxC,100.0%;KL108_08,100.0%;KL108_09,100.0%;KL108_10,100.0%;KL108_11,100.0%;KL108_12,100.0%;KL108_13,100.0%;KL108_14,100.0%;KL108_15_wcaG,100.0%;KL108_16,100.0%;KL108_17_wcaI,100.0%;KL108_18_rfbp,100.0%;KL108_19_wcaM,100.0%;KL108_20_gnd,100.0%;KL108_21_manC,100.0%;K…		0		0 / 23 (0%)		4	KL40_03_wcpO,98.18%;KL40_04,99.75%;KL40_05_rfaG,99.48%;KL150_19_gmd,99.4%		O1v2	Very high		1	0.9897	-2 bp	10 / 10 (100%)	O1/O2v2_01_wzm,100.0%;O1/O2v2_02_wzt,99.6%;O1/O2v2_03_wbbM,100.0%;O1/O2v2_04_glf,98.96%;O1/O2v2_05_wbbN,97.65%;O1/O2v2_06_wbbO,99.73%;O1/O2v2_07_kfoC,99.26%;O1/O2v2_08_gmlC,98.77%;O1/O2v2_09_gmlB,99.39%;O1/O2v2_10_gmlA,100.0%		0		0 / 10 (0%)		4	Extra_genes_wbbY/wbbZ_01_wbbY,99.6%;O3b_01_manC,99.15%;O3/O3a_02_manB,98.25%;Extra_genes_wbbY/wbbZ_02_wbbZ,100.0%
GCF_000826605.1_Klebsiella_pneumoniae_KMP_nasey_genomic	ST11	3	3	1	1	1	1	4		KL74	Good	?	1	0.9895	n/a	19 / 19 (100%)	KL74_01_galF,98.67%;KL74_02_cpsACP,99.05%;KL74_03_wzi,98.75%;KL74_04_wza,98.68%;KL74_05_wzb,100.0%;KL74_06_wzc,99.45%;KL74_07_wbaP,99.37%;KL74_08_wcuD,99.49%;KL74_09_wcuE,99.09%;KL74_10_wbaZ,98.98%;KL74_11_wzy,99.51%;KL74_12,99.46%;KL74_13_wzx,99.8%;KL74_14_wcuL,99.69%;KL74_15_wcoW,99.39%;KL74_16_gnd,99.57%;KL74_17_manC,99.58%;KL74_18_manB,100.0%;KL74_19_ugd,100.0%		0		0 / 19 (0%)		2	KL50_10,92.83%;KL150_19_gmd,84.78%		O3b	Good	?*	0.9979	0.9171	n/a	8 / 8 (100%)	O3b_01_manC,90.89%;O3b_02_manB,92.5%;O3b_03_wzm,94.27%;O3b_04_wzt,89.35%;O3b_05_wbdD,93.73%;O3b_06_wbdA,99.76%;O3b_07_wbdB,99.21%;O3b_08_wbdC,98.65%		0		0 / 8 (0%)		0
GCF_000971075.1_ASM97107v1_genomic	ST437	3	3	1	1	1	1	31		KL52	Good	?-*	1	0.9808	n/a	20 / 22 (90.9%)	KL52_01_galF,100.0%;KL52_02_cpsACP,100.0%;KL52_03_wzi,100.0%;KL52_04_wza,100.0%;KL52_05_wzb,100.0%;KL52_06_wzc,100.0%;KL52_07_wbaP,100.0%;KL52_08_rfbN,100.0%;KL52_09_wcoY,100.0%;KL52_10_wcoX,100.0%;KL52_11_wcuS,100.0%;KL52_12_wcaN,100.0%;KL52_13_wzy,100.0%;KL52_14,84.66%;KL52_15_wcpG,100.0%;KL52_16_wzx,100.0%;KL52_17_gnd,100.0%;KL52_18_rmlB,100.0%;KL52_21_rmlC,98.38%;KL52_22_ugd,100.0%	KL52_19_rmlA;KL52_20_rmlD	0		0 / 22 (0%)		2	KL109_18_rmlB,99.44%;KL150_19_gmd,98.51%		OL101	Good	?-*	1	0.9124	n/a	7 / 9 (77.8%)	OL101_01_rfbB,92.96%;OL101_04_rfbC,97.3%;OL101_05_wbbL,98.92%;OL101_06_wzm,98.92%;OL101_07_wzt,99.32%;OL101_08_wbbB,95.71%;OL101_09_glycosylhydrolase,92.16%	OL101_02_rfbA;OL101_03_rfbD	0		0 / 9 (0%)		2	O12_01_rfbB,97.75%;OL103_01_rmlC,93.55%
GCF_001031405.1_Kleb_pneu_CHS116_V1_genomic	ST258	3	3	1	1	1	1	79		KL107	Very high		0.9999	0.9998	0 bp	16 / 16 (100%)	KL107_01_galF,99.67%;KL107_02_cpsACP,100.0%;KL107_03_wzi,100.0%;KL107_04_wza,100.0%;KL107_05_wzb,100.0%;KL107_06_wzc,99.72%;KL107_07_wbaP,100.0%;KL107_08,100.0%;KL107_09,100.0%;KL107_10,100.0%;KL107_11_gnd,100.0%;KL107_12,100.0%;KL107_13,100.0%;KL107_14,100.0%;KL107_15,100.0%;KL107_16_ugd,100.0%		0		0 / 16 (0%)		5	KL40_03_wcpO,99.19%;KL40_04,99.5%;KL40_05_rfaG,99.74%;KL150_19_gmd,99.1%;KL150_19_gmd,84.92%		O2v2	Very high		1	0.9838	0 bp	10 / 10 (100%)	O1/O2v2_01_wzm,100.0%;O1/O2v2_02_wzt,99.19%;O1/O2v2_03_wbbM,98.58%;O1/O2v2_04_glf,98.96%;O1/O2v2_05_wbbN,98.99%;O1/O2v2_06_wbbO,99.47%;O1/O2v2_07_kfoC,99.01%;O1/O2v2_08_gmlC,97.33%;O1/O2v2_09_gmlB,99.39%;O1/O2v2_10_gmlA,100.0%		0		0 / 10 (0%)		4	O12_01_rfbB,98.31%;OL101_03_rfbD,98.99%;OL101_02_rfbA,98.28%;OL101_04_rfbC,97.84%
GCF_001031785.1_Kleb_pneu_CHS139_V1_genomic	ST258	3	3	1	1	1	1	79		KL107	High	-	0.9999	0.9994	-10 bp	15 / 16 (93.8%)	KL107_01_galF,99.67%;KL107_02_cpsACP,100.0%;KL107_03_wzi,100.0%;KL107_04_wza,100.0%;KL107_05_wzb,100.0%;KL107_06_wzc,99.86%;KL107_08,100.0%;KL107_09,100.0%;KL107_10,100.0%;KL107_11_gnd,100.0%;KL107_12,100.0%;KL107_13,100.0%;KL107_14,100.0%;KL107_15,100.0%;KL107_16_ugd,100.0%	KL107_07_wbaP	0		0 / 16 (0%)		5	KL40_03_wcpO,99.19%;KL40_04,99.5%;KL40_05_rfaG,99.74%;KL150_19_gmd,99.1%;KL150_19_gmd,84.92%		O2v2	Very high		1	0.9838	+777 bp	10 / 10 (100%)	O1/O2v2_01_wzm,100.0%;O1/O2v2_02_wzt,99.19%;O1/O2v2_03_wbbM,98.25%;O1/O2v2_04_glf,98.96%;O1/O2v2_05_wbbN,98.99%;O1/O2v2_06_wbbO,99.47%;O1/O2v2_07_kfoC,99.01%;O1/O2v2_08_gmlC,97.33%;O1/O2v2_09_gmlB,99.39%;O1/O2v2_10_gmlA,100.0%		0		0 / 10 (0%)		4	O12_01_rfbB,98.31%;OL101_03_rfbD,98.99%;OL101_02_rfbA,98.28%;OL101_04_rfbC,97.84%
GCF_001032585.1_Kleb_pneu_CHS185_V1_genomic	ST258	3	3	1	1	1	1	79		KL107	Very high		0.9999	0.9999	0 bp	16 / 16 (100%)	KL107_01_galF,99.67%;KL107_02_cpsACP,100.0%;KL107_03_wzi,100.0%;KL107_04_wza,100.0%;KL107_05_wzb,100.0%;KL107_06_wzc,99.86%;KL107_07_wbaP,100.0%;KL107_08,100.0%;KL107_09,100.0%;KL107_10,100.0%;KL107_11_gnd,100.0%;KL107_12,100.0%;KL107_13,100.0%;KL107_14,100.0%;KL107_15,100.0%;KL107_16_ugd,100.0%		0		0 / 16 (0%)		5	KL40_03_wcpO,99.19%;KL40_04,99.5%;KL40_05_rfaG,99.74%;KL150_19_gmd,99.1%;KL150_19_gmd,84.92%		O2v2	Very high		1	0.9838	0 bp	10 / 10 (100%)	O1/O2v2_01_wzm,100.0%;O1/O2v2_02_wzt,99.19%;O1/O2v2_03_wbbM,98.58%;O1/O2v2_04_glf,98.96%;O1/O2v2_05_wbbN,98.99%;O1/O2v2_06_wbbO,99.47%;O1/O2v2_07_kfoC,99.01%;O1/O2v2_08_gmlC,97.33%;O1/O2v2_09_gmlB,99.39%;O1/O2v2_10_gmlA,100.0%		0		0 / 10 (0%)		4	O12_01_rfbB,98.31%;OL101_03_rfbD,98.99%;OL101_02_rfbA,98.28%;OL101_04_rfbC,97.84%
GCF_001032685.1_Kleb_pneu_CHS194_V1_genomic	ST258	3	3	1	1	1	1	79		KL106	Good	?	0.9911	0.9999	n/a	18 / 18 (100%)	KL106_01_galF,100.0%;KL106_02_cpsACP,100.0%;KL106_03_wzi,100.0%;KL106_04_wza,100.0%;KL106_05_wzb,100.0%;KL106_06_wzc,100.0%;KL106_07_wzy,100.0%;KL106_08,100.0%;KL106_09,100.0%;KL106_10_wecB,100.0%;KL106_11_wzx,100.0%;KL106_12,100.0%;KL106_13_wzx,100.0%;KL106_14,100.0%;KL106_15_rfbp,100.0%;KL106_16_gnd,100.0%;KL106_17,100.0%;KL106_18_ugd,100.0%		0		0 / 18 (0%)		4	KL40_03_wcpO,99.19%;KL40_04,99.5%;KL40_05_rfaG,98.95%;KL150_19_gmd,98.51%		O2v2	Very high		1	0.9848	0 bp	10 / 10 (100%)	O1/O2v2_01_wzm,100.0%;O1/O2v2_02_wzt,99.19%;O1/O2v2_03_wbbM,98.73%;O1/O2v2_04_glf,99.74%;O1/O2v2_05_wbbN,98.32%;O1/O2v2_06_wbbO,99.2%;O1/O2v2_07_kfoC,99.01%;O1/O2v2_08_gmlC,97.33%;O1/O2v2_09_gmlB,99.39%;O1/O2v2_10_gmlA,100.0%		0		0 / 10 (0%)		0
GCF_001034245.1_Kleb_pneu_UCI91_V1_genomic	ST258	3	3	1	1	1	1	79		KL107	Very high		0.9999	0.9999	0 bp	16 / 16 (100%)	KL107_01_galF,99.67%;KL107_02_cpsACP,100.0%;KL107_03_wzi,100.0%;KL107_04_wza,100.0%;KL107_05_wzb,100.0%;KL107_06_wzc,99.86%;KL107_07_wbaP,100.0%;KL107_08,100.0%;KL107_09,100.0%;KL107_10,100.0%;KL107_11_gnd,100.0%;KL107_12,100.0%;KL107_13,100.0%;KL107_14,100.0%;KL107_15,100.0%;KL107_16_ugd,100.0%		0		0 / 16 (0%)		4	KL40_03_wcpO,99.19%;KL40_05_rfaG,99.74%;KL150_19_gmd,99.1%;KL150_19_gmd,84.92%		O2v2	High	-	1	0.9837	+777 bp	9 / 10 (90%)	O1/O2v2_01_wzm,100.0%;O1/O2v2_02_wzt,99.19%;O1/O2v2_03_wbbM,98.58%;O1/O2v2_04_glf,98.96%;O1/O2v2_05_wbbN,98.99%;O1/O2v2_06_wbbO,99.47%;O1/O2v2_08_gmlC,97.33%;O1/O2v2_09_gmlB,99.39%;O1/O2v2_10_gmlA,100.0%	O1/O2v2_07_kfoC	0		0 / 10 (0%)		4	O12_01_rfbB,98.31%;OL101_03_rfbD,98.99%;OL101_02_rfbA,98.28%;OL101_04_rfbC,97.84%
GCF_001066115.1_ASM106611v1_genomic	ST258	3	3	1	1	1	1	79		KL107	Very high		0.9999	0.9999	0 bp	16 / 16 (100%)	KL107_01_galF,99.67%;KL107_02_cpsACP,100.0%;KL107_03_wzi,100.0%;KL107_04_wza,100.0%;KL107_05_wzb,100.0%;KL107_06_wzc,99.86%;KL107_07_wbaP,100.0%;KL107_08,100.0%;KL107_09,100.0%;KL107_10,100.0%;KL107_11_gnd,100.0%;KL107_12,100.0%;KL107_13,100.0%;KL107_14,100.0%;KL107_15,100.0%;KL107_16_ugd,100.0%		0		0 / 16 (0%)		5	KL40_03_wcpO,99.19%;KL40_04,99.5%;KL40_05_rfaG,99.74%;KL150_19_gmd,99.1%;KL150_19_gmd,84.92%		O2v2	Very high		1	0.9837	0 bp	10 / 10 (100%)	O1/O2v2_01_wzm,100.0%;O1/O2v2_02_wzt,99.19%;O1/O2v2_03_wbbM,98.58%;O1/O2v2_04_glf,98.96%;O1/O2v2_05_wbbN,98.99%;O1/O2v2_06_wbbO,99.47%;O1/O2v2_07_kfoC,99.01%;O1/O2v2_08_gmlC,97.33%;O1/O2v2_09_gmlB,99.08%;O1/O2v2_10_gmlA,100.0%		0		0 / 10 (0%)		4	O12_01_rfbB,98.31%;OL101_03_rfbD,98.99%;OL101_02_rfbA,98.28%;OL101_04_rfbC,97.84%
GCF_001238585.1_ASM123858v1_genomic	ST258	3	3	1	1	1	1	79		KL106	None	?-+	0.9563	0.9987	n/a	14 / 18 (77.8%)	KL106_01_galF,100.0%;KL106_02_cpsACP,100.0%;KL106_03_wzi,100.0%;KL106_04_wza,100.0%;KL106_05_wzb,100.0%;KL106_06_wzc,100.0%;KL106_08,100.0%;KL106_09,100.0%;KL106_12,100.0%;KL106_13_wzx,100.0%;KL106_14,100.0%;KL106_15_rfbp,100.0%;KL106_16_gnd,100.0%;KL106_18_ugd,100.0%	KL106_07_wzy;KL106_10_wecB;KL106_11_wzx;KL106_17	1	KL37_17_wcuG,83.06%	0 / 18 (0%)		4	KL40_03_wcpO,99.19%;KL40_04,99.5%;KL40_05_rfaG,98.95%;KL150_19_gmd,98.51%		O2v2	Very high		1	0.9848	0 bp	10 / 10 (100%)	O1/O2v2_01_wzm,100.0%;O1/O2v2_02_wzt,99.19%;O1/O2v2_03_wbbM,98.73%;O1/O2v2_04_glf,99.74%;O1/O2v2_05_wbbN,98.32%;O1/O2v2_06_wbbO,99.2%;O1/O2v2_07_kfoC,99.01%;O1/O2v2_08_gmlC,97.33%;O1/O2v2_09_gmlB,99.39%;O1/O2v2_10_gmlA,100.0%		0		0 / 10 (0%)		0
GCF_001275285.1_ASM127528v1_genomic	ST258	3	3	1	1	1	1	79		KL107	Good	?	0.9999	0.9998	n/a	16 / 16 (100%)	KL107_01_galF,99.67%;KL107_02_cpsACP,100.0%;KL107_03_wzi,100.0%;KL107_04_wza,100.0%;KL107_05_wzb,100.0%;KL107_06_wzc,99.86%;KL107_07_wbaP,100.0%;KL107_08,100.0%;KL107_09,100.0%;KL107_10,100.0%;KL107_11_gnd,100.0%;KL107_12,100.0%;KL107_13,100.0%;KL107_14,100.0%;KL107_15,100.0%;KL107_16_ugd,100.0%		0		0 / 16 (0%)		4	KL40_03_wcpO,99.19%;KL40_04,99.26%;KL150_19_gmd,99.1%;KL150_19_gmd,84.92%		O2v2	Good	?-	1	0.9837	n/a	9 / 10 (90%)	O1/O2v2_01_wzm,100.0%;O1/O2v2_02_wzt,99.19%;O1/O2v2_03_wbbM,98.58%;O1/O2v2_04_glf,98.96%;O1/O2v2_05_wbbN,98.99%;O1/O2v2_07_kfoC,98.76%;O1/O2v2_08_gmlC,97.33%;O1/O2v2_09_gmlB,99.39%;O1/O2v2_10_gmlA,100.0%	O1/O2v2_06_wbbO	0		0 / 10 (0%)		4	O12_01_rfbB,98.31%;OL101_03_rfbD,98.99%;OL101_02_rfbA,98.28%;OL101_04_rfbC,97.84%
GCF_001275295.1_ASM127529v1_genomic	ST258	3	3	1	1	1	1	79		KL107	Good	?	0.9999	0.9998	n/a	16 / 16 (100%)	KL107_01_galF,99.67%;KL107_02_cpsACP,100.0%;KL107_03_wzi,100.0%;KL107_04_wza,100.0%;KL107_05_wzb,100.0%;KL107_06_wzc,99.86%;KL107_07_wbaP,100.0%;KL107_08,100.0%;KL107_09,100.0%;KL107_10,100.0%;KL107_11_gnd,100.0%;KL107_12,100.0%;KL107_13,100.0%;KL107_14,100.0%;KL107_15,100.0%;KL107_16_ugd,100.0%		0		0 / 16 (0%)		4	KL40_03_wcpO,99.19%;KL40_04,99.26%;KL150_19_gmd,99.1%;KL150_19_gmd,84.92%		O2v2	Good	?-	1	0.9837	n/a	9 / 10 (90%)	O1/O2v2_01_wzm,100.0%;O1/O2v2_02_wzt,99.19%;O1/O2v2_03_wbbM,98.58%;O1/O2v2_04_glf,98.96%;O1/O2v2_05_wbbN,98.99%;O1/O2v2_07_kfoC,98.76%;O1/O2v2_08_gmlC,97.33%;O1/O2v2_09_gmlB,99.39%;O1/O2v2_10_gmlA,100.0%	O1/O2v2_06_wbbO	0		0 / 10 (0%)		4	O12_01_rfbB,98.31%;OL101_03_rfbD,98.99%;OL101_02_rfbA,98.28%;OL101_04_rfbC,97.84%
GCF_001275305.1_ASM127530v1_genomic	ST258	3	3	1	1	1	1	79		KL107	Good	?	0.9999	0.9998	n/a	16 / 16 (100%)	KL107_01_galF,99.67%;KL107_02_cpsACP,100.0%;KL107_03_wzi,100.0%;KL107_04_wza,100.0%;KL107_05_wzb,100.0%;KL107_06_wzc,99.86%;KL107_07_wbaP,100.0%;KL107_08,100.0%;KL107_09,100.0%;KL107_10,100.0%;KL107_11_gnd,100.0%;KL107_12,100.0%;KL107_13,100.0%;KL107_14,100.0%;KL107_15,100.0%;KL107_16_ugd,100.0%		0		0 / 16 (0%)		4	KL40_03_wcpO,99.19%;KL40_04,99.26%;KL150_19_gmd,99.1%;KL150_19_gmd,84.92%		O2v2	Good	?-	1	0.9837	n/a	9 / 10 (90%)	O1/O2v2_01_wzm,100.0%;O1/O2v2_02_wzt,99.19%;O1/O2v2_03_wbbM,98.58%;O1/O2v2_04_glf,98.96%;O1/O2v2_05_wbbN,98.99%;O1/O2v2_07_kfoC,98.76%;O1/O2v2_08_gmlC,97.33%;O1/O2v2_09_gmlB,99.39%;O1/O2v2_10_gmlA,100.0%	O1/O2v2_06_wbbO	0		0 / 10 (0%)		4	O12_01_rfbB,98.31%;OL101_03_rfbD,98.99%;OL101_02_rfbA,98.28%;OL101_04_rfbC,97.84%
GCF_001441285.1_ASM144128v1_genomic	ST11	3	3	1	1	1	1	4		KL62	Very high		1	0.9992	0 bp	19 / 19 (100%)	KL62_01_galF,100.0%;KL62_02_cpsACP,99.52%;KL62_03_wzi,99.8%;KL62_04_wza,99.74%;KL62_05_wzb,100.0%;KL62_06_wzc,99.86%;KL62_07_wbaP,99.79%;KL62_08,100.0%;KL62_09,100.0%;KL62_10,100.0%;KL62_11_wzy,99.74%;KL62_12,100.0%;KL62_13,100.0%;KL62_14,100.0%;KL62_15_wzx,100.0%;KL62_16_gnd,100.0%;KL62_17_manC,100.0%;KL62_18_manB,100.0%;KL62_19_ugd,100.0%		0		0 / 19 (0%)		2	KL40_05_rfaG,98.16%;KL150_19_gmd,98.81%		O2v1	Very high		1	0.9888	0 bp	7 / 7 (100%)	O1/O2v1_01_wzm,99.61%;O1/O2v1_02_wzt,100.0%;O1/O2v1_03_wbbM,99.68%;O1/O2v1_04_glf,98.44%;O1/O2v1_05_wbbN,100.0%;O1/O2v1_06_wbbO,99.21%;O1/O2v1_07_kfoC,99.09%		0		0 / 7 (0%)		2	O3b_01_manC,99.79%;O3/O3a_02_manB,98.68%
GCF_001462545.1_ASM146254v1_genomic	ST258	3	3	1	1	1	1	79		KL106	Good	?	0.9911	0.9997	n/a	18 / 18 (100%)	KL106_01_galF,100.0%;KL106_02_cpsACP,100.0%;KL106_03_wzi,100.0%;KL106_04_wza,100.0%;KL106_05_wzb,100.0%;KL106_06_wzc,100.0%;KL106_07_wzy,100.0%;KL106_08,100.0%;KL106_09,100.0%;KL106_10_wecB,100.0%;KL106_11_wzx,100.0%;KL106_12,100.0%;KL106_13_wzx,100.0%;KL106_14,100.0%;KL106_15_rfbp,100.0%;KL106_16_gnd,100.0%;KL106_17,100.0%;KL106_18_ugd,100.0%		0		0 / 18 (0%)		4	KL40_03_wcpO,99.19%;KL40_04,99.5%;KL40_05_rfaG,98.95%;KL150_19_gmd,98.51%		O2v2	Very high		1	0.9848	0 bp	10 / 10 (100%)	O1/O2v2_01_wzm,100.0%;O1/O2v2_02_wzt,99.19%;O1/O2v2_03_wbbM,98.73%;O1/O2v2_04_glf,99.74%;O1/O2v2_05_wbbN,98.32%;O1/O2v2_06_wbbO,99.2%;O1/O2v2_07_kfoC,99.01%;O1/O2v2_08_gmlC,97.33%;O1/O2v2_09_gmlB,99.39%;O1/O2v2_10_gmlA,100.0%		0		0 / 10 (0%)		0
GCF_001462605.1_ASM146260v1_genomic	ST258	3	3	1	1	1	1	79		KL106	Good	?-	0.9595	0.9992	n/a	15 / 18 (83.3%)	KL106_01_galF,100.0%;KL106_02_cpsACP,100.0%;KL106_03_wzi,100.0%;KL106_04_wza,100.0%;KL106_05_wzb,100.0%;KL106_06_wzc,100.0%;KL106_08,100.0%;KL106_10_wecB,99.57%;KL106_11_wzx,100.0%;KL106_12,100.0%;KL106_13_wzx,100.0%;KL106_14,100.0%;KL106_15_rfbp,100.0%;KL106_16_gnd,100.0%;KL106_18_ugd,100.0%	KL106_07_wzy;KL106_09;KL106_17	0		0 / 18 (0%)		4	KL40_03_wcpO,99.19%;KL40_05_rfaG,98.95%;KL40_04,97.81%;KL150_19_gmd,98.51%		O2v2	Good	?	0.9944	0.9848	n/a	10 / 10 (100%)	O1/O2v2_01_wzm,100.0%;O1/O2v2_02_wzt,99.19%;O1/O2v2_03_wbbM,98.73%;O1/O2v2_04_glf,99.74%;O1/O2v2_05_wbbN,98.32%;O1/O2v2_06_wbbO,99.2%;O1/O2v2_07_kfoC,97.26%;O1/O2v2_08_gmlC,97.33%;O1/O2v2_09_gmlB,99.39%;O1/O2v2_10_gmlA,100.0%		0		0 / 10 (0%)		0
GCF_001462615.1_ASM146261v1_genomic	ST258	3	3	1	1	1	1	79		KL106	Good	?	0.9911	0.9994	n/a	18 / 18 (100%)	KL106_01_galF,100.0%;KL106_02_cpsACP,100.0%;KL106_03_wzi,100.0%;KL106_04_wza,100.0%;KL106_05_wzb,100.0%;KL106_06_wzc,100.0%;KL106_07_wzy,100.0%;KL106_08,100.0%;KL106_09,100.0%;KL106_10_wecB,100.0%;KL106_11_wzx,100.0%;KL106_12,100.0%;KL106_13_wzx,100.0%;KL106_14,100.0%;KL106_15_rfbp,100.0%;KL106_16_gnd,100.0%;KL106_17,100.0%;KL106_18_ugd,100.0%		0		0 / 18 (0%)		4	KL40_03_wcpO,99.19%;KL40_04,99.5%;KL40_05_rfaG,98.95%;KL150_19_gmd,98.51%		O2v2	Very high		1	0.9848	0 bp	10 / 10 (100%)	O1/O2v2_01_wzm,100.0%;O1/O2v2_02_wzt,99.19%;O1/O2v2_03_wbbM,98.73%;O1/O2v2_04_glf,99.74%;O1/O2v2_05_wbbN,98.32%;O1/O2v2_06_wbbO,99.2%;O1/O2v2_07_kfoC,99.01%;O1/O2v2_08_gmlC,97.33%;O1/O2v2_09_gmlB,99.39%;O1/O2v2_10_gmlA,100.0%		0		0 / 10 (0%)		0
GCF_001462785.1_ASM146278v1_genomic	ST258	3	3	1	1	1	1	79		KL106	Good	?-	0.9866	0.9994	n/a	15 / 18 (83.3%)	KL106_01_galF,100.0%;KL106_02_cpsACP,100.0%;KL106_03_wzi,100.0%;KL106_04_wza,100.0%;KL106_05_wzb,100.0%;KL106_06_wzc,99.59%;KL106_08,100.0%;KL106_09,100.0%;KL106_11_wzx,100.0%;KL106_12,100.0%;KL106_13_wzx,100.0%;KL106_14,100.0%;KL106_15_rfbp,100.0%;KL106_16_gnd,100.0%;KL106_18_ugd,100.0%	KL106_07_wzy;KL106_10_wecB;KL106_17	0		0 / 18 (0%)		3	KL40_04,99.5%;KL40_05_rfaG,98.95%;KL150_19_gmd,98.51%		O2v2	Good	?-	1	0.9849	n/a	9 / 10 (90%)	O1/O2v2_01_wzm,100.0%;O1/O2v2_02_wzt,99.19%;O1/O2v2_03_wbbM,98.73%;O1/O2v2_04_glf,99.74%;O1/O2v2_05_wbbN,98.32%;O1/O2v2_06_wbbO,99.2%;O1/O2v2_07_kfoC,99.01%;O1/O2v2_09_gmlB,99.39%;O1/O2v2_10_gmlA,100.0%	O1/O2v2_08_gmlC	0		0 / 10 (0%)		0
GCF_001462965.1_ASM146296v1_genomic	ST11	3	3	1	1	1	1	4		KL24	Perfect		1	1	0 bp	19 / 19 (100%)	KL24_01_galF,100.0%;KL24_02_cpsACP,100.0%;KL24_03_wzi,100.0%;KL24_04_wza,100.0%;KL24_05_wzb,100.0%;KL24_06_wzc,100.0%;KL24_07_wcuD,100.0%;KL24_08_wcuC,100.0%;KL24_09_wcuV,100.0%;KL24_10_wbaZ,100.0%;KL24_11_wcaJ,100.0%;KL24_12_wcuE,99.7%;KL24_13_wcuG,100.0%;KL24_14_wzy,100.0%;KL24_15_wzx,100.0%;KL24_16_gnd,100.0%;KL24_17_manC,100.0%;KL24_18_manB,100.0%;KL24_19_ugd,100.0%		0		0 / 19 (0%)		2	KL40_05_rfaG,98.16%;KL150_19_gmd,99.7%		O2v1	Very high		1	0.9852	0 bp	7 / 7 (100%)	O1/O2v1_01_wzm,100.0%;O1/O2v1_02_wzt,99.6%;O1/O2v1_03_wbbM,99.37%;O1/O2v1_04_glf,99.22%;O1/O2v1_05_wbbN,98.32%;O1/O2v1_06_wbbO,99.21%;O1/O2v1_07_kfoC,98.63%		0		0 / 7 (0%)		2	O3b_01_manC,100.0%;O3/O3a_02_manB,98.9%
GCF_001463105.1_ASM146310v1_genomic	ST340	3	3	1	1	1	1	18		KL15	Good	?	1	0.9998	n/a	16 / 16 (100%)	KL15_01_galF,100.0%;KL15_02_cpsACP,100.0%;KL15_03_wzi,100.0%;KL15_04_wza,100.0%;KL15_05_wzb,100.0%;KL15_06_wzc,100.0%;KL15_07_wcaJ,100.0%;KL15_08_wceN,100.0%;KL15_09_wceM,100.0%;KL15_10_wcsR,100.0%;KL15_11_wcaN,100.0%;KL15_12_wzy,100.0%;KL15_13_wckI,99.73%;KL15_14_wzx,100.0%;KL15_15_gnd,100.0%;KL15_16_ugd,100.0%		0		0 / 16 (0%)		3	KL104_16_wzx,98.07%;KL150_19_gmd,89.49%;KL104_17,98.63%		O4	Very high		1	0.9966	0 bp	6 / 6 (100%)	O4_01_hydrolase,99.5%;O4_02_hypothetical,99.75%;O4_03_hypothetical,99.43%;O4_04_wzt,100.0%;O4_05_wzm,98.77%;O4_06_glycosyltransferase,99.48%		0		0 / 6 (0%)		0
GCF_001463125.1_ASM146312v1_genomic	ST11	3	3	1	1	1	1	4		KL14	Very high		1	0.9998	0 bp	25 / 25 (100%)	KL14_01_galF,100.0%;KL14_02_cpsACP,100.0%;KL14_03_wzi,100.0%;KL14_04_wza,99.74%;KL14_05_wzb,100.0%;KL14_06_wzc,100.0%;KL14_07,100.0%;KL14_08_wzx,100.0%;KL14_09,100.0%;KL14_10,100.0%;KL14_11,100.0%;KL14_12,100.0%;KL14_13,100.0%;KL14_14,100.0%;KL14_15,100.0%;KL14_16,100.0%;KL14_17_wcaJ,100.0%;KL14_18_gnd,100.0%;KL14_19_manC,100.0%;KL14_20_manB,100.0%;KL14_21_rmlB,100.0%;KL14_22_rmlA,100.0%;KL14_23_…		0		0 / 25 (0%)		4	KL50_10,99.25%;KL14_19_manC,100.0%;KL30_19_manB,99.15%;KL150_19_gmd,99.7%		O3b	Very high		1	0.9916	0 bp	8 / 8 (100%)	O3b_01_manC,100.0%;O3b_02_manB,99.78%;O3b_03_wzm,99.24%;O3b_04_wzt,99.77%;O3b_05_wbdD,99.56%;O3b_06_wbdA,99.76%;O3b_07_wbdB,99.74%;O3b_08_wbdC,100.0%		0		0 / 8 (0%)		6	O3b_01_manC,100.0%;O3/O3a_02_manB,98.24%;O12_01_rfbB,98.31%;O12_03_rfbD,98.99%;OL101_02_rfbA,97.22%;O12_04_rfbC,97.3%
GCF_001463285.1_ASM146328v1_genomic	ST258	3	3	1	1	1	1	79		KL107	Good	?	0.9999	0.9999	n/a	16 / 16 (100%)	KL107_01_galF,100.0%;KL107_02_cpsACP,100.0%;KL107_03_wzi,100.0%;KL107_04_wza,100.0%;KL107_05_wzb,100.0%;KL107_06_wzc,99.72%;KL107_07_wbaP,100.0%;KL107_08,100.0%;KL107_09,100.0%;KL107_10,100.0%;KL107_11_gnd,100.0%;KL107_12,100.0%;KL107_13,100.0%;KL107_14,100.0%;KL107_15,100.0%;KL107_16_ugd,100.0%		0		0 / 16 (0%)		5	KL40_03_wcpO,99.19%;KL40_04,99.5%;KL40_05_rfaG,99.74%;KL150_19_gmd,99.1%;KL150_19_gmd,84.92%		O2v2	Very high		1	0.9838	0 bp	10 / 10 (100%)	O1/O2v2_01_wzm,100.0%;O1/O2v2_02_wzt,99.19%;O1/O2v2_03_wbbM,98.58%;O1/O2v2_04_glf,98.96%;O1/O2v2_05_wbbN,98.99%;O1/O2v2_06_wbbO,99.47%;O1/O2v2_07_kfoC,99.01%;O1/O2v2_08_gmlC,97.33%;O1/O2v2_09_gmlB,99.39%;O1/O2v2_10_gmlA,100.0%		0		0 / 10 (0%)		4	O12_01_rfbB,98.31%;OL101_03_rfbD,98.99%;OL101_02_rfbA,98.28%;OL101_04_rfbC,97.84%
GCF_001463525.1_ASM146352v1_genomic	ST855	3	3	1	1	1	1	26		KL10	Very high		1	0.9675	-14 bp	20 / 20 (100%)	KL10_01_galF,99.33%;KL10_02_cpsACP,95.24%;KL10_03_wzi,98.12%;KL10_04_wza,99.74%;KL10_05_wzb,100.0%;KL10_06_wzc,100.0%;KL10_07_wbaP,100.0%;KL10_08_wclQ,100.0%;KL10_09_wclP,99.74%;KL10_10_wzx,99.6%;KL10_11_wcuQ,99.5%;KL10_12_wcaN,99.74%;KL10_13_wcuK,99.41%;KL10_14_wzy,99.51%;KL10_15_wcsO,96.08%;KL10_16_wbaZ,99.48%;KL10_17_gnd,99.15%;KL10_18_manC,98.94%;KL10_19_manB,97.59%;KL10_20_ugd,99.74%		0		0 / 20 (0%)		3	KL14_19_manC,100.0%;KL30_19_manB,99.15%;KL150_19_gmd,99.1%		O3/O3a	Good	?-	1	0.9798	n/a	7 / 8 (87.5%)	O3/O3a_01_manC,99.79%;O3/O3a_02_manB,100.0%;O3/O3a_03_wzm,98.47%;O3/O3a_04_wzt,99.77%;O3/O3a_05_wbdD,97.32%;O3/O3a_06_wbdA,99.76%;O3/O3a_07_wbdB,99.48%	O3/O3a_08_wbdC	0		0 / 8 (0%)		2	O3/O3a_01_manC,100.0%;O3/O3a_02_manB,99.12%
GCF_001463605.1_ASM146360v1_genomic	ST11	3	3	1	1	1	1	4		KL24	Good	?-	0.9661	0.9998	n/a	16 / 19 (84.2%)	KL24_01_galF,100.0%;KL24_02_cpsACP,100.0%;KL24_03_wzi,100.0%;KL24_04_wza,100.0%;KL24_05_wzb,100.0%;KL24_06_wzc,99.86%;KL24_09_wcuV,100.0%;KL24_10_wbaZ,100.0%;KL24_11_wcaJ,99.78%;KL24_12_wcuE,99.7%;KL24_13_wcuG,99.7%;KL24_15_wzx,100.0%;KL24_16_gnd,100.0%;KL24_17_manC,100.0%;KL24_18_manB,100.0%;KL24_19_ugd,100.0%	KL24_07_wcuD;KL24_08_wcuC;KL24_14_wzy	0		0 / 19 (0%)		2	KL40_05_rfaG,98.16%;KL150_19_gmd,99.7%		O2v1	Very high		1	0.9852	0 bp	7 / 7 (100%)	O1/O2v1_01_wzm,100.0%;O1/O2v1_02_wzt,99.6%;O1/O2v1_03_wbbM,99.37%;O1/O2v1_04_glf,99.22%;O1/O2v1_05_wbbN,98.32%;O1/O2v1_06_wbbO,99.21%;O1/O2v1_07_kfoC,98.63%		0		0 / 7 (0%)		2	O3b_01_manC,100.0%;O3/O3a_02_manB,98.9%
GCF_001471835.1_ASM147183v1_genomic	ST258	3	3	1	1	1	1	79		KL106	Good	?-+	0.9911	0.9997	n/a	17 / 18 (94.4%)	KL106_01_galF,100.0%;KL106_02_cpsACP,100.0%;KL106_03_wzi,100.0%;KL106_04_wza,100.0%;KL106_05_wzb,100.0%;KL106_06_wzc,100.0%;KL106_07_wzy,100.0%;KL106_08,100.0%;KL106_09,100.0%;KL106_10_wecB,100.0%;KL106_11_wzx,100.0%;KL106_12,100.0%;KL106_13_wzx,100.0%;KL106_14,100.0%;KL106_15_rfbp,100.0%;KL106_16_gnd,100.0%;KL106_18_ugd,100.0%	KL106_17	1	KL37_17_wcuG,83.06%	0 / 18 (0%)		1	KL150_19_gmd,98.51%		OL102	None	-	0.2908	0.7384	+4 bp	0 / 8 (0%)		OL102_01_rfbB;OL102_02_rfbA;OL102_03_rfbD;OL102_04_rfbC;OL102_05_wbbL;OL102_06_rhamnan;OL102_07_wzm;OL102_08_wzt	0		0 / 8 (0%)		0
GCF_001482995.1_ASM148299v1_genomic	ST258	3	3	1	1	1	1	79		KL107	None	?-	0.9472	0.9998	n/a	12 / 16 (75%)	KL107_01_galF,99.67%;KL107_02_cpsACP,100.0%;KL107_03_wzi,100.0%;KL107_07_wbaP,100.0%;KL107_08,100.0%;KL107_10,100.0%;KL107_11_gnd,100.0%;KL107_12,100.0%;KL107_13,100.0%;KL107_14,100.0%;KL107_15,100.0%;KL107_16_ugd,100.0%	KL107_04_wza;KL107_05_wzb;KL107_06_wzc;KL107_09	0		0 / 16 (0%)		2	KL150_19_gmd,99.1%;KL150_19_gmd,84.92%		O2v2	None	?-	0.5328	0.9835	n/a	3 / 10 (30%)	O1/O2v2_01_wzm,100.0%;O1/O2v2_09_gmlB,99.39%;O1/O2v2_10_gmlA,100.0%	O1/O2v2_02_wzt;O1/O2v2_03_wbbM;O1/O2v2_04_glf;O1/O2v2_05_wbbN;O1/O2v2_06_wbbO;O1/O2v2_07_kfoC;O1/O2v2_08_gmlC	0		0 / 10 (0%)		4	O12_01_rfbB,98.31%;OL101_03_rfbD,98.99%;OL101_02_rfbA,98.28%;OL101_04_rfbC,97.84%
GCF_001483005.1_ASM148300v1_genomic	ST258	3	3	1	1	1	1	79		KL107	Very high		0.9999	0.9999	0 bp	16 / 16 (100%)	KL107_01_galF,99.67%;KL107_02_cpsACP,100.0%;KL107_03_wzi,100.0%;KL107_04_wza,100.0%;KL107_05_wzb,100.0%;KL107_06_wzc,99.86%;KL107_07_wbaP,100.0%;KL107_08,100.0%;KL107_09,100.0%;KL107_10,100.0%;KL107_11_gnd,100.0%;KL107_12,100.0%;KL107_13,100.0%;KL107_14,100.0%;KL107_15,100.0%;KL107_16_ugd,100.0%		0		0 / 16 (0%)		5	KL40_03_wcpO,99.19%;KL40_04,99.5%;KL40_05_rfaG,99.74%;KL150_19_gmd,99.1%;KL150_19_gmd,84.92%		O2v2	Very high		1	0.9838	0 bp	10 / 10 (100%)	O1/O2v2_01_wzm,100.0%;O1/O2v2_02_wzt,99.19%;O1/O2v2_03_wbbM,98.58%;O1/O2v2_04_glf,98.96%;O1/O2v2_05_wbbN,98.99%;O1/O2v2_06_wbbO,99.47%;O1/O2v2_07_kfoC,99.01%;O1/O2v2_08_gmlC,97.33%;O1/O2v2_09_gmlB,99.39%;O1/O2v2_10_gmlA,100.0%		0		0 / 10 (0%)		4	O12_01_rfbB,98.31%;OL101_03_rfbD,98.99%;OL101_02_rfbA,98.28%;OL101_04_rfbC,97.84%
GCF_001483105.1_ASM148310v1_genomic	ST258	3	3	1	1	1	1	79		KL107	None	?-	0.9126	0.9998	n/a	11 / 16 (68.8%)	KL107_01_galF,99.67%;KL107_02_cpsACP,100.0%;KL107_03_wzi,100.0%;KL107_04_wza,100.0%;KL107_07_wbaP,100.0%;KL107_11_gnd,100.0%;KL107_12,100.0%;KL107_13,100.0%;KL107_14,100.0%;KL107_15,100.0%;KL107_16_ugd,100.0%	KL107_05_wzb;KL107_06_wzc;KL107_08;KL107_09;KL107_10	0		0 / 16 (0%)		1	KL150_19_gmd,99.1%		O2v2	None	?-	0.8102	0.9822	n/a	3 / 10 (30%)	O1/O2v2_01_wzm,100.0%;O1/O2v2_02_wzt,99.19%;O1/O2v2_09_gmlB,99.39%	O1/O2v2_03_wbbM;O1/O2v2_04_glf;O1/O2v2_05_wbbN;O1/O2v2_06_wbbO;O1/O2v2_07_kfoC;O1/O2v2_08_gmlC;O1/O2v2_10_gmlA	0		0 / 10 (0%)		4	O12_01_rfbB,98.31%;OL101_03_rfbD,98.99%;OL101_02_rfbA,98.28%;OL101_04_rfbC,97.84%
GCF_001511195.1_ERS822473_genomic	ST258	3	3	1	1	1	1	79		KL106	Good	?-	0.9911	1	n/a	17 / 18 (94.4%)	KL106_01_galF,100.0%;KL106_02_cpsACP,100.0%;KL106_03_wzi,100.0%;KL106_04_wza,100.0%;KL106_05_wzb,100.0%;KL106_07_wzy,100.0%;KL106_08,100.0%;KL106_09,100.0%;KL106_10_wecB,100.0%;KL106_11_wzx,100.0%;KL106_12,100.0%;KL106_13_wzx,100.0%;KL106_14,100.0%;KL106_15_rfbp,100.0%;KL106_16_gnd,100.0%;KL106_17,100.0%;KL106_18_ugd,100.0%	KL106_06_wzc	0		0 / 18 (0%)		4	KL40_03_wcpO,99.19%;KL40_04,99.5%;KL40_05_rfaG,98.95%;KL150_19_gmd,98.51%		O2v2	Very high		1	0.9848	0 bp	10 / 10 (100%)	O1/O2v2_01_wzm,100.0%;O1/O2v2_02_wzt,99.19%;O1/O2v2_03_wbbM,98.73%;O1/O2v2_04_glf,99.74%;O1/O2v2_05_wbbN,98.32%;O1/O2v2_06_wbbO,99.2%;O1/O2v2_07_kfoC,99.01%;O1/O2v2_08_gmlC,97.33%;O1/O2v2_09_gmlB,99.39%;O1/O2v2_10_gmlA,100.0%		0		0 / 10 (0%)		0
GCF_001511295.1_ERS822461_genomic	ST258	3	3	1	1	1	1	79		KL106	Very high		0.9911	1	+1588 bp	18 / 18 (100%)	KL106_01_galF,100.0%;KL106_02_cpsACP,100.0%;KL106_03_wzi,100.0%;KL106_04_wza,100.0%;KL106_05_wzb,100.0%;KL106_06_wzc,100.0%;KL106_07_wzy,100.0%;KL106_08,100.0%;KL106_09,100.0%;KL106_10_wecB,100.0%;KL106_11_wzx,100.0%;KL106_12,100.0%;KL106_13_wzx,100.0%;KL106_14,100.0%;KL106_15_rfbp,100.0%;KL106_16_gnd,100.0%;KL106_17,100.0%;KL106_18_ugd,100.0%		0		0 / 18 (0%)		1	KL150_19_gmd,98.51%		O2v1	Good	-	0.8135	0.9803	0 bp	5 / 7 (71.4%)	O1/O2v1_01_wzm,100.0%;O1/O2v1_02_wzt,100.0%;O1/O2v1_03_wbbM,98.73%;O1/O2v1_04_glf,98.44%;O1/O2v1_05_wbbN,97.65%	O1/O2v1_06_wbbO;O1/O2v1_07_kfoC	0		0 / 7 (0%)		1	O1/O2v2_10_gmlA,100.0%
GCF_001597065.1_ASM159706v1_genomic	ST437	3	3	1	1	1	1	31		KL36	Good	?	1	0.999	n/a	21 / 21 (100%)	KL36_01_galF,100.0%;KL36_02_cpsACP,97.62%;KL36_03_wzi,100.0%;KL36_04_wza,100.0%;KL36_05_wzb,100.0%;KL36_06_wzc,100.0%;KL36_07_wcaJ,100.0%;KL36_08_wcaA,100.0%;KL36_09_rmlB,100.0%;KL36_10_rmlA,100.0%;KL36_11_rmlC,100.0%;KL36_12_wzy,99.7%;KL36_13_wckE,100.0%;KL36_14_wcuM,100.0%;KL36_15,100.0%;KL36_16_wckT,100.0%;KL36_17_wzx,100.0%;KL36_18_wcuJ,99.71%;KL36_19_rmlD,100.0%;KL36_20_gnd,100.0%;KL36_21_ug…		0		0 / 21 (0%)		1	KL150_19_gmd,88.66%		O4	Good	?	1	0.9972	n/a	6 / 6 (100%)	O4_01_hydrolase,99.83%;O4_02_hypothetical,99.23%;O4_03_hypothetical,99.72%;O4_04_wzt,99.79%;O4_05_wzm,98.77%;O4_06_glycosyltransferase,99.74%		0		0 / 6 (0%)		0
GCF_001645745.1_ASM164574v1_genomic	ST11	3	3	1	1	1	1	4		KL105	Very high		1	0.9996	-9 bp	22 / 22 (100%)	KL105_01_galF,100.0%;KL105_02_cpsACP,100.0%;KL105_03_wzi,100.0%;KL105_04_wza,100.0%;KL105_05_wzb,100.0%;KL105_06_wzc,100.0%;KL105_07_wbaP,100.0%;KL105_08,100.0%;KL105_09,100.0%;KL105_10_wcaN,100.0%;KL105_11,99.02%;KL105_12,100.0%;KL105_13,100.0%;KL105_14_wzx,100.0%;KL105_15,100.0%;KL105_16,99.64%;KL105_17_gnd,100.0%;KL105_18_rmlB,100.0%;KL105_19,100.0%;KL105_20,100.0%;KL105_21,99.46%;KL105_22_ugd…		0		0 / 22 (0%)		4	KL40_03_wcpO,98.79%;KL40_04,99.5%;KL40_05_rfaG,99.48%;KL150_19_gmd,99.1%		O2v2	Very high		1	0.9845	0 bp	10 / 10 (100%)	O1/O2v2_01_wzm,100.0%;O1/O2v2_02_wzt,99.19%;O1/O2v2_03_wbbM,98.89%;O1/O2v2_04_glf,98.7%;O1/O2v2_05_wbbN,98.32%;O1/O2v2_06_wbbO,99.73%;O1/O2v2_07_kfoC,99.01%;O1/O2v2_08_gmlC,97.13%;O1/O2v2_09_gmlB,99.08%;O1/O2v2_10_gmlA,99.21%		0		0 / 10 (0%)		4	O12_01_rfbB,98.03%;OL101_03_rfbD,98.32%;OL101_02_rfbA,97.92%;O12_04_rfbC,95.14%
GCF_001647475.1_ASM164747v1_genomic	ST11	3	3	1	1	1	1	4		KL28	Good	?	1	0.9945	n/a	19 / 19 (100%)	KL28_01_galF,100.0%;KL28_02_cpsACP,100.0%;KL28_03_wzi,97.7%;KL28_04_wza,99.74%;KL28_05_wzb,100.0%;KL28_06_wzc,100.0%;KL28_07_wckC,100.0%;KL28_08_wcuC,100.0%;KL28_09_wckD,100.0%;KL28_10_wzy,100.0%;KL28_11_wclS,100.0%;KL28_12_wcuE,99.7%;KL28_13_wzx,100.0%;KL28_14_wbaZ,100.0%;KL28_15_wcaJ,99.78%;KL28_16_gnd,100.0%;KL28_17_manC,100.0%;KL28_18_manB,100.0%;KL28_19_ugd,99.74%		0		0 / 19 (0%)		2	KL40_05_rfaG,98.16%;KL150_19_gmd,98.81%		O2v1	Very high		1	0.9885	0 bp	7 / 7 (100%)	O1/O2v1_01_wzm,99.61%;O1/O2v1_02_wzt,100.0%;O1/O2v1_03_wbbM,99.53%;O1/O2v1_04_glf,98.44%;O1/O2v1_05_wbbN,100.0%;O1/O2v1_06_wbbO,99.21%;O1/O2v1_07_kfoC,98.86%		0		0 / 7 (0%)		2	O3b_01_manC,99.79%;O3/O3a_02_manB,99.12%
GCF_001666015.1_ASM166601v1_genomic	ST258	3	3	1	1	1	1	79		KL107	Very high		0.9999	0.9998	0 bp	16 / 16 (100%)	KL107_01_galF,100.0%;KL107_02_cpsACP,100.0%;KL107_03_wzi,100.0%;KL107_04_wza,100.0%;KL107_05_wzb,100.0%;KL107_06_wzc,99.86%;KL107_07_wbaP,100.0%;KL107_08,100.0%;KL107_09,99.33%;KL107_10,100.0%;KL107_11_gnd,100.0%;KL107_12,100.0%;KL107_13,100.0%;KL107_14,100.0%;KL107_15,100.0%;KL107_16_ugd,100.0%		0		0 / 16 (0%)		2	KL150_19_gmd,99.1%;KL150_19_gmd,84.92%		OL102	None	-*	0.4558	0.8802	+11 bp	4 / 8 (50%)	OL102_01_rfbB,94.86%;OL102_02_rfbA,94.83%;OL102_03_rfbD,93.94%;OL102_04_rfbC,88.65%	OL102_05_wbbL;OL102_06_rhamnan;OL102_07_wzm;OL102_08_wzt	0		0 / 8 (0%)		0
GCF_001701835.1_ASM170183v1_genomic	ST11	3	3	1	1	1	1	4		KL15	Good	?	1	0.9992	n/a	16 / 16 (100%)	KL15_01_galF,100.0%;KL15_02_cpsACP,100.0%;KL15_03_wzi,100.0%;KL15_04_wza,100.0%;KL15_05_wzb,100.0%;KL15_06_wzc,100.0%;KL15_07_wcaJ,100.0%;KL15_08_wceN,99.72%;KL15_09_wceM,100.0%;KL15_10_wcsR,100.0%;KL15_11_wcaN,100.0%;KL15_12_wzy,100.0%;KL15_13_wckI,99.73%;KL15_14_wzx,99.32%;KL15_15_gnd,100.0%;KL15_16_ugd,100.0%		0		0 / 16 (0%)		3	KL104_16_wzx,98.07%;KL150_19_gmd,89.49%;KL104_17,98.63%		O4	Good	?-	1	0.9966	n/a	5 / 6 (83.3%)	O4_01_hydrolase,99.5%;O4_02_hypothetical,99.75%;O4_03_hypothetical,99.43%;O4_04_wzt,100.0%;O4_05_wzm,98.77%	O4_06_glycosyltransferase	0		0 / 6 (0%)		0
GCF_001701895.1_ASM170189v1_genomic	ST11	3	3	1	1	1	1	4		KL64	Good	?-	0.9794	0.9999	n/a	23 / 24 (95.8%)	KL64_01_galF,99.67%;KL64_02_cpsACP,100.0%;KL64_03_wzi,100.0%;KL64_04_wza,100.0%;KL64_05_wzb,100.0%;KL64_06_wzc,100.0%;KL64_07_wzx,100.0%;KL64_08_wcoV,100.0%;KL64_09,100.0%;KL64_10_wzy,100.0%;KL64_11_wcoU,100.0%;KL64_13_wcsF,100.0%;KL64_14_wcuK,100.0%;KL64_15_wbaZ,100.0%;KL64_16_wcaJ,100.0%;KL64_17_gnd,100.0%;KL64_18_manC,100.0%;KL64_19_manB,100.0%;KL64_20_rmlB,100.0%;KL64_21_rmlA,100.0%;KL64_22_r…	KL64_12_wcoT	0		0 / 24 (0%)		1	KL150_19_gmd,98.81%		O2v1	Good	?-	1	0.9864	n/a	6 / 7 (85.7%)	O1/O2v1_01_wzm,100.0%;O1/O2v1_02_wzt,100.0%;O1/O2v1_03_wbbM,96.13%;O1/O2v1_04_glf,97.92%;O1/O2v1_05_wbbN,97.32%;O1/O2v1_07_kfoC,99.54%	O1/O2v1_06_wbbO	0		0 / 7 (0%)		6	O3b_01_manC,100.0%;O3/O3a_02_manB,98.68%;O12_01_rfbB,97.75%;OL101_03_rfbD,98.65%;OL101_02_rfbA,96.88%;O12_04_rfbC,96.76%
GCF_001701915.1_ASM170191v1_genomic	ST437	3	3	1	1	1	1	31		KL36	Very high		1	0.9989	0 bp	21 / 21 (100%)	KL36_01_galF,100.0%;KL36_02_cpsACP,97.62%;KL36_03_wzi,100.0%;KL36_04_wza,100.0%;KL36_05_wzb,100.0%;KL36_06_wzc,100.0%;KL36_07_wcaJ,100.0%;KL36_08_wcaA,100.0%;KL36_09_rmlB,100.0%;KL36_10_rmlA,100.0%;KL36_11_rmlC,100.0%;KL36_12_wzy,99.7%;KL36_13_wckE,100.0%;KL36_14_wcuM,100.0%;KL36_15,100.0%;KL36_16_wckT,100.0%;KL36_17_wzx,100.0%;KL36_18_wcuJ,99.71%;KL36_19_rmlD,100.0%;KL36_20_gnd,100.0%;KL36_21_ug…		0		0 / 21 (0%)		1	KL150_19_gmd,88.66%		O4	Very high		1	0.9972	+1 bp	6 / 6 (100%)	O4_01_hydrolase,99.83%;O4_02_hypothetical,99.75%;O4_03_hypothetical,99.72%;O4_04_wzt,99.79%;O4_05_wzm,98.77%;O4_06_glycosyltransferase,99.74%		0		0 / 6 (0%)		0
GCF_001701975.1_ASM170197v1_genomic	ST258	3	3	1	1	1	1	79		KL106	Good	?	0.9911	0.9998	n/a	18 / 18 (100%)	KL106_01_galF,100.0%;KL106_02_cpsACP,100.0%;KL106_03_wzi,100.0%;KL106_04_wza,100.0%;KL106_05_wzb,100.0%;KL106_06_wzc,100.0%;KL106_07_wzy,100.0%;KL106_08,100.0%;KL106_09,99.66%;KL106_10_wecB,100.0%;KL106_11_wzx,100.0%;KL106_12,100.0%;KL106_13_wzx,100.0%;KL106_14,100.0%;KL106_15_rfbp,100.0%;KL106_16_gnd,100.0%;KL106_17,100.0%;KL106_18_ugd,100.0%		0		0 / 18 (0%)		4	KL40_03_wcpO,99.19%;KL40_04,99.5%;KL40_05_rfaG,98.95%;KL150_19_gmd,98.51%		O2v2	Very high		1	0.9848	0 bp	10 / 10 (100%)	O1/O2v2_01_wzm,100.0%;O1/O2v2_02_wzt,99.19%;O1/O2v2_03_wbbM,98.73%;O1/O2v2_04_glf,99.74%;O1/O2v2_05_wbbN,98.32%;O1/O2v2_06_wbbO,99.2%;O1/O2v2_07_kfoC,99.01%;O1/O2v2_08_gmlC,97.33%;O1/O2v2_09_gmlB,99.39%;O1/O2v2_10_gmlA,100.0%		0		0 / 10 (0%)		0
GCF_001702005.1_ASM170200v1_genomic	ST258	3	3	1	1	1	1	79		KL106	Good	?	0.9911	0.9999	n/a	18 / 18 (100%)	KL106_01_galF,100.0%;KL106_02_cpsACP,100.0%;KL106_03_wzi,100.0%;KL106_04_wza,100.0%;KL106_05_wzb,100.0%;KL106_06_wzc,100.0%;KL106_07_wzy,100.0%;KL106_08,100.0%;KL106_09,100.0%;KL106_10_wecB,100.0%;KL106_11_wzx,100.0%;KL106_12,100.0%;KL106_13_wzx,100.0%;KL106_14,100.0%;KL106_15_rfbp,100.0%;KL106_16_gnd,100.0%;KL106_17,100.0%;KL106_18_ugd,100.0%		0		0 / 18 (0%)		4	KL40_03_wcpO,99.19%;KL40_04,99.5%;KL40_05_rfaG,98.95%;KL150_19_gmd,98.51%		O2v2	Very high		1	0.9848	0 bp	10 / 10 (100%)	O1/O2v2_01_wzm,100.0%;O1/O2v2_02_wzt,99.19%;O1/O2v2_03_wbbM,98.73%;O1/O2v2_04_glf,99.74%;O1/O2v2_05_wbbN,98.32%;O1/O2v2_06_wbbO,99.2%;O1/O2v2_07_kfoC,99.01%;O1/O2v2_08_gmlC,97.33%;O1/O2v2_09_gmlB,99.39%;O1/O2v2_10_gmlA,100.0%		0		0 / 10 (0%)		0
GCF_001705385.1_ASM170538v1_genomic	ST512	54	3	1	1	1	1	79		KL107	Very high		0.9999	0.9999	0 bp	16 / 16 (100%)	KL107_01_galF,100.0%;KL107_02_cpsACP,100.0%;KL107_03_wzi,100.0%;KL107_04_wza,100.0%;KL107_05_wzb,100.0%;KL107_06_wzc,99.86%;KL107_07_wbaP,100.0%;KL107_08,100.0%;KL107_09,100.0%;KL107_10,100.0%;KL107_11_gnd,100.0%;KL107_12,100.0%;KL107_13,100.0%;KL107_14,100.0%;KL107_15,100.0%;KL107_16_ugd,100.0%		0		0 / 16 (0%)		5	KL40_03_wcpO,98.99%;KL40_04,99.5%;KL40_05_rfaG,99.74%;KL150_19_gmd,99.1%;KL150_19_gmd,84.92%		O2v2	Very high		1	0.9837	0 bp	10 / 10 (100%)	O1/O2v2_01_wzm,100.0%;O1/O2v2_02_wzt,99.19%;O1/O2v2_03_wbbM,98.58%;O1/O2v2_04_glf,98.96%;O1/O2v2_05_wbbN,98.99%;O1/O2v2_06_wbbO,99.47%;O1/O2v2_07_kfoC,99.01%;O1/O2v2_08_gmlC,97.13%;O1/O2v2_09_gmlB,99.39%;O1/O2v2_10_gmlA,100.0%		0		0 / 10 (0%)		4	O12_01_rfbB,98.31%;OL101_03_rfbD,98.99%;OL101_02_rfbA,98.28%;OL101_04_rfbC,97.84%
GCF_001715215.1_ASM171521v1_genomic	ST437	3	3	1	1	1	1	31		KL36	Very high		1	0.9988	0 bp	21 / 21 (100%)	KL36_01_galF,100.0%;KL36_02_cpsACP,97.62%;KL36_03_wzi,100.0%;KL36_04_wza,100.0%;KL36_05_wzb,100.0%;KL36_06_wzc,100.0%;KL36_07_wcaJ,100.0%;KL36_08_wcaA,100.0%;KL36_09_rmlB,100.0%;KL36_10_rmlA,100.0%;KL36_11_rmlC,100.0%;KL36_12_wzy,99.7%;KL36_13_wckE,100.0%;KL36_14_wcuM,100.0%;KL36_15,100.0%;KL36_16_wckT,99.69%;KL36_17_wzx,100.0%;KL36_18_wcuJ,99.71%;KL36_19_rmlD,100.0%;KL36_20_gnd,100.0%;KL36_21_ug…		0		0 / 21 (0%)		1	KL150_19_gmd,88.66%		O4	Very high		1	0.9974	+1 bp	6 / 6 (100%)	O4_01_hydrolase,99.83%;O4_02_hypothetical,99.75%;O4_03_hypothetical,99.72%;O4_04_wzt,99.79%;O4_05_wzm,98.77%;O4_06_glycosyltransferase,99.74%		0		0 / 6 (0%)		0
GCF_001718115.1_ASM171811v1_genomic	ST340	3	3	1	1	1	1	18		KL15	Good	?	0.9992	0.9989	n/a	16 / 16 (100%)	KL15_01_galF,100.0%;KL15_02_cpsACP,100.0%;KL15_03_wzi,100.0%;KL15_04_wza,100.0%;KL15_05_wzb,100.0%;KL15_06_wzc,100.0%;KL15_07_wcaJ,100.0%;KL15_08_wceN,100.0%;KL15_09_wceM,100.0%;KL15_10_wcsR,100.0%;KL15_11_wcaN,100.0%;KL15_12_wzy,100.0%;KL15_13_wckI,99.73%;KL15_14_wzx,100.0%;KL15_15_gnd,100.0%;KL15_16_ugd,100.0%		0		0 / 16 (0%)		3	KL104_16_wzx,98.07%;KL150_19_gmd,89.49%;KL104_17,98.63%		O4	Very high		1	0.9966	0 bp	6 / 6 (100%)	O4_01_hydrolase,99.5%;O4_02_hypothetical,99.75%;O4_03_hypothetical,99.43%;O4_04_wzt,100.0%;O4_05_wzm,98.77%;O4_06_glycosyltransferase,99.48%		0		0 / 6 (0%)		0
GCF_001718175.1_ASM171817v1_genomic	ST340	3	3	1	1	1	1	18		KL151	Good	?-	1	0.9924	n/a	19 / 21 (90.5%)	KL151_01_galF,99.33%;KL151_02_cpsACP,99.52%;KL151_03_wzi,99.37%;KL151_04_wza,100.0%;KL151_05_wzb,100.0%;KL151_06_wzc,99.86%;KL151_07,100.0%;KL151_09,100.0%;KL151_10_pglI,99.65%;KL151_11_wzy,98.98%;KL151_13_wfgD,99.67%;KL151_14,100.0%;KL151_15,99.74%;KL151_16_gnd,100.0%;KL151_17_rmlB,100.0%;KL151_18_rmlA,100.0%;KL151_19_rmlD,100.0%;KL151_20_rmlC,98.92%;KL151_21_ugd,99.74%	KL151_08_wcaJ;KL151_12	0		0 / 21 (0%)		1	KL150_19_gmd,90.75%		O4	Very high		1	0.9967	+1 bp	6 / 6 (100%)	O4_01_hydrolase,99.67%;O4_02_hypothetical,99.75%;O4_03_hypothetical,99.58%;O4_04_wzt,100.0%;O4_05_wzm,98.77%;O4_06_glycosyltransferase,99.74%		0		0 / 6 (0%)		4	O12_01_rfbB,98.31%;OL101_03_rfbD,98.65%;OL101_02_rfbA,97.92%;O12_04_rfbC,96.76%
GCF_001720345.1_ASM172034v1_genomic	ST855	3	3	1	1	1	1	26		KL10	Good	?-	0.9797	0.9667	n/a	17 / 20 (85%)	KL10_01_galF,99.33%;KL10_02_cpsACP,95.24%;KL10_03_wzi,98.12%;KL10_04_wza,99.74%;KL10_05_wzb,100.0%;KL10_06_wzc,100.0%;KL10_07_wbaP,99.79%;KL10_09_wclP,99.74%;KL10_10_wzx,99.6%;KL10_11_wcuQ,99.5%;KL10_13_wcuK,99.11%;KL10_15_wcsO,96.08%;KL10_16_wbaZ,99.48%;KL10_17_gnd,99.15%;KL10_18_manC,99.15%;KL10_19_manB,97.59%;KL10_20_ugd,99.74%	KL10_08_wclQ;KL10_12_wcaN;KL10_14_wzy	0		0 / 20 (0%)		1	KL150_19_gmd,99.1%		O3/O3a	Good	?-	0.9964	0.9799	n/a	7 / 8 (87.5%)	O3/O3a_01_manC,99.79%;O3/O3a_02_manB,99.12%;O3/O3a_03_wzm,98.47%;O3/O3a_04_wzt,99.77%;O3/O3a_05_wbdD,97.32%;O3/O3a_06_wbdA,99.76%;O3/O3a_07_wbdB,99.48%	O3/O3a_08_wbdC	0		0 / 8 (0%)		0
GCF_001720755.1_ASM172075v1_genomic	ST11	3	3	1	1	1	1	4		KL15	Very high		1	0.9993	+1145 bp	16 / 16 (100%)	KL15_01_galF,100.0%;KL15_02_cpsACP,100.0%;KL15_03_wzi,100.0%;KL15_04_wza,100.0%;KL15_05_wzb,100.0%;KL15_06_wzc,100.0%;KL15_07_wcaJ,100.0%;KL15_08_wceN,99.72%;KL15_09_wceM,100.0%;KL15_10_wcsR,100.0%;KL15_11_wcaN,100.0%;KL15_12_wzy,100.0%;KL15_13_wckI,99.73%;KL15_14_wzx,99.32%;KL15_15_gnd,100.0%;KL15_16_ugd,100.0%		0		0 / 16 (0%)		3	KL104_16_wzx,98.06%;KL150_19_gmd,89.49%;KL104_17,98.63%		O4	Very high		1	0.9966	0 bp	6 / 6 (100%)	O4_01_hydrolase,99.5%;O4_02_hypothetical,99.75%;O4_03_hypothetical,99.43%;O4_04_wzt,100.0%;O4_05_wzm,98.77%;O4_06_glycosyltransferase,99.48%		0		0 / 6 (0%)		0
GCF_001720765.1_ASM172076v1_genomic	ST11	3	3	1	1	1	1	4		KL24	Good	?-	1	0.9998	n/a	18 / 19 (94.7%)	KL24_01_galF,100.0%;KL24_02_cpsACP,100.0%;KL24_03_wzi,100.0%;KL24_04_wza,100.0%;KL24_05_wzb,100.0%;KL24_06_wzc,100.0%;KL24_07_wcuD,100.0%;KL24_08_wcuC,100.0%;KL24_09_wcuV,100.0%;KL24_10_wbaZ,100.0%;KL24_11_wcaJ,100.0%;KL24_12_wcuE,99.7%;KL24_14_wzy,100.0%;KL24_15_wzx,100.0%;KL24_16_gnd,100.0%;KL24_17_manC,100.0%;KL24_18_manB,100.0%;KL24_19_ugd,100.0%	KL24_13_wcuG	0		0 / 19 (0%)		2	KL40_05_rfaG,98.16%;KL150_19_gmd,99.7%		O2v1	Very high		1	0.9852	0 bp	7 / 7 (100%)	O1/O2v1_01_wzm,100.0%;O1/O2v1_02_wzt,99.6%;O1/O2v1_03_wbbM,99.37%;O1/O2v1_04_glf,99.22%;O1/O2v1_05_wbbN,98.32%;O1/O2v1_06_wbbO,99.21%;O1/O2v1_07_kfoC,98.63%		0		0 / 7 (0%)		2	O3b_01_manC,100.0%;O3/O3a_02_manB,98.9%
GCF_001720865.1_ASM172086v1_genomic	ST11	3	3	1	1	1	1	4		KL103	Very high	*	1	0.967	-4 bp	21 / 21 (100%)	KL103_01_galF,98.66%;KL103_02_cpsACP,94.76%;KL103_03_wzi,98.33%;KL103_04_wza,100.0%;KL103_05_wzb,100.0%;KL103_06_wzc,99.44%;KL103_07_wbaP,99.79%;KL103_08_wcaA,99.34%;KL103_09,97.75%;KL103_10,99.79%;KL103_11_wcaN,98.98%;KL103_12_wzy,98.78%;KL103_13_wcpL,98.93%;KL103_14_wcuT,98.92%;KL103_15_wzx,98.96%;KL103_16_gnd,99.79%;KL103_17_rmlB,99.15%;KL103_18_rmlA,97.92%;KL103_19_rmlD,98.99%;KL103_20_rmlC,9…		0		0 / 21 (0%)		2	KL40_05_rfaG,97.63%;KL150_19_gmd,99.1%		O2v1	Very high		1	0.9773	-2 bp	7 / 7 (100%)	O1/O2v1_01_wzm,100.0%;O1/O2v1_02_wzt,99.19%;O1/O2v1_03_wbbM,99.37%;O1/O2v1_04_glf,98.44%;O1/O2v1_05_wbbN,97.65%;O1/O2v1_06_wbbO,98.68%;O1/O2v1_07_kfoC,96.58%		0		0 / 7 (0%)		4	O12_01_rfbB,98.31%;OL101_03_rfbD,98.65%;OL101_02_rfbA,97.92%;O12_04_rfbC,97.84%
GCF_001746765.1_ASM174676v1_genomic	ST340	3	3	1	1	1	1	18		KL15	Very high		1	0.9984	+1125 bp	16 / 16 (100%)	KL15_01_galF,100.0%;KL15_02_cpsACP,100.0%;KL15_03_wzi,99.79%;KL15_04_wza,100.0%;KL15_05_wzb,100.0%;KL15_06_wzc,100.0%;KL15_07_wcaJ,100.0%;KL15_08_wceN,100.0%;KL15_09_wceM,100.0%;KL15_10_wcsR,100.0%;KL15_11_wcaN,100.0%;KL15_12_wzy,100.0%;KL15_13_wckI,99.73%;KL15_14_wzx,100.0%;KL15_15_gnd,99.79%;KL15_16_ugd,100.0%		0		0 / 16 (0%)		3	KL104_16_wzx,98.07%;KL150_19_gmd,89.49%;KL104_17,98.63%		O4	Very high		1	0.9966	0 bp	6 / 6 (100%)	O4_01_hydrolase,99.5%;O4_02_hypothetical,99.75%;O4_03_hypothetical,99.43%;O4_04_wzt,100.0%;O4_05_wzm,98.77%;O4_06_glycosyltransferase,99.48%		0		0 / 6 (0%)		0
GCF_001856585.1_ASM185658v1_genomic	ST11	3	3	1	1	1	1	4		KL64	Perfect		1	1	0 bp	24 / 24 (100%)	KL64_01_galF,99.67%;KL64_02_cpsACP,100.0%;KL64_03_wzi,100.0%;KL64_04_wza,100.0%;KL64_05_wzb,100.0%;KL64_06_wzc,100.0%;KL64_07_wzx,100.0%;KL64_08_wcoV,100.0%;KL64_09,100.0%;KL64_10_wzy,100.0%;KL64_11_wcoU,100.0%;KL64_12_wcoT,100.0%;KL64_13_wcsF,100.0%;KL64_14_wcuK,100.0%;KL64_15_wbaZ,100.0%;KL64_16_wcaJ,100.0%;KL64_17_gnd,100.0%;KL64_18_manC,100.0%;KL64_19_manB,100.0%;KL64_20_rmlB,100.0%;KL64_21_r…		0		0 / 24 (0%)		2	KL40_05_rfaG,98.16%;KL150_19_gmd,98.81%		O2v1	Very high		1	0.9864	0 bp	7 / 7 (100%)	O1/O2v1_01_wzm,100.0%;O1/O2v1_02_wzt,100.0%;O1/O2v1_03_wbbM,99.21%;O1/O2v1_04_glf,97.92%;O1/O2v1_05_wbbN,97.32%;O1/O2v1_06_wbbO,99.21%;O1/O2v1_07_kfoC,99.54%		0		0 / 7 (0%)		6	O3b_01_manC,100.0%;O3/O3a_02_manB,98.68%;O12_01_rfbB,97.75%;OL101_03_rfbD,98.65%;OL101_02_rfbA,96.88%;O12_04_rfbC,96.76%
GCF_001879405.1_ASM187940v1_genomic	ST11	3	3	1	1	1	1	4		KL24	Perfect		1	1	0 bp	19 / 19 (100%)	KL24_01_galF,100.0%;KL24_02_cpsACP,100.0%;KL24_03_wzi,100.0%;KL24_04_wza,100.0%;KL24_05_wzb,100.0%;KL24_06_wzc,100.0%;KL24_07_wcuD,100.0%;KL24_08_wcuC,100.0%;KL24_09_wcuV,100.0%;KL24_10_wbaZ,100.0%;KL24_11_wcaJ,100.0%;KL24_12_wcuE,99.7%;KL24_13_wcuG,100.0%;KL24_14_wzy,100.0%;KL24_15_wzx,100.0%;KL24_16_gnd,100.0%;KL24_17_manC,100.0%;KL24_18_manB,100.0%;KL24_19_ugd,100.0%		0		0 / 19 (0%)		1	KL150_19_gmd,99.7%		O2v1	Good	?-	1	0.985	n/a	6 / 7 (85.7%)	O1/O2v1_01_wzm,100.0%;O1/O2v1_02_wzt,99.6%;O1/O2v1_03_wbbM,99.37%;O1/O2v1_04_glf,99.22%;O1/O2v1_05_wbbN,98.32%;O1/O2v1_07_kfoC,98.63%	O1/O2v1_06_wbbO	0		0 / 7 (0%)		2	O3b_01_manC,100.0%;O3/O3a_02_manB,98.9%
GCF_001901855.1_ASM190185v1_genomic	ST11	3	3	1	1	1	1	4		KL15	Good	?-	0.9974	0.9994	n/a	13 / 16 (81.2%)	KL15_01_galF,100.0%;KL15_02_cpsACP,100.0%;KL15_03_wzi,100.0%;KL15_04_wza,100.0%;KL15_05_wzb,100.0%;KL15_06_wzc,100.0%;KL15_09_wceM,100.0%;KL15_11_wcaN,100.0%;KL15_12_wzy,100.0%;KL15_13_wckI,99.73%;KL15_14_wzx,99.32%;KL15_15_gnd,100.0%;KL15_16_ugd,100.0%	KL15_07_wcaJ;KL15_08_wceN;KL15_10_wcsR	0		0 / 16 (0%)		2	KL150_19_gmd,89.49%;KL104_17,98.63%		O4	High	-	1	0.9941	-22 bp	4 / 6 (66.7%)	O4_01_hydrolase,99.5%;O4_02_hypothetical,99.75%;O4_04_wzt,100.0%;O4_05_wzm,98.77%	O4_03_hypothetical;O4_06_glycosyltransferase	0		0 / 6 (0%)		0
GCF_001902255.1_ASM190225v1_genomic	ST258	3	3	1	1	1	1	79		KL106	Good	?	0.9911	0.9998	n/a	18 / 18 (100%)	KL106_01_galF,100.0%;KL106_02_cpsACP,100.0%;KL106_03_wzi,100.0%;KL106_04_wza,100.0%;KL106_05_wzb,100.0%;KL106_06_wzc,100.0%;KL106_07_wzy,100.0%;KL106_08,100.0%;KL106_09,100.0%;KL106_10_wecB,100.0%;KL106_11_wzx,100.0%;KL106_12,100.0%;KL106_13_wzx,100.0%;KL106_14,100.0%;KL106_15_rfbp,100.0%;KL106_16_gnd,100.0%;KL106_17,100.0%;KL106_18_ugd,100.0%		0		0 / 18 (0%)		4	KL40_03_wcpO,99.19%;KL40_04,99.5%;KL40_05_rfaG,98.95%;KL150_19_gmd,98.51%		O2v2	Very high		1	0.9848	0 bp	10 / 10 (100%)	O1/O2v2_01_wzm,100.0%;O1/O2v2_02_wzt,99.19%;O1/O2v2_03_wbbM,98.73%;O1/O2v2_04_glf,99.74%;O1/O2v2_05_wbbN,98.32%;O1/O2v2_06_wbbO,99.2%;O1/O2v2_07_kfoC,99.01%;O1/O2v2_08_gmlC,97.33%;O1/O2v2_09_gmlB,99.39%;O1/O2v2_10_gmlA,100.0%		0		0 / 10 (0%)		0
GCF_001902355.1_ASM190235v1_genomic	ST395	3	1	2	4	1	1	4		KL108	Perfect		1	1	0 bp	23 / 23 (100%)	KL108_01_galF,100.0%;KL108_02_cpsACP,100.0%;KL108_03_wzi,100.0%;KL108_04_wza,100.0%;KL108_05_wzb,100.0%;KL108_06_wzc,100.0%;KL108_07_wzxC,100.0%;KL108_08,100.0%;KL108_09,100.0%;KL108_10,100.0%;KL108_11,100.0%;KL108_12,100.0%;KL108_13,100.0%;KL108_14,100.0%;KL108_15_wcaG,100.0%;KL108_16,100.0%;KL108_17_wcaI,100.0%;KL108_18_rfbp,100.0%;KL108_19_wcaM,100.0%;KL108_20_gnd,100.0%;KL108_21_manC,100.0%;K…		0		0 / 23 (0%)		4	KL40_03_wcpO,98.18%;KL40_04,99.75%;KL40_05_rfaG,99.48%;KL150_19_gmd,99.4%		O1v2	Very high		1	0.9897	-2 bp	10 / 10 (100%)	O1/O2v2_01_wzm,100.0%;O1/O2v2_02_wzt,99.6%;O1/O2v2_03_wbbM,100.0%;O1/O2v2_04_glf,98.96%;O1/O2v2_05_wbbN,97.65%;O1/O2v2_06_wbbO,99.73%;O1/O2v2_07_kfoC,99.26%;O1/O2v2_08_gmlC,98.77%;O1/O2v2_09_gmlB,99.39%;O1/O2v2_10_gmlA,100.0%		0		0 / 10 (0%)		4	Extra_genes_wbbY/wbbZ_01_wbbY,99.6%;O3b_01_manC,99.15%;O3/O3a_02_manB,98.25%;Extra_genes_wbbY/wbbZ_02_wbbZ,100.0%
GCF_001902475.1_ASM190247v1_genomic	ST11	3	3	1	1	1	1	4		KL47	Very high		1	0.994	-13 bp	19 / 19 (100%)	KL47_01_galF,99.33%;KL47_02_cpsACP,96.67%;KL47_03_wzi,100.0%;KL47_04_wza,100.0%;KL47_05_wzb,100.0%;KL47_06_wzc,99.72%;KL47_07_wcaJ,100.0%;KL47_08_wcaA,99.67%;KL47_09,100.0%;KL47_10_wcqC,100.0%;KL47_11_wzy,100.0%;KL47_12_wcuT,100.0%;KL47_13_wzx,99.79%;KL47_14_gnd,100.0%;KL47_15_rmlB,99.72%;KL47_16_rmlA,99.31%;KL47_17_rmlD,99.66%;KL47_18_rmlC,100.0%;KL47_19_ugd,100.0%		0		0 / 19 (0%)		5	KL109_18_rmlB,98.87%;KL150_19_gmd,98.81%;KL52_20_rmlD,99.36%;KL12_20_rmlA,99.31%;KL12_22_rmlC,99.46%		OL101	High	-	1	0.9498	-17 bp	8 / 9 (88.9%)	OL101_01_rfbB,96.9%;OL101_02_rfbA,97.57%;OL101_03_rfbD,98.32%;OL101_04_rfbC,97.3%;OL101_05_wbbL,98.56%;OL101_06_wzm,98.92%;OL101_07_wzt,99.1%;OL101_08_wbbB,95.71%	OL101_09_glycosylhydrolase	0		0 / 9 (0%)		4	O12_01_rfbB,98.03%;OL101_03_rfbD,98.32%;OL101_02_rfbA,97.22%;O12_04_rfbC,97.84%
GCF_001903045.3_ASM190304v3_genomic	ST258	3	3	1	1	1	1	79		KL107	Good	?-	0.9999	0.9999	n/a	15 / 16 (93.8%)	KL107_01_galF,99.67%;KL107_02_cpsACP,100.0%;KL107_03_wzi,100.0%;KL107_04_wza,100.0%;KL107_05_wzb,100.0%;KL107_06_wzc,99.86%;KL107_07_wbaP,100.0%;KL107_08,100.0%;KL107_09,100.0%;KL107_10,100.0%;KL107_12,100.0%;KL107_13,100.0%;KL107_14,100.0%;KL107_15,100.0%;KL107_16_ugd,100.0%	KL107_11_gnd	0		0 / 16 (0%)		20	KL14_06_wzc,99.86%;KL50_10,99.25%;KL14_08_wzx,100.0%;KL14_03_wzi,100.0%;KL14_19_manC,100.0%;KL30_19_manB,99.15%;KL14_17_wcaJ,100.0%;KL14_11,100.0%;KL14_04_wza,99.74%;KL14_15,100.0%;KL14_07,100.0%;KL14_16,100.0%;KL14_13,100.0%;KL150_19_gmd,99.1%;KL14_10,100.0%;KL14_12,100.0%;KL14_09,100.0%;KL150_19_gmd,84.92%;KL14_14,100.0%;KL14_05_wzb,100.0%		O3b	Very high		1	0.9916	0 bp	8 / 8 (100%)	O3b_01_manC,100.0%;O3b_02_manB,99.78%;O3b_03_wzm,99.24%;O3b_04_wzt,99.77%;O3b_05_wbdD,99.56%;O3b_06_wbdA,99.76%;O3b_07_wbdB,99.74%;O3b_08_wbdC,100.0%		0		0 / 8 (0%)		4	O12_01_rfbB,98.31%;OL101_03_rfbD,98.99%;OL101_02_rfbA,98.28%;OL101_04_rfbC,97.84%
GCF_001904005.3_ASM190400v3_genomic	ST258	3	3	1	1	1	1	79		KL107	Very high		0.9999	0.9999	0 bp	16 / 16 (100%)	KL107_01_galF,99.67%;KL107_02_cpsACP,100.0%;KL107_03_wzi,100.0%;KL107_04_wza,100.0%;KL107_05_wzb,100.0%;KL107_06_wzc,99.86%;KL107_07_wbaP,100.0%;KL107_08,100.0%;KL107_09,100.0%;KL107_10,100.0%;KL107_11_gnd,100.0%;KL107_12,100.0%;KL107_13,100.0%;KL107_14,100.0%;KL107_15,100.0%;KL107_16_ugd,100.0%		0		0 / 16 (0%)		5	KL40_03_wcpO,99.19%;KL40_04,99.5%;KL40_05_rfaG,99.74%;KL150_19_gmd,99.1%;KL150_19_gmd,84.92%		O2v2	Very high		1	0.9838	0 bp	10 / 10 (100%)	O1/O2v2_01_wzm,100.0%;O1/O2v2_02_wzt,99.19%;O1/O2v2_03_wbbM,98.58%;O1/O2v2_04_glf,98.96%;O1/O2v2_05_wbbN,98.99%;O1/O2v2_06_wbbO,99.47%;O1/O2v2_07_kfoC,99.01%;O1/O2v2_08_gmlC,97.33%;O1/O2v2_09_gmlB,99.39%;O1/O2v2_10_gmlA,100.0%		0		0 / 10 (0%)		4	O12_01_rfbB,98.31%;OL101_03_rfbD,98.99%;OL101_02_rfbA,98.28%;OL101_04_rfbC,97.84%
GCF_001904405.3_ASM190440v3_genomic	ST11	3	3	1	1	1	1	4		KL27	High	-	1	0.9999	-1 bp	17 / 18 (94.4%)	KL27_01_galF,100.0%;KL27_02_cpsACP,100.0%;KL27_03_wzi,100.0%;KL27_04_wza,100.0%;KL27_05_wzb,100.0%;KL27_06_wzc,100.0%;KL27_08_wckI,100.0%;KL27_09_wckS,100.0%;KL27_10_wckR,100.0%;KL27_11_wzy,100.0%;KL27_12_wzx,100.0%;KL27_13_wckQ,100.0%;KL27_14_wcuJ,100.0%;KL27_15_wctE,100.0%;KL27_16_wctF,100.0%;KL27_17_gnd,100.0%;KL27_18_ugd,100.0%	KL27_07_wcaJ	0		0 / 18 (0%)		4	KL40_03_wcpO,99.8%;KL40_05_rfaG,100.0%;KL40_04,99.73%;KL150_19_gmd,99.4%		O2v2	Good		0.9817	0.9841	-202 bp	10 / 10 (100%)	O1/O2v2_01_wzm,99.61%;O1/O2v2_02_wzt,99.19%;O1/O2v2_03_wbbM,98.58%;O1/O2v2_04_glf,99.22%;O1/O2v2_05_wbbN,98.32%;O1/O2v2_06_wbbO,99.73%;O1/O2v2_07_kfoC,99.18%;O1/O2v2_08_gmlC,97.95%;O1/O2v2_09_gmlB,99.08%;O1/O2v2_10_gmlA,99.21%		0		0 / 10 (0%)		0
GCF_001904475.3_ASM190447v3_genomic	ST11	3	3	1	1	1	1	4		KL27	Good	?	1	1	n/a	18 / 18 (100%)	KL27_01_galF,100.0%;KL27_02_cpsACP,100.0%;KL27_03_wzi,100.0%;KL27_04_wza,100.0%;KL27_05_wzb,100.0%;KL27_06_wzc,100.0%;KL27_07_wcaJ,99.33%;KL27_08_wckI,100.0%;KL27_09_wckS,100.0%;KL27_10_wckR,100.0%;KL27_11_wzy,100.0%;KL27_12_wzx,100.0%;KL27_13_wckQ,100.0%;KL27_14_wcuJ,100.0%;KL27_15_wctE,100.0%;KL27_16_wctF,100.0%;KL27_17_gnd,100.0%;KL27_18_ugd,100.0%		0		0 / 18 (0%)		4	KL40_03_wcpO,99.8%;KL40_04,99.26%;KL40_05_rfaG,100.0%;KL150_19_gmd,98.81%		O2v2	Very high		1	0.9844	0 bp	10 / 10 (100%)	O1/O2v2_01_wzm,99.61%;O1/O2v2_02_wzt,99.19%;O1/O2v2_03_wbbM,98.58%;O1/O2v2_04_glf,99.22%;O1/O2v2_05_wbbN,98.32%;O1/O2v2_06_wbbO,99.73%;O1/O2v2_07_kfoC,98.76%;O1/O2v2_08_gmlC,97.95%;O1/O2v2_09_gmlB,99.08%;O1/O2v2_10_gmlA,100.0%		0		0 / 10 (0%)		0
GCF_001904535.3_ASM190453v3_genomic	ST258	3	3	1	1	1	1	79		KL107	Very high		0.9999	0.9999	0 bp	16 / 16 (100%)	KL107_01_galF,99.67%;KL107_02_cpsACP,100.0%;KL107_03_wzi,100.0%;KL107_04_wza,100.0%;KL107_05_wzb,100.0%;KL107_06_wzc,99.86%;KL107_07_wbaP,100.0%;KL107_08,100.0%;KL107_09,100.0%;KL107_10,100.0%;KL107_11_gnd,100.0%;KL107_12,100.0%;KL107_13,100.0%;KL107_14,100.0%;KL107_15,100.0%;KL107_16_ugd,100.0%		0		0 / 16 (0%)		5	KL40_03_wcpO,99.19%;KL40_04,99.5%;KL40_05_rfaG,99.74%;KL150_19_gmd,99.1%;KL150_19_gmd,84.92%		O2v2	Very high		1	0.9838	0 bp	10 / 10 (100%)	O1/O2v2_01_wzm,100.0%;O1/O2v2_02_wzt,99.19%;O1/O2v2_03_wbbM,98.58%;O1/O2v2_04_glf,98.96%;O1/O2v2_05_wbbN,98.99%;O1/O2v2_06_wbbO,99.47%;O1/O2v2_07_kfoC,99.01%;O1/O2v2_08_gmlC,97.33%;O1/O2v2_09_gmlB,99.39%;O1/O2v2_10_gmlA,100.0%		0		0 / 10 (0%)		4	O12_01_rfbB,98.31%;OL101_03_rfbD,98.99%;OL101_02_rfbA,98.28%;OL101_04_rfbC,97.84%
GCF_001905195.1_ASM190519v1_genomic	ST258	3	3	1	1	1	1	79		KL107	Good	?	0.9981	0.9999	n/a	16 / 16 (100%)	KL107_01_galF,99.67%;KL107_02_cpsACP,100.0%;KL107_03_wzi,100.0%;KL107_04_wza,100.0%;KL107_05_wzb,100.0%;KL107_06_wzc,99.86%;KL107_07_wbaP,100.0%;KL107_08,100.0%;KL107_09,100.0%;KL107_10,100.0%;KL107_11_gnd,100.0%;KL107_12,100.0%;KL107_13,100.0%;KL107_14,100.0%;KL107_15,100.0%;KL107_16_ugd,100.0%		0		0 / 16 (0%)		5	KL40_03_wcpO,99.19%;KL40_04,99.5%;KL40_05_rfaG,99.74%;KL150_19_gmd,99.1%;KL150_19_gmd,84.92%		O2v2	Very high		1	0.9838	0 bp	10 / 10 (100%)	O1/O2v2_01_wzm,100.0%;O1/O2v2_02_wzt,99.19%;O1/O2v2_03_wbbM,98.58%;O1/O2v2_04_glf,98.96%;O1/O2v2_05_wbbN,98.99%;O1/O2v2_06_wbbO,99.47%;O1/O2v2_07_kfoC,99.01%;O1/O2v2_08_gmlC,97.33%;O1/O2v2_09_gmlB,99.39%;O1/O2v2_10_gmlA,100.0%		0		0 / 10 (0%)		4	O12_01_rfbB,98.31%;OL101_03_rfbD,98.99%;OL101_02_rfbA,98.28%;OL101_04_rfbC,97.84%
GCF_001906725.1_ASM190672v1_genomic	ST258	3	3	1	1	1	1	79		KL107	Very high		0.9999	0.9999	0 bp	16 / 16 (100%)	KL107_01_galF,99.67%;KL107_02_cpsACP,100.0%;KL107_03_wzi,100.0%;KL107_04_wza,100.0%;KL107_05_wzb,100.0%;KL107_06_wzc,99.86%;KL107_07_wbaP,100.0%;KL107_08,100.0%;KL107_09,100.0%;KL107_10,100.0%;KL107_11_gnd,100.0%;KL107_12,100.0%;KL107_13,100.0%;KL107_14,100.0%;KL107_15,100.0%;KL107_16_ugd,100.0%		0		0 / 16 (0%)		5	KL40_03_wcpO,99.19%;KL40_04,99.5%;KL40_05_rfaG,99.74%;KL150_19_gmd,99.1%;KL150_19_gmd,84.92%		O2v2	Very high		1	0.9838	0 bp	10 / 10 (100%)	O1/O2v2_01_wzm,100.0%;O1/O2v2_02_wzt,99.19%;O1/O2v2_03_wbbM,98.58%;O1/O2v2_04_glf,98.96%;O1/O2v2_05_wbbN,98.99%;O1/O2v2_06_wbbO,99.47%;O1/O2v2_07_kfoC,99.01%;O1/O2v2_08_gmlC,97.33%;O1/O2v2_09_gmlB,99.39%;O1/O2v2_10_gmlA,100.0%		0		0 / 10 (0%)		4	O12_01_rfbB,98.31%;OL101_03_rfbD,98.99%;OL101_02_rfbA,98.28%;OL101_04_rfbC,97.84%
GCF_001908895.1_ASM190889v1_genomic	ST11	3	3	1	1	1	1	4		KL15	Very high		1	0.9978	+1195 bp	16 / 16 (100%)	KL15_01_galF,100.0%;KL15_02_cpsACP,100.0%;KL15_03_wzi,100.0%;KL15_04_wza,100.0%;KL15_05_wzb,100.0%;KL15_06_wzc,100.0%;KL15_07_wcaJ,100.0%;KL15_08_wceN,99.72%;KL15_09_wceM,100.0%;KL15_10_wcsR,100.0%;KL15_11_wcaN,100.0%;KL15_12_wzy,100.0%;KL15_13_wckI,99.73%;KL15_14_wzx,99.32%;KL15_15_gnd,100.0%;KL15_16_ugd,100.0%		0		0 / 16 (0%)		3	KL104_16_wzx,98.07%;KL150_19_gmd,89.49%;KL104_17,98.63%		O4	Very high		1	0.9966	0 bp	6 / 6 (100%)	O4_01_hydrolase,99.5%;O4_02_hypothetical,99.75%;O4_03_hypothetical,99.43%;O4_04_wzt,100.0%;O4_05_wzm,98.77%;O4_06_glycosyltransferase,99.48%		0		0 / 6 (0%)		0
GCF_001952895.1_ASM195289v1_genomic	ST340	3	3	1	1	1	1	18		KL55	Very high	*	1	0.9627	+15 bp	20 / 20 (100%)	KL55_01_galF,99.0%;KL55_02_cpsACP,93.81%;KL55_03_wzi,98.54%;KL55_04_wza,100.0%;KL55_05_wzb,100.0%;KL55_06_wzc,99.58%;KL55_07_wcaA,99.67%;KL55_08_wcaJ,99.57%;KL55_09_wcpH,99.25%;KL55_10_wcpI,99.56%;KL55_11_wzy,98.59%;KL55_12_wcpJ,98.39%;KL55_13_wzx,99.29%;KL55_14,98.83%;KL55_15_gnd,99.79%;KL55_16_rmlB,98.59%;KL55_17_rmlA,98.26%;KL55_18_rmlD,98.99%;KL55_19_rmlC,96.22%;KL55_20_ugd,100.0%		0		0 / 20 (0%)		4	KL50_10,99.25%;KL14_19_manC,100.0%;KL30_19_manB,99.15%;KL150_19_gmd,99.4%		O3b	Very high		1	0.992	0 bp	8 / 8 (100%)	O3b_01_manC,100.0%;O3b_02_manB,99.78%;O3b_03_wzm,99.24%;O3b_04_wzt,99.54%;O3b_05_wbdD,99.56%;O3b_06_wbdA,99.64%;O3b_07_wbdB,99.48%;O3b_08_wbdC,100.0%		0		0 / 8 (0%)		4	O12_01_rfbB,97.46%;OL101_03_rfbD,98.32%;OL101_02_rfbA,97.22%;O12_04_rfbC,96.22%
GCF_001952915.1_ASM195291v1_genomic	ST258	3	3	1	1	1	1	79		KL107	Very high		0.9999	0.9997	+1 bp	16 / 16 (100%)	KL107_01_galF,99.33%;KL107_02_cpsACP,100.0%;KL107_03_wzi,100.0%;KL107_04_wza,100.0%;KL107_05_wzb,100.0%;KL107_06_wzc,99.72%;KL107_07_wbaP,100.0%;KL107_08,100.0%;KL107_09,99.67%;KL107_10,100.0%;KL107_11_gnd,100.0%;KL107_12,100.0%;KL107_13,100.0%;KL107_14,100.0%;KL107_15,100.0%;KL107_16_ugd,100.0%		0		0 / 16 (0%)		5	KL40_03_wcpO,99.19%;KL40_04,99.26%;KL40_05_rfaG,99.74%;KL150_19_gmd,99.1%;KL150_19_gmd,84.92%		O2v2	High	-	1	0.9836	+1338 bp	9 / 10 (90%)	O1/O2v2_01_wzm,100.0%;O1/O2v2_02_wzt,99.19%;O1/O2v2_03_wbbM,98.58%;O1/O2v2_04_glf,98.96%;O1/O2v2_06_wbbO,99.47%;O1/O2v2_07_kfoC,98.76%;O1/O2v2_08_gmlC,97.33%;O1/O2v2_09_gmlB,99.08%;O1/O2v2_10_gmlA,100.0%	O1/O2v2_05_wbbN	0		0 / 10 (0%)		4	O12_01_rfbB,98.31%;OL101_03_rfbD,98.99%;OL101_02_rfbA,98.28%;OL101_04_rfbC,97.84%
GCF_001969905.1_ASM196990v1_genomic	ST395	3	1	2	4	1	1	4		KL107	None	?-	0.3874	0.907	n/a	3 / 16 (18.8%)	KL107_01_galF,99.32%;KL107_02_cpsACP,97.62%;KL107_16_ugd,99.74%	KL107_03_wzi;KL107_04_wza;KL107_05_wzb;KL107_06_wzc;KL107_07_wbaP;KL107_08;KL107_09;KL107_10;KL107_11_gnd;KL107_12;KL107_13;KL107_14;KL107_15	0		0 / 16 (0%)		2	KL40_05_rfaG,97.89%;KL150_19_gmd,100.0%		O2v1	Very high		1	0.9995	-2 bp	7 / 7 (100%)	O1/O2v1_01_wzm,100.0%;O1/O2v1_02_wzt,100.0%;O1/O2v1_03_wbbM,100.0%;O1/O2v1_04_glf,100.0%;O1/O2v1_05_wbbN,100.0%;O1/O2v1_06_wbbO,100.0%;O1/O2v1_07_kfoC,100.0%		0		0 / 7 (0%)		0
GCF_001970165.1_ASM197016v1_genomic	ST395	3	1	2	4	1	1	4		KL107	None	?-	0.4122	0.9086	n/a	3 / 16 (18.8%)	KL107_01_galF,99.32%;KL107_02_cpsACP,97.62%;KL107_16_ugd,99.74%	KL107_03_wzi;KL107_04_wza;KL107_05_wzb;KL107_06_wzc;KL107_07_wbaP;KL107_08;KL107_09;KL107_10;KL107_11_gnd;KL107_12;KL107_13;KL107_14;KL107_15	0		0 / 16 (0%)		2	KL40_05_rfaG,97.89%;KL150_19_gmd,100.0%		O2v1	Very high		1	0.9995	-2 bp	7 / 7 (100%)	O1/O2v1_01_wzm,100.0%;O1/O2v1_02_wzt,100.0%;O1/O2v1_03_wbbM,100.0%;O1/O2v1_04_glf,100.0%;O1/O2v1_05_wbbN,100.0%;O1/O2v1_06_wbbO,100.0%;O1/O2v1_07_kfoC,100.0%		0		0 / 7 (0%)		0
GCF_001970175.1_ASM197017v1_genomic	ST395	3	1	2	4	1	1	4		KL107	None	?-	0.3954	0.9025	n/a	3 / 16 (18.8%)	KL107_01_galF,99.32%;KL107_02_cpsACP,97.62%;KL107_16_ugd,99.74%	KL107_03_wzi;KL107_04_wza;KL107_05_wzb;KL107_06_wzc;KL107_07_wbaP;KL107_08;KL107_09;KL107_10;KL107_11_gnd;KL107_12;KL107_13;KL107_14;KL107_15	0		0 / 16 (0%)		2	KL40_05_rfaG,97.89%;KL150_19_gmd,100.0%		O2v1	Very high		1	0.9994	-2 bp	7 / 7 (100%)	O1/O2v1_01_wzm,100.0%;O1/O2v1_02_wzt,100.0%;O1/O2v1_03_wbbM,100.0%;O1/O2v1_04_glf,100.0%;O1/O2v1_05_wbbN,100.0%;O1/O2v1_06_wbbO,100.0%;O1/O2v1_07_kfoC,100.0%		0		0 / 7 (0%)		0
GCF_002009075.1_ASM200907v1_genomic	ST11	3	3	1	1	1	1	4		KL105	None	-	1	0.9994	-17 bp	14 / 22 (63.6%)	KL105_01_galF,100.0%;KL105_02_cpsACP,100.0%;KL105_04_wza,100.0%;KL105_05_wzb,100.0%;KL105_07_wbaP,100.0%;KL105_08,100.0%;KL105_13,100.0%;KL105_16,98.56%;KL105_17_gnd,100.0%;KL105_18_rmlB,100.0%;KL105_19,100.0%;KL105_20,100.0%;KL105_21,100.0%;KL105_22_ugd,100.0%	KL105_03_wzi;KL105_06_wzc;KL105_09;KL105_10_wcaN;KL105_11;KL105_12;KL105_14_wzx;KL105_15	0		0 / 22 (0%)		3	KL40_04,99.5%;KL40_05_rfaG,99.48%;KL150_19_gmd,99.1%		O2v2	High	-	1	0.9842	-4 bp	7 / 10 (70%)	O1/O2v2_01_wzm,100.0%;O1/O2v2_02_wzt,99.19%;O1/O2v2_04_glf,98.7%;O1/O2v2_05_wbbN,98.32%;O1/O2v2_06_wbbO,99.73%;O1/O2v2_07_kfoC,99.01%;O1/O2v2_10_gmlA,99.21%	O1/O2v2_03_wbbM;O1/O2v2_08_gmlC;O1/O2v2_09_gmlB	0		0 / 10 (0%)		4	O12_01_rfbB,98.03%;OL101_03_rfbD,98.32%;OL101_02_rfbA,97.92%;O12_04_rfbC,95.68%
GCF_002056475.1_ASM205647v1_genomic	ST258	3	3	1	1	1	1	79		KL106	Good	?	0.9911	0.9997	n/a	18 / 18 (100%)	KL106_01_galF,100.0%;KL106_02_cpsACP,100.0%;KL106_03_wzi,100.0%;KL106_04_wza,100.0%;KL106_05_wzb,100.0%;KL106_06_wzc,100.0%;KL106_07_wzy,100.0%;KL106_08,100.0%;KL106_09,100.0%;KL106_10_wecB,100.0%;KL106_11_wzx,100.0%;KL106_12,100.0%;KL106_13_wzx,100.0%;KL106_14,100.0%;KL106_15_rfbp,100.0%;KL106_16_gnd,100.0%;KL106_17,100.0%;KL106_18_ugd,100.0%		0		0 / 18 (0%)		3	KL40_03_wcpO,99.19%;KL40_05_rfaG,98.95%;KL150_19_gmd,98.51%		O2v2	High	-	1	0.9848	+776 bp	9 / 10 (90%)	O1/O2v2_01_wzm,100.0%;O1/O2v2_02_wzt,99.19%;O1/O2v2_03_wbbM,98.73%;O1/O2v2_04_glf,99.74%;O1/O2v2_05_wbbN,98.32%;O1/O2v2_06_wbbO,99.2%;O1/O2v2_08_gmlC,97.33%;O1/O2v2_09_gmlB,99.39%;O1/O2v2_10_gmlA,100.0%	O1/O2v2_07_kfoC	0		0 / 10 (0%)		0
GCF_002104175.1_ASM210417v1_genomic	ST340	3	3	1	1	1	1	18		KL15	None	?-	0.8851	0.9983	n/a	11 / 16 (68.8%)	KL15_01_galF,100.0%;KL15_02_cpsACP,100.0%;KL15_03_wzi,100.0%;KL15_04_wza,100.0%;KL15_05_wzb,100.0%;KL15_06_wzc,100.0%;KL15_07_wcaJ,100.0%;KL15_09_wceM,100.0%;KL15_12_wzy,100.0%;KL15_15_gnd,100.0%;KL15_16_ugd,100.0%	KL15_08_wceN;KL15_10_wcsR;KL15_11_wcaN;KL15_13_wckI;KL15_14_wzx	0		0 / 16 (0%)		3	KL104_16_wzx,98.07%;KL150_19_gmd,89.49%;KL104_17,98.63%		O4	Very high		1	0.9966	0 bp	6 / 6 (100%)	O4_01_hydrolase,99.5%;O4_02_hypothetical,99.75%;O4_03_hypothetical,99.43%;O4_04_wzt,100.0%;O4_05_wzm,98.77%;O4_06_glycosyltransferase,99.48%		0		0 / 6 (0%)		0
GCF_002104185.1_ASM210418v1_genomic	ST258	3	3	1	1	1	1	79		KL107	Good	?	0.9999	0.9999	n/a	16 / 16 (100%)	KL107_01_galF,99.67%;KL107_02_cpsACP,100.0%;KL107_03_wzi,100.0%;KL107_04_wza,100.0%;KL107_05_wzb,100.0%;KL107_06_wzc,99.86%;KL107_07_wbaP,100.0%;KL107_08,100.0%;KL107_09,100.0%;KL107_10,100.0%;KL107_11_gnd,100.0%;KL107_12,100.0%;KL107_13,100.0%;KL107_14,100.0%;KL107_15,100.0%;KL107_16_ugd,100.0%		0		0 / 16 (0%)		5	KL40_03_wcpO,99.19%;KL40_04,99.5%;KL40_05_rfaG,99.74%;KL150_19_gmd,99.1%;KL150_19_gmd,84.92%		O2v2	Very high		1	0.9838	0 bp	10 / 10 (100%)	O1/O2v2_01_wzm,100.0%;O1/O2v2_02_wzt,99.19%;O1/O2v2_03_wbbM,98.58%;O1/O2v2_04_glf,98.96%;O1/O2v2_05_wbbN,98.99%;O1/O2v2_06_wbbO,99.47%;O1/O2v2_07_kfoC,99.01%;O1/O2v2_08_gmlC,97.33%;O1/O2v2_09_gmlB,99.39%;O1/O2v2_10_gmlA,100.0%		0		0 / 10 (0%)		4	O12_01_rfbB,98.31%;OL101_03_rfbD,98.99%;OL101_02_rfbA,98.28%;OL101_04_rfbC,97.84%
GCF_002104215.1_ASM210421v1_genomic	ST11	3	3	1	1	1	1	4		KL64	None	?-	0.8155	0.9999	n/a	17 / 24 (70.8%)	KL64_01_galF,99.67%;KL64_02_cpsACP,99.52%;KL64_03_wzi,100.0%;KL64_04_wza,100.0%;KL64_05_wzb,100.0%;KL64_07_wzx,100.0%;KL64_14_wcuK,100.0%;KL64_15_wbaZ,100.0%;KL64_16_wcaJ,100.0%;KL64_17_gnd,100.0%;KL64_18_manC,100.0%;KL64_19_manB,100.0%;KL64_20_rmlB,100.0%;KL64_21_rmlA,100.0%;KL64_22_rmlD,100.0%;KL64_23_rmlC,100.0%;KL64_24_ugd,100.0%	KL64_06_wzc;KL64_08_wcoV;KL64_09;KL64_10_wzy;KL64_11_wcoU;KL64_12_wcoT;KL64_13_wcsF	0		0 / 24 (0%)		2	KL40_05_rfaG,98.16%;KL150_19_gmd,98.81%		O2v1	Very high		1	0.9864	0 bp	7 / 7 (100%)	O1/O2v1_01_wzm,100.0%;O1/O2v1_02_wzt,100.0%;O1/O2v1_03_wbbM,99.21%;O1/O2v1_04_glf,97.92%;O1/O2v1_05_wbbN,97.32%;O1/O2v1_06_wbbO,99.21%;O1/O2v1_07_kfoC,99.54%		0		0 / 7 (0%)		6	O3b_01_manC,100.0%;O3/O3a_02_manB,98.68%;O12_01_rfbB,97.75%;OL101_03_rfbD,98.65%;OL101_02_rfbA,96.88%;O12_04_rfbC,96.76%
GCF_002104705.1_ASM210470v1_genomic	ST11	3	3	1	1	1	1	4		KL27	None	?-+	0.9573	0.9992	n/a	13 / 18 (72.2%)	KL27_01_galF,100.0%;KL27_02_cpsACP,100.0%;KL27_04_wza,100.0%;KL27_05_wzb,100.0%;KL27_07_wcaJ,100.0%;KL27_08_wckI,100.0%;KL27_10_wckR,100.0%;KL27_12_wzx,100.0%;KL27_14_wcuJ,100.0%;KL27_15_wctE,100.0%;KL27_16_wctF,100.0%;KL27_17_gnd,100.0%;KL27_18_ugd,100.0%	KL27_03_wzi;KL27_06_wzc;KL27_09_wckS;KL27_11_wzy;KL27_13_wckQ	1	KL114_03_wzi,97.93%	0 / 18 (0%)		3	KL40_04,99.01%;KL40_05_rfaG,100.0%;KL150_19_gmd,99.4%		O2v2	Good	?-	1	0.9842	n/a	9 / 10 (90%)	O1/O2v2_01_wzm,99.61%;O1/O2v2_02_wzt,99.19%;O1/O2v2_03_wbbM,98.58%;O1/O2v2_04_glf,99.22%;O1/O2v2_05_wbbN,98.32%;O1/O2v2_06_wbbO,99.73%;O1/O2v2_07_kfoC,98.51%;O1/O2v2_09_gmlB,99.08%;O1/O2v2_10_gmlA,99.21%	O1/O2v2_08_gmlC	0		0 / 10 (0%)		0
GCF_002113865.1_ASM211386v1_genomic	ST11	3	3	1	1	1	1	4		KL24	Perfect		1	1	0 bp	19 / 19 (100%)	KL24_01_galF,100.0%;KL24_02_cpsACP,100.0%;KL24_03_wzi,100.0%;KL24_04_wza,100.0%;KL24_05_wzb,100.0%;KL24_06_wzc,100.0%;KL24_07_wcuD,100.0%;KL24_08_wcuC,100.0%;KL24_09_wcuV,100.0%;KL24_10_wbaZ,100.0%;KL24_11_wcaJ,100.0%;KL24_12_wcuE,99.7%;KL24_13_wcuG,100.0%;KL24_14_wzy,100.0%;KL24_15_wzx,100.0%;KL24_16_gnd,100.0%;KL24_17_manC,100.0%;KL24_18_manB,100.0%;KL24_19_ugd,100.0%		0		0 / 19 (0%)		2	KL40_05_rfaG,98.16%;KL150_19_gmd,99.7%		O2v1	Very high		1	0.9852	0 bp	7 / 7 (100%)	O1/O2v1_01_wzm,100.0%;O1/O2v1_02_wzt,99.6%;O1/O2v1_03_wbbM,99.37%;O1/O2v1_04_glf,99.22%;O1/O2v1_05_wbbN,98.32%;O1/O2v1_06_wbbO,99.21%;O1/O2v1_07_kfoC,98.63%		0		0 / 7 (0%)		2	O3b_01_manC,100.0%;O3/O3a_02_manB,98.9%
GCF_002115605.1_ASM211560v1_genomic	ST258	3	3	1	1	1	1	79		KL107	Good	?-	0.9514	0.9998	n/a	15 / 16 (93.8%)	KL107_01_galF,99.67%;KL107_02_cpsACP,100.0%;KL107_03_wzi,100.0%;KL107_04_wza,100.0%;KL107_05_wzb,100.0%;KL107_06_wzc,99.86%;KL107_07_wbaP,100.0%;KL107_08,100.0%;KL107_09,99.67%;KL107_11_gnd,100.0%;KL107_12,100.0%;KL107_13,100.0%;KL107_14,100.0%;KL107_15,100.0%;KL107_16_ugd,100.0%	KL107_10	0		0 / 16 (0%)		4	KL40_03_wcpO,99.19%;KL40_04,99.5%;KL150_19_gmd,99.1%;KL150_19_gmd,84.92%		O2v2	Good	?-	1	0.9837	n/a	9 / 10 (90%)	O1/O2v2_01_wzm,100.0%;O1/O2v2_02_wzt,99.19%;O1/O2v2_03_wbbM,98.58%;O1/O2v2_04_glf,98.96%;O1/O2v2_05_wbbN,98.99%;O1/O2v2_07_kfoC,99.01%;O1/O2v2_08_gmlC,97.33%;O1/O2v2_09_gmlB,99.37%;O1/O2v2_10_gmlA,100.0%	O1/O2v2_06_wbbO	0		0 / 10 (0%)		4	O12_01_rfbB,98.31%;OL101_03_rfbD,98.99%;OL101_02_rfbA,98.28%;OL101_04_rfbC,97.84%
GCF_002150595.1_ASM215059v1_genomic	ST512	54	3	1	1	1	1	79		KL107	Good	?-	0.9992	0.9997	n/a	13 / 16 (81.2%)	KL107_01_galF,100.0%;KL107_02_cpsACP,100.0%;KL107_03_wzi,100.0%;KL107_04_wza,100.0%;KL107_07_wbaP,100.0%;KL107_09,100.0%;KL107_10,100.0%;KL107_11_gnd,100.0%;KL107_12,100.0%;KL107_13,100.0%;KL107_14,100.0%;KL107_15,100.0%;KL107_16_ugd,100.0%	KL107_05_wzb;KL107_06_wzc;KL107_08	0		0 / 16 (0%)		4	KL40_04,99.5%;KL40_05_rfaG,99.74%;KL150_19_gmd,99.1%;KL150_19_gmd,84.92%		O2v2	High	-	1	0.9834	-3 bp	9 / 10 (90%)	O1/O2v2_01_wzm,100.0%;O1/O2v2_02_wzt,99.19%;O1/O2v2_03_wbbM,98.58%;O1/O2v2_04_glf,98.96%;O1/O2v2_05_wbbN,98.99%;O1/O2v2_06_wbbO,99.47%;O1/O2v2_07_kfoC,99.01%;O1/O2v2_09_gmlB,99.39%;O1/O2v2_10_gmlA,100.0%	O1/O2v2_08_gmlC	0		0 / 10 (0%)		4	O12_01_rfbB,98.31%;OL101_03_rfbD,98.99%;OL101_02_rfbA,98.28%;OL101_04_rfbC,97.84%
GCF_002150665.1_ASM215066v1_genomic	ST512	54	3	1	1	1	1	79		KL107	Good	?-+	0.9999	0.9959	n/a	15 / 16 (93.8%)	KL107_02_cpsACP,100.0%;KL107_03_wzi,100.0%;KL107_04_wza,100.0%;KL107_05_wzb,100.0%;KL107_06_wzc,99.86%;KL107_07_wbaP,100.0%;KL107_08,100.0%;KL107_09,100.0%;KL107_10,100.0%;KL107_11_gnd,100.0%;KL107_12,100.0%;KL107_13,100.0%;KL107_14,100.0%;KL107_15,100.0%;KL107_16_ugd,100.0%	KL107_01_galF	1	KL160_01_galF,86.67%	0 / 16 (0%)		5	KL40_03_wcpO,98.12%;KL40_04,99.5%;KL40_05_rfaG,99.74%;KL150_19_gmd,99.1%;KL150_19_gmd,84.92%		O2v2	Very high		1	0.9836	-1 bp	10 / 10 (100%)	O1/O2v2_01_wzm,100.0%;O1/O2v2_02_wzt,99.19%;O1/O2v2_03_wbbM,98.58%;O1/O2v2_04_glf,98.96%;O1/O2v2_05_wbbN,98.99%;O1/O2v2_06_wbbO,99.47%;O1/O2v2_07_kfoC,99.01%;O1/O2v2_08_gmlC,96.45%;O1/O2v2_09_gmlB,99.39%;O1/O2v2_10_gmlA,100.0%		0		0 / 10 (0%)		4	O12_01_rfbB,98.31%;OL101_03_rfbD,98.99%;OL101_02_rfbA,98.28%;OL101_04_rfbC,97.84%
GCF_002152485.1_ASM215248v1_genomic	ST258	3	3	1	1	1	1	79		KL107	Good	-	0.8575	0.9998	+22414 bp	13 / 16 (81.2%)	KL107_01_galF,99.67%;KL107_02_cpsACP,100.0%;KL107_03_wzi,100.0%;KL107_04_wza,100.0%;KL107_05_wzb,100.0%;KL107_06_wzc,99.85%;KL107_08,100.0%;KL107_11_gnd,100.0%;KL107_12,100.0%;KL107_13,100.0%;KL107_14,100.0%;KL107_15,100.0%;KL107_16_ugd,100.0%	KL107_07_wbaP;KL107_09;KL107_10	0		0 / 16 (0%)		3	KL40_04,99.5%;KL40_05_rfaG,99.73%;KL150_19_gmd,99.1%		O2v2	None	?-	0.8714	0.984	n/a	7 / 10 (70%)	O1/O2v2_02_wzt,99.19%;O1/O2v2_03_wbbM,98.58%;O1/O2v2_04_glf,98.96%;O1/O2v2_05_wbbN,98.99%;O1/O2v2_06_wbbO,99.45%;O1/O2v2_07_kfoC,99.01%;O1/O2v2_10_gmlA,100.0%	O1/O2v2_01_wzm;O1/O2v2_08_gmlC;O1/O2v2_09_gmlB	0		0 / 10 (0%)		4	O12_01_rfbB,98.31%;OL101_03_rfbD,98.99%;OL101_02_rfbA,98.28%;OL101_04_rfbC,97.84%
GCF_002152755.1_ASM215275v1_genomic	ST258	3	3	1	1	1	1	79		KL106	None	?-	0.7775	0.997	n/a	8 / 18 (44.4%)	KL106_01_galF,100.0%;KL106_02_cpsACP,100.0%;KL106_03_wzi,100.0%;KL106_04_wza,100.0%;KL106_05_wzb,100.0%;KL106_14,100.0%;KL106_16_gnd,100.0%;KL106_18_ugd,100.0%	KL106_06_wzc;KL106_07_wzy;KL106_08;KL106_09;KL106_10_wecB;KL106_11_wzx;KL106_12;KL106_13_wzx;KL106_15_rfbp;KL106_17	0		0 / 18 (0%)		2	KL40_05_rfaG,98.95%;KL150_19_gmd,98.51%		O2v2	Good	-	0.8955	0.9842	-216 bp	8 / 10 (80%)	O1/O2v2_01_wzm,100.0%;O1/O2v2_02_wzt,99.19%;O1/O2v2_03_wbbM,98.58%;O1/O2v2_04_glf,99.74%;O1/O2v2_05_wbbN,98.32%;O1/O2v2_06_wbbO,99.2%;O1/O2v2_09_gmlB,99.39%;O1/O2v2_10_gmlA,100.0%	O1/O2v2_07_kfoC;O1/O2v2_08_gmlC	0		0 / 10 (0%)		0
GCF_002152815.1_ASM215281v1_genomic	ST258	3	3	1	1	1	1	79		KL106	None	?-+	0.5524	0.9973	n/a	7 / 18 (38.9%)	KL106_01_galF,100.0%;KL106_02_cpsACP,100.0%;KL106_04_wza,100.0%;KL106_05_wzb,100.0%;KL106_16_gnd,100.0%;KL106_17,100.0%;KL106_18_ugd,100.0%	KL106_03_wzi;KL106_06_wzc;KL106_07_wzy;KL106_08;KL106_09;KL106_10_wecB;KL106_11_wzx;KL106_12;KL106_13_wzx;KL106_14;KL106_15_rfbp	1	KL114_03_wzi,95.97%	0 / 18 (0%)		1	KL150_19_gmd,98.51%		O2v1	None	?-	0.7733	0.959	n/a	5 / 7 (71.4%)	O1/O2v1_01_wzm,98.4%;O1/O2v1_02_wzt,100.0%;O1/O2v1_03_wbbM,98.58%;O1/O2v1_04_glf,98.44%;O1/O2v1_05_wbbN,97.65%	O1/O2v1_06_wbbO;O1/O2v1_07_kfoC	0		0 / 7 (0%)		0
GCF_002153105.1_ASM215310v1_genomic	ST258	3	3	1	1	1	1	79		KL107	Very high		0.9999	0.9999	0 bp	16 / 16 (100%)	KL107_01_galF,99.67%;KL107_02_cpsACP,100.0%;KL107_03_wzi,100.0%;KL107_04_wza,100.0%;KL107_05_wzb,100.0%;KL107_06_wzc,99.86%;KL107_07_wbaP,100.0%;KL107_08,100.0%;KL107_09,100.0%;KL107_10,100.0%;KL107_11_gnd,100.0%;KL107_12,100.0%;KL107_13,100.0%;KL107_14,100.0%;KL107_15,100.0%;KL107_16_ugd,100.0%		0		0 / 16 (0%)		5	KL40_03_wcpO,99.19%;KL40_04,99.5%;KL40_05_rfaG,99.74%;KL150_19_gmd,99.1%;KL150_19_gmd,84.92%		O2v2	Very high		1	0.9838	0 bp	10 / 10 (100%)	O1/O2v2_01_wzm,100.0%;O1/O2v2_02_wzt,99.19%;O1/O2v2_03_wbbM,98.58%;O1/O2v2_04_glf,98.96%;O1/O2v2_05_wbbN,98.99%;O1/O2v2_06_wbbO,99.47%;O1/O2v2_07_kfoC,99.01%;O1/O2v2_08_gmlC,97.33%;O1/O2v2_09_gmlB,99.39%;O1/O2v2_10_gmlA,100.0%		0		0 / 10 (0%)		4	O12_01_rfbB,98.31%;OL101_03_rfbD,98.99%;OL101_02_rfbA,98.28%;OL101_04_rfbC,97.84%
GCF_002153215.1_ASM215321v1_genomic	ST258	3	3	1	1	1	1	79		KL107	Very high		0.9999	0.9999	0 bp	16 / 16 (100%)	KL107_01_galF,99.67%;KL107_02_cpsACP,100.0%;KL107_03_wzi,100.0%;KL107_04_wza,100.0%;KL107_05_wzb,100.0%;KL107_06_wzc,99.86%;KL107_07_wbaP,100.0%;KL107_08,100.0%;KL107_09,100.0%;KL107_10,100.0%;KL107_11_gnd,100.0%;KL107_12,100.0%;KL107_13,100.0%;KL107_14,100.0%;KL107_15,100.0%;KL107_16_ugd,100.0%		0		0 / 16 (0%)		4	KL40_03_wcpO,99.19%;KL40_05_rfaG,99.74%;KL150_19_gmd,99.1%;KL150_19_gmd,84.92%		O2v2	Good	?-	1	0.9829	n/a	9 / 10 (90%)	O1/O2v2_01_wzm,100.0%;O1/O2v2_02_wzt,99.19%;O1/O2v2_03_wbbM,98.63%;O1/O2v2_04_glf,98.96%;O1/O2v2_05_wbbN,98.99%;O1/O2v2_06_wbbO,99.47%;O1/O2v2_08_gmlC,97.33%;O1/O2v2_09_gmlB,99.39%;O1/O2v2_10_gmlA,100.0%	O1/O2v2_07_kfoC	0		0 / 10 (0%)		4	O12_01_rfbB,98.31%;OL101_03_rfbD,98.99%;OL101_02_rfbA,98.28%;OL101_04_rfbC,97.84%
GCF_002154825.1_ASM215482v1_genomic	ST340	3	3	1	1	1	1	18		KL15	Very high		1	0.9975	+1105 bp	16 / 16 (100%)	KL15_01_galF,100.0%;KL15_02_cpsACP,100.0%;KL15_03_wzi,100.0%;KL15_04_wza,100.0%;KL15_05_wzb,100.0%;KL15_06_wzc,100.0%;KL15_07_wcaJ,100.0%;KL15_08_wceN,99.72%;KL15_09_wceM,100.0%;KL15_10_wcsR,100.0%;KL15_11_wcaN,100.0%;KL15_12_wzy,100.0%;KL15_13_wckI,99.73%;KL15_14_wzx,100.0%;KL15_15_gnd,100.0%;KL15_16_ugd,100.0%		0		0 / 16 (0%)		2	KL104_16_wzx,97.99%;KL104_17,98.63%		O4	Good	?-	1	0.9965	n/a	5 / 6 (83.3%)	O4_01_hydrolase,99.5%;O4_02_hypothetical,99.75%;O4_03_hypothetical,99.29%;O4_04_wzt,100.0%;O4_05_wzm,98.77%	O4_06_glycosyltransferase	0		0 / 6 (0%)		0
GCF_002162475.1_ASM216247v1_genomic	ST258	3	3	1	1	1	1	79		KL23	Very high		1	0.9988	+9 bp	19 / 19 (100%)	KL23_01_galF,100.0%;KL23_02_cpsACP,98.59%;KL23_03_wzi,99.79%;KL23_04_wza,100.0%;KL23_05_wzb,100.0%;KL23_06_wzc,100.0%;KL23_07_wcaA,99.67%;KL23_08_wcaJ,100.0%;KL23_09_wckU,100.0%;KL23_10_wzy,99.74%;KL23_11_wckA,99.67%;KL23_12,100.0%;KL23_13_wzx,100.0%;KL23_14_gnd,100.0%;KL23_15_rmlB,100.0%;KL23_16_rmlA,100.0%;KL23_17_rmlD,100.0%;KL23_18_rmlC,100.0%;KL23_19_ugd,100.0%		0		0 / 19 (0%)		4	KL40_03_wcpO,99.39%;KL40_04,99.01%;KL40_05_rfaG,99.21%;KL150_19_gmd,99.1%		O2v2	Very high		1	0.9847	0 bp	10 / 10 (100%)	O1/O2v2_01_wzm,100.0%;O1/O2v2_02_wzt,99.19%;O1/O2v2_03_wbbM,98.42%;O1/O2v2_04_glf,98.7%;O1/O2v2_05_wbbN,97.99%;O1/O2v2_06_wbbO,99.47%;O1/O2v2_07_kfoC,98.51%;O1/O2v2_08_gmlC,97.54%;O1/O2v2_09_gmlB,99.08%;O1/O2v2_10_gmlA,100.0%		0		0 / 10 (0%)		4	O12_01_rfbB,97.75%;OL101_03_rfbD,98.32%;OL101_02_rfbA,96.88%;O12_04_rfbC,95.68%
GCF_002164835.1_ASM216483v1_genomic	ST11	3	3	1	1	1	1	4		KL64	Very high		1	0.9991	0 bp	24 / 24 (100%)	KL64_01_galF,100.0%;KL64_02_cpsACP,99.52%;KL64_03_wzi,100.0%;KL64_04_wza,100.0%;KL64_05_wzb,100.0%;KL64_06_wzc,100.0%;KL64_07_wzx,99.61%;KL64_08_wcoV,100.0%;KL64_09,100.0%;KL64_10_wzy,100.0%;KL64_11_wcoU,99.69%;KL64_12_wcoT,100.0%;KL64_13_wcsF,100.0%;KL64_14_wcuK,100.0%;KL64_15_wbaZ,100.0%;KL64_16_wcaJ,100.0%;KL64_17_gnd,100.0%;KL64_18_manC,100.0%;KL64_19_manB,100.0%;KL64_20_rmlB,100.0%;KL64_21_r…		0		0 / 24 (0%)		2	KL40_05_rfaG,98.16%;KL150_19_gmd,98.81%		O2v1	Very high		1	0.9865	0 bp	7 / 7 (100%)	O1/O2v1_01_wzm,100.0%;O1/O2v1_02_wzt,100.0%;O1/O2v1_03_wbbM,99.37%;O1/O2v1_04_glf,97.92%;O1/O2v1_05_wbbN,96.98%;O1/O2v1_06_wbbO,99.21%;O1/O2v1_07_kfoC,99.77%		0		0 / 7 (0%)		6	O3b_01_manC,100.0%;O3/O3a_02_manB,98.68%;O12_01_rfbB,97.75%;OL101_03_rfbD,98.65%;OL101_02_rfbA,97.22%;O12_04_rfbC,96.76%
GCF_002180605.1_ASM218060v1_genomic	ST258	3	3	1	1	1	1	79		KL107	Very high		0.9999	0.9999	0 bp	16 / 16 (100%)	KL107_01_galF,100.0%;KL107_02_cpsACP,100.0%;KL107_03_wzi,100.0%;KL107_04_wza,100.0%;KL107_05_wzb,100.0%;KL107_06_wzc,99.86%;KL107_07_wbaP,100.0%;KL107_08,99.67%;KL107_09,100.0%;KL107_10,100.0%;KL107_11_gnd,100.0%;KL107_12,100.0%;KL107_13,100.0%;KL107_14,100.0%;KL107_15,100.0%;KL107_16_ugd,100.0%		0		0 / 16 (0%)		5	KL40_03_wcpO,99.19%;KL40_04,99.5%;KL40_05_rfaG,99.74%;KL150_19_gmd,99.1%;KL150_19_gmd,84.92%		O2v2	Very high		1	0.9838	0 bp	10 / 10 (100%)	O1/O2v2_01_wzm,100.0%;O1/O2v2_02_wzt,99.19%;O1/O2v2_03_wbbM,98.58%;O1/O2v2_04_glf,98.96%;O1/O2v2_05_wbbN,98.99%;O1/O2v2_06_wbbO,99.47%;O1/O2v2_07_kfoC,99.01%;O1/O2v2_08_gmlC,97.33%;O1/O2v2_09_gmlB,99.39%;O1/O2v2_10_gmlA,100.0%		0		0 / 10 (0%)		4	O12_01_rfbB,98.31%;OL101_03_rfbD,98.99%;OL101_02_rfbA,98.28%;OL101_04_rfbC,97.84%
GCF_002180695.1_ASM218069v1_genomic	ST258	3	3	1	1	1	1	79		KL106	Good	?	0.9911	1	n/a	18 / 18 (100%)	KL106_01_galF,100.0%;KL106_02_cpsACP,100.0%;KL106_03_wzi,100.0%;KL106_04_wza,100.0%;KL106_05_wzb,100.0%;KL106_06_wzc,100.0%;KL106_07_wzy,100.0%;KL106_08,100.0%;KL106_09,100.0%;KL106_10_wecB,100.0%;KL106_11_wzx,100.0%;KL106_12,100.0%;KL106_13_wzx,100.0%;KL106_14,100.0%;KL106_15_rfbp,100.0%;KL106_16_gnd,100.0%;KL106_17,100.0%;KL106_18_ugd,100.0%		0		0 / 18 (0%)		4	KL40_03_wcpO,99.19%;KL40_04,99.26%;KL40_05_rfaG,98.95%;KL150_19_gmd,98.51%		O2v2	Very high		1	0.9846	0 bp	10 / 10 (100%)	O1/O2v2_01_wzm,100.0%;O1/O2v2_02_wzt,99.19%;O1/O2v2_03_wbbM,98.73%;O1/O2v2_04_glf,99.74%;O1/O2v2_05_wbbN,98.32%;O1/O2v2_06_wbbO,99.2%;O1/O2v2_07_kfoC,98.76%;O1/O2v2_08_gmlC,97.33%;O1/O2v2_09_gmlB,99.39%;O1/O2v2_10_gmlA,99.21%		0		0 / 10 (0%)		0
GCF_002180765.1_ASM218076v1_genomic	ST258	3	3	1	1	1	1	79		KL107	Very high		0.9999	0.9999	0 bp	16 / 16 (100%)	KL107_01_galF,99.67%;KL107_02_cpsACP,100.0%;KL107_03_wzi,100.0%;KL107_04_wza,100.0%;KL107_05_wzb,100.0%;KL107_06_wzc,99.86%;KL107_07_wbaP,100.0%;KL107_08,100.0%;KL107_09,100.0%;KL107_10,100.0%;KL107_11_gnd,100.0%;KL107_12,100.0%;KL107_13,100.0%;KL107_14,100.0%;KL107_15,100.0%;KL107_16_ugd,100.0%		0		0 / 16 (0%)		5	KL40_03_wcpO,99.19%;KL40_04,99.5%;KL40_05_rfaG,99.74%;KL150_19_gmd,99.1%;KL150_19_gmd,84.92%		O2v2	Very high		1	0.9838	0 bp	10 / 10 (100%)	O1/O2v2_01_wzm,100.0%;O1/O2v2_02_wzt,99.19%;O1/O2v2_03_wbbM,98.58%;O1/O2v2_04_glf,98.96%;O1/O2v2_05_wbbN,98.99%;O1/O2v2_06_wbbO,99.47%;O1/O2v2_07_kfoC,99.01%;O1/O2v2_08_gmlC,97.33%;O1/O2v2_09_gmlB,99.39%;O1/O2v2_10_gmlA,100.0%		0		0 / 10 (0%)		4	O12_01_rfbB,98.31%;OL101_03_rfbD,98.99%;OL101_02_rfbA,98.28%;OL101_04_rfbC,97.84%
GCF_002180805.1_ASM218080v1_genomic	ST258	3	3	1	1	1	1	79		KL107	Very high		0.9999	0.9998	0 bp	16 / 16 (100%)	KL107_01_galF,99.67%;KL107_02_cpsACP,100.0%;KL107_03_wzi,100.0%;KL107_04_wza,100.0%;KL107_05_wzb,100.0%;KL107_06_wzc,99.72%;KL107_07_wbaP,100.0%;KL107_08,100.0%;KL107_09,100.0%;KL107_10,100.0%;KL107_11_gnd,100.0%;KL107_12,100.0%;KL107_13,100.0%;KL107_14,100.0%;KL107_15,100.0%;KL107_16_ugd,100.0%		0		0 / 16 (0%)		5	KL40_03_wcpO,99.19%;KL40_04,99.5%;KL40_05_rfaG,99.74%;KL150_19_gmd,99.1%;KL150_19_gmd,84.92%		O2v2	Very high		1	0.9838	0 bp	10 / 10 (100%)	O1/O2v2_01_wzm,100.0%;O1/O2v2_02_wzt,99.19%;O1/O2v2_03_wbbM,98.58%;O1/O2v2_04_glf,98.96%;O1/O2v2_05_wbbN,98.99%;O1/O2v2_06_wbbO,99.47%;O1/O2v2_07_kfoC,99.01%;O1/O2v2_08_gmlC,97.33%;O1/O2v2_09_gmlB,99.39%;O1/O2v2_10_gmlA,100.0%		0		0 / 10 (0%)		4	O12_01_rfbB,98.31%;OL101_03_rfbD,98.99%;OL101_02_rfbA,98.28%;OL101_04_rfbC,97.84%
GCF_002180845.1_ASM218084v1_genomic	ST258	3	3	1	1	1	1	79		KL107	Very high		0.9999	0.9999	0 bp	16 / 16 (100%)	KL107_01_galF,99.67%;KL107_02_cpsACP,100.0%;KL107_03_wzi,100.0%;KL107_04_wza,100.0%;KL107_05_wzb,100.0%;KL107_06_wzc,99.86%;KL107_07_wbaP,100.0%;KL107_08,100.0%;KL107_09,100.0%;KL107_10,100.0%;KL107_11_gnd,100.0%;KL107_12,100.0%;KL107_13,100.0%;KL107_14,100.0%;KL107_15,100.0%;KL107_16_ugd,100.0%		0		0 / 16 (0%)		5	KL40_03_wcpO,99.19%;KL40_04,99.5%;KL40_05_rfaG,99.74%;KL150_19_gmd,99.1%;KL150_19_gmd,84.92%		O2v2	Very high		1	0.9838	0 bp	10 / 10 (100%)	O1/O2v2_01_wzm,100.0%;O1/O2v2_02_wzt,99.19%;O1/O2v2_03_wbbM,98.58%;O1/O2v2_04_glf,98.96%;O1/O2v2_05_wbbN,98.99%;O1/O2v2_06_wbbO,99.47%;O1/O2v2_07_kfoC,99.01%;O1/O2v2_08_gmlC,97.33%;O1/O2v2_09_gmlB,99.39%;O1/O2v2_10_gmlA,100.0%		0		0 / 10 (0%)		4	O12_01_rfbB,98.31%;OL101_03_rfbD,98.99%;OL101_02_rfbA,98.28%;OL101_04_rfbC,97.84%
GCF_002181055.1_ASM218105v1_genomic	ST258	3	3	1	1	1	1	79		KL106	None	?-	0.7868	0.988	n/a	12 / 18 (66.7%)	KL106_04_wza,100.0%;KL106_05_wzb,100.0%;KL106_06_wzc,100.0%;KL106_07_wzy,100.0%;KL106_08,100.0%;KL106_09,100.0%;KL106_10_wecB,100.0%;KL106_11_wzx,100.0%;KL106_12,100.0%;KL106_16_gnd,100.0%;KL106_17,100.0%;KL106_18_ugd,100.0%	KL106_01_galF;KL106_02_cpsACP;KL106_03_wzi;KL106_13_wzx;KL106_14;KL106_15_rfbp	0		0 / 18 (0%)		3	KL40_03_wcpO,99.19%;KL40_05_rfaG,98.95%;KL150_19_gmd,98.51%		O2v2	Good	?-	1	0.9848	n/a	9 / 10 (90%)	O1/O2v2_01_wzm,100.0%;O1/O2v2_02_wzt,99.19%;O1/O2v2_03_wbbM,98.73%;O1/O2v2_04_glf,99.74%;O1/O2v2_05_wbbN,98.32%;O1/O2v2_06_wbbO,99.2%;O1/O2v2_08_gmlC,97.33%;O1/O2v2_09_gmlB,99.39%;O1/O2v2_10_gmlA,100.0%	O1/O2v2_07_kfoC	0		0 / 10 (0%)		0
GCF_002181085.1_ASM218108v1_genomic	ST258	3	3	1	1	1	1	79		KL51	Very high		1	0.9978	-9 bp	16 / 16 (100%)	KL51_01_galF,100.0%;KL51_02_cpsACP,97.62%;KL51_03_wzi,100.0%;KL51_04_wza,100.0%;KL51_05_wzb,100.0%;KL51_06_wzc,100.0%;KL51_07_wcaJ,100.0%;KL51_08_wcpB,100.0%;KL51_09_wzy,100.0%;KL51_10_wcuF,100.0%;KL51_11_wcpA,100.0%;KL51_12_wzx,100.0%;KL51_13,100.0%;KL51_14_wcoZ,99.72%;KL51_15_gnd,100.0%;KL51_16_ugd,100.0%		0		0 / 16 (0%)		4	KL50_10,99.43%;KL14_19_manC,99.79%;KL30_19_manB,99.15%;KL150_19_gmd,98.81%		O3b	Very high		1	0.9908	0 bp	8 / 8 (100%)	O3b_01_manC,99.79%;O3b_02_manB,99.78%;O3b_03_wzm,98.47%;O3b_04_wzt,99.77%;O3b_05_wbdD,99.71%;O3b_06_wbdA,99.64%;O3b_07_wbdB,99.74%;O3b_08_wbdC,100.0%		0		0 / 8 (0%)		0
GCF_002181145.1_ASM218114v1_genomic	ST258	3	3	1	1	1	1	79		KL107	Very high		0.9996	0.9999	0 bp	16 / 16 (100%)	KL107_01_galF,100.0%;KL107_02_cpsACP,100.0%;KL107_03_wzi,100.0%;KL107_04_wza,100.0%;KL107_05_wzb,100.0%;KL107_06_wzc,99.86%;KL107_07_wbaP,100.0%;KL107_08,100.0%;KL107_09,100.0%;KL107_10,100.0%;KL107_11_gnd,100.0%;KL107_12,100.0%;KL107_13,100.0%;KL107_14,100.0%;KL107_15,100.0%;KL107_16_ugd,100.0%		0		0 / 16 (0%)		4	KL40_03_wcpO,99.19%;KL40_04,99.5%;KL150_19_gmd,99.1%;KL150_19_gmd,84.92%		O2v2	Good	?-	1	0.9837	n/a	9 / 10 (90%)	O1/O2v2_01_wzm,100.0%;O1/O2v2_02_wzt,99.19%;O1/O2v2_03_wbbM,98.58%;O1/O2v2_04_glf,98.7%;O1/O2v2_05_wbbN,98.99%;O1/O2v2_07_kfoC,99.01%;O1/O2v2_08_gmlC,97.33%;O1/O2v2_09_gmlB,99.39%;O1/O2v2_10_gmlA,100.0%	O1/O2v2_06_wbbO	0		0 / 10 (0%)		4	O12_01_rfbB,98.31%;OL101_03_rfbD,98.99%;OL101_02_rfbA,98.28%;OL101_04_rfbC,97.84%
GCF_002181165.1_ASM218116v1_genomic	ST258	3	3	1	1	1	1	79		KL107	Very high		0.9999	0.9999	0 bp	16 / 16 (100%)	KL107_01_galF,99.67%;KL107_02_cpsACP,100.0%;KL107_03_wzi,100.0%;KL107_04_wza,100.0%;KL107_05_wzb,100.0%;KL107_06_wzc,99.86%;KL107_07_wbaP,100.0%;KL107_08,100.0%;KL107_09,100.0%;KL107_10,100.0%;KL107_11_gnd,100.0%;KL107_12,100.0%;KL107_13,100.0%;KL107_14,100.0%;KL107_15,100.0%;KL107_16_ugd,100.0%		0		0 / 16 (0%)		5	KL40_03_wcpO,99.19%;KL40_04,99.5%;KL40_05_rfaG,99.74%;KL150_19_gmd,99.1%;KL150_19_gmd,84.92%		O2v2	Very high		1	0.9838	0 bp	10 / 10 (100%)	O1/O2v2_01_wzm,100.0%;O1/O2v2_02_wzt,99.19%;O1/O2v2_03_wbbM,98.58%;O1/O2v2_04_glf,98.96%;O1/O2v2_05_wbbN,98.99%;O1/O2v2_06_wbbO,99.47%;O1/O2v2_07_kfoC,99.01%;O1/O2v2_08_gmlC,97.33%;O1/O2v2_09_gmlB,99.39%;O1/O2v2_10_gmlA,100.0%		0		0 / 10 (0%)		4	O12_01_rfbB,98.31%;OL101_03_rfbD,98.99%;OL101_02_rfbA,98.28%;OL101_04_rfbC,97.84%
GCF_002181265.1_ASM218126v1_genomic	ST258	3	3	1	1	1	1	79		KL23	Very high		1	0.9988	+9 bp	19 / 19 (100%)	KL23_01_galF,100.0%;KL23_02_cpsACP,98.59%;KL23_03_wzi,99.79%;KL23_04_wza,100.0%;KL23_05_wzb,100.0%;KL23_06_wzc,100.0%;KL23_07_wcaA,99.67%;KL23_08_wcaJ,100.0%;KL23_09_wckU,100.0%;KL23_10_wzy,99.74%;KL23_11_wckA,99.67%;KL23_12,100.0%;KL23_13_wzx,100.0%;KL23_14_gnd,100.0%;KL23_15_rmlB,100.0%;KL23_16_rmlA,100.0%;KL23_17_rmlD,100.0%;KL23_18_rmlC,100.0%;KL23_19_ugd,100.0%		0		0 / 19 (0%)		1	KL150_19_gmd,99.1%		OL102	None	-*	0.4507	0.8723	+11 bp	4 / 8 (50%)	OL102_01_rfbB,94.86%;OL102_02_rfbA,94.79%;OL102_03_rfbD,93.27%;OL102_04_rfbC,88.11%	OL102_05_wbbL;OL102_06_rhamnan;OL102_07_wzm;OL102_08_wzt	0		0 / 8 (0%)		1	O1/O2v2_10_gmlA,100.0%
GCF_002181355.1_ASM218135v1_genomic	ST258	3	3	1	1	1	1	79		KL107	Very high		0.9999	0.9998	0 bp	16 / 16 (100%)	KL107_01_galF,99.67%;KL107_02_cpsACP,100.0%;KL107_03_wzi,100.0%;KL107_04_wza,100.0%;KL107_05_wzb,100.0%;KL107_06_wzc,99.72%;KL107_07_wbaP,100.0%;KL107_08,100.0%;KL107_09,100.0%;KL107_10,100.0%;KL107_11_gnd,100.0%;KL107_12,100.0%;KL107_13,100.0%;KL107_14,100.0%;KL107_15,100.0%;KL107_16_ugd,100.0%		0		0 / 16 (0%)		5	KL40_03_wcpO,99.19%;KL40_04,99.26%;KL40_05_rfaG,99.74%;KL150_19_gmd,99.1%;KL150_19_gmd,84.92%		O2v2	Very high		1	0.9837	0 bp	10 / 10 (100%)	O1/O2v2_01_wzm,100.0%;O1/O2v2_02_wzt,99.19%;O1/O2v2_03_wbbM,98.58%;O1/O2v2_04_glf,98.96%;O1/O2v2_05_wbbN,98.99%;O1/O2v2_06_wbbO,99.47%;O1/O2v2_07_kfoC,98.76%;O1/O2v2_08_gmlC,97.33%;O1/O2v2_09_gmlB,99.39%;O1/O2v2_10_gmlA,100.0%		0		0 / 10 (0%)		4	O12_01_rfbB,98.31%;OL101_03_rfbD,98.99%;OL101_02_rfbA,98.28%;OL101_04_rfbC,97.84%
GCF_002181415.1_ASM218141v1_genomic	ST258	3	3	1	1	1	1	79		KL107	Good	?	0.9999	0.9998	n/a	16 / 16 (100%)	KL107_01_galF,99.67%;KL107_02_cpsACP,100.0%;KL107_03_wzi,100.0%;KL107_04_wza,100.0%;KL107_05_wzb,100.0%;KL107_06_wzc,99.72%;KL107_07_wbaP,99.79%;KL107_08,100.0%;KL107_09,100.0%;KL107_10,100.0%;KL107_11_gnd,100.0%;KL107_12,100.0%;KL107_13,100.0%;KL107_14,100.0%;KL107_15,100.0%;KL107_16_ugd,100.0%		0		0 / 16 (0%)		5	KL40_03_wcpO,99.19%;KL40_04,99.5%;KL40_05_rfaG,99.74%;KL150_19_gmd,99.1%;KL150_19_gmd,84.92%		O2v2	Very high		1	0.9838	0 bp	10 / 10 (100%)	O1/O2v2_01_wzm,100.0%;O1/O2v2_02_wzt,99.19%;O1/O2v2_03_wbbM,98.58%;O1/O2v2_04_glf,98.96%;O1/O2v2_05_wbbN,98.99%;O1/O2v2_06_wbbO,99.47%;O1/O2v2_07_kfoC,99.01%;O1/O2v2_08_gmlC,97.33%;O1/O2v2_09_gmlB,99.39%;O1/O2v2_10_gmlA,100.0%		0		0 / 10 (0%)		4	O12_01_rfbB,98.31%;OL101_03_rfbD,98.99%;OL101_02_rfbA,98.28%;OL101_04_rfbC,97.84%
GCF_002181485.1_ASM218148v1_genomic	ST258	3	3	1	1	1	1	79		KL106	Good	?	0.9911	1	n/a	18 / 18 (100%)	KL106_01_galF,100.0%;KL106_02_cpsACP,100.0%;KL106_03_wzi,100.0%;KL106_04_wza,100.0%;KL106_05_wzb,100.0%;KL106_06_wzc,100.0%;KL106_07_wzy,100.0%;KL106_08,100.0%;KL106_09,100.0%;KL106_10_wecB,100.0%;KL106_11_wzx,100.0%;KL106_12,100.0%;KL106_13_wzx,100.0%;KL106_14,100.0%;KL106_15_rfbp,100.0%;KL106_16_gnd,100.0%;KL106_17,100.0%;KL106_18_ugd,100.0%		0		0 / 18 (0%)		4	KL40_03_wcpO,99.19%;KL40_04,99.5%;KL40_05_rfaG,98.95%;KL150_19_gmd,98.51%		O2v2	Very high		1	0.9848	0 bp	10 / 10 (100%)	O1/O2v2_01_wzm,100.0%;O1/O2v2_02_wzt,99.19%;O1/O2v2_03_wbbM,98.73%;O1/O2v2_04_glf,99.74%;O1/O2v2_05_wbbN,98.32%;O1/O2v2_06_wbbO,99.2%;O1/O2v2_07_kfoC,99.01%;O1/O2v2_08_gmlC,97.33%;O1/O2v2_09_gmlB,99.39%;O1/O2v2_10_gmlA,100.0%		0		0 / 10 (0%)		0
GCF_002181505.1_ASM218150v1_genomic	ST258	3	3	1	1	1	1	79		KL107	Very high		0.9999	0.9999	0 bp	16 / 16 (100%)	KL107_01_galF,100.0%;KL107_02_cpsACP,100.0%;KL107_03_wzi,100.0%;KL107_04_wza,100.0%;KL107_05_wzb,100.0%;KL107_06_wzc,99.86%;KL107_07_wbaP,100.0%;KL107_08,100.0%;KL107_09,100.0%;KL107_10,100.0%;KL107_11_gnd,100.0%;KL107_12,100.0%;KL107_13,100.0%;KL107_14,100.0%;KL107_15,100.0%;KL107_16_ugd,100.0%		0		0 / 16 (0%)		5	KL40_03_wcpO,99.19%;KL40_04,99.5%;KL40_05_rfaG,99.74%;KL150_19_gmd,99.1%;KL150_19_gmd,84.92%		O2v2	Good	?-	1	0.9838	n/a	9 / 10 (90%)	O1/O2v2_01_wzm,100.0%;O1/O2v2_02_wzt,99.19%;O1/O2v2_04_glf,98.96%;O1/O2v2_05_wbbN,98.99%;O1/O2v2_06_wbbO,99.47%;O1/O2v2_07_kfoC,99.01%;O1/O2v2_08_gmlC,97.33%;O1/O2v2_09_gmlB,99.39%;O1/O2v2_10_gmlA,100.0%	O1/O2v2_03_wbbM	0		0 / 10 (0%)		4	O12_01_rfbB,98.31%;OL101_03_rfbD,98.99%;OL101_02_rfbA,98.28%;OL101_04_rfbC,97.84%
GCF_002181665.1_ASM218166v1_genomic	ST258	3	3	1	1	1	1	79		KL107	Very high		0.9999	0.9999	0 bp	16 / 16 (100%)	KL107_01_galF,99.67%;KL107_02_cpsACP,100.0%;KL107_03_wzi,100.0%;KL107_04_wza,100.0%;KL107_05_wzb,100.0%;KL107_06_wzc,99.86%;KL107_07_wbaP,100.0%;KL107_08,100.0%;KL107_09,100.0%;KL107_10,100.0%;KL107_11_gnd,100.0%;KL107_12,100.0%;KL107_13,100.0%;KL107_14,100.0%;KL107_15,100.0%;KL107_16_ugd,100.0%		0		0 / 16 (0%)		5	KL40_03_wcpO,99.19%;KL40_04,99.5%;KL40_05_rfaG,99.74%;KL150_19_gmd,99.1%;KL150_19_gmd,84.92%		O2v2	Very high		1	0.9838	0 bp	10 / 10 (100%)	O1/O2v2_01_wzm,100.0%;O1/O2v2_02_wzt,99.19%;O1/O2v2_03_wbbM,98.58%;O1/O2v2_04_glf,98.96%;O1/O2v2_05_wbbN,98.99%;O1/O2v2_06_wbbO,99.47%;O1/O2v2_07_kfoC,99.01%;O1/O2v2_08_gmlC,97.33%;O1/O2v2_09_gmlB,99.39%;O1/O2v2_10_gmlA,100.0%		0		0 / 10 (0%)		4	O12_01_rfbB,98.31%;OL101_03_rfbD,98.99%;OL101_02_rfbA,98.28%;OL101_04_rfbC,97.84%
GCF_002181705.1_ASM218170v1_genomic	ST258	3	3	1	1	1	1	79		KL106	Very high		0.9911	1	+1588 bp	18 / 18 (100%)	KL106_01_galF,100.0%;KL106_02_cpsACP,100.0%;KL106_03_wzi,100.0%;KL106_04_wza,100.0%;KL106_05_wzb,100.0%;KL106_06_wzc,100.0%;KL106_07_wzy,100.0%;KL106_08,100.0%;KL106_09,100.0%;KL106_10_wecB,100.0%;KL106_11_wzx,100.0%;KL106_12,99.64%;KL106_13_wzx,100.0%;KL106_14,100.0%;KL106_15_rfbp,100.0%;KL106_16_gnd,100.0%;KL106_17,100.0%;KL106_18_ugd,100.0%		0		0 / 18 (0%)		4	KL40_03_wcpO,99.19%;KL40_04,99.5%;KL40_05_rfaG,98.95%;KL150_19_gmd,98.51%		O2v2	Very high		1	0.9848	0 bp	10 / 10 (100%)	O1/O2v2_01_wzm,100.0%;O1/O2v2_02_wzt,99.19%;O1/O2v2_03_wbbM,98.73%;O1/O2v2_04_glf,99.74%;O1/O2v2_05_wbbN,98.32%;O1/O2v2_06_wbbO,99.2%;O1/O2v2_07_kfoC,99.01%;O1/O2v2_08_gmlC,97.33%;O1/O2v2_09_gmlB,99.39%;O1/O2v2_10_gmlA,100.0%		0		0 / 10 (0%)		0
GCF_002181715.1_ASM218171v1_genomic	ST258	3	3	1	1	1	1	79		KL106	Good	?	0.9911	1	n/a	18 / 18 (100%)	KL106_01_galF,100.0%;KL106_02_cpsACP,100.0%;KL106_03_wzi,100.0%;KL106_04_wza,100.0%;KL106_05_wzb,100.0%;KL106_06_wzc,100.0%;KL106_07_wzy,100.0%;KL106_08,100.0%;KL106_09,100.0%;KL106_10_wecB,100.0%;KL106_11_wzx,100.0%;KL106_12,100.0%;KL106_13_wzx,100.0%;KL106_14,100.0%;KL106_15_rfbp,100.0%;KL106_16_gnd,100.0%;KL106_17,100.0%;KL106_18_ugd,100.0%		0		0 / 18 (0%)		4	KL40_03_wcpO,99.19%;KL40_04,99.5%;KL40_05_rfaG,98.95%;KL150_19_gmd,98.51%		O2v2	Very high		1	0.9848	0 bp	10 / 10 (100%)	O1/O2v2_01_wzm,100.0%;O1/O2v2_02_wzt,99.19%;O1/O2v2_03_wbbM,98.73%;O1/O2v2_04_glf,99.74%;O1/O2v2_05_wbbN,98.32%;O1/O2v2_06_wbbO,99.2%;O1/O2v2_07_kfoC,99.01%;O1/O2v2_08_gmlC,97.33%;O1/O2v2_09_gmlB,99.39%;O1/O2v2_10_gmlA,100.0%		0		0 / 10 (0%)		0
GCF_002181755.1_ASM218175v1_genomic	ST258	3	3	1	1	1	1	79		KL23	Very high		1	0.9988	+9 bp	19 / 19 (100%)	KL23_01_galF,100.0%;KL23_02_cpsACP,98.59%;KL23_03_wzi,99.79%;KL23_04_wza,100.0%;KL23_05_wzb,100.0%;KL23_06_wzc,100.0%;KL23_07_wcaA,99.67%;KL23_08_wcaJ,100.0%;KL23_09_wckU,100.0%;KL23_10_wzy,99.74%;KL23_11_wckA,99.67%;KL23_12,100.0%;KL23_13_wzx,100.0%;KL23_14_gnd,100.0%;KL23_15_rmlB,100.0%;KL23_16_rmlA,100.0%;KL23_17_rmlD,100.0%;KL23_18_rmlC,100.0%;KL23_19_ugd,100.0%		0		0 / 19 (0%)		4	KL40_03_wcpO,99.39%;KL40_04,99.01%;KL40_05_rfaG,99.21%;KL150_19_gmd,99.1%		O2v2	Very high		1	0.9847	0 bp	10 / 10 (100%)	O1/O2v2_01_wzm,100.0%;O1/O2v2_02_wzt,99.19%;O1/O2v2_03_wbbM,98.42%;O1/O2v2_04_glf,98.7%;O1/O2v2_05_wbbN,97.99%;O1/O2v2_06_wbbO,99.47%;O1/O2v2_07_kfoC,98.51%;O1/O2v2_08_gmlC,97.54%;O1/O2v2_09_gmlB,99.08%;O1/O2v2_10_gmlA,100.0%		0		0 / 10 (0%)		4	O12_01_rfbB,97.75%;OL101_03_rfbD,98.32%;OL101_02_rfbA,96.88%;O12_04_rfbC,95.68%
GCF_002181825.1_ASM218182v1_genomic	ST258	3	3	1	1	1	1	79		KL107	Very high		0.9999	0.9999	0 bp	16 / 16 (100%)	KL107_01_galF,99.67%;KL107_02_cpsACP,100.0%;KL107_03_wzi,100.0%;KL107_04_wza,100.0%;KL107_05_wzb,100.0%;KL107_06_wzc,99.86%;KL107_07_wbaP,100.0%;KL107_08,100.0%;KL107_09,100.0%;KL107_10,100.0%;KL107_11_gnd,100.0%;KL107_12,100.0%;KL107_13,100.0%;KL107_14,100.0%;KL107_15,100.0%;KL107_16_ugd,100.0%		0		0 / 16 (0%)		4	KL40_03_wcpO,99.19%;KL40_05_rfaG,99.74%;KL150_19_gmd,99.1%;KL150_19_gmd,84.92%		O2v2	Good	?-	1	0.9838	n/a	9 / 10 (90%)	O1/O2v2_01_wzm,100.0%;O1/O2v2_02_wzt,99.19%;O1/O2v2_03_wbbM,98.58%;O1/O2v2_04_glf,98.96%;O1/O2v2_05_wbbN,98.99%;O1/O2v2_06_wbbO,99.47%;O1/O2v2_08_gmlC,97.33%;O1/O2v2_09_gmlB,99.39%;O1/O2v2_10_gmlA,100.0%	O1/O2v2_07_kfoC	0		0 / 10 (0%)		4	O12_01_rfbB,98.31%;OL101_03_rfbD,98.99%;OL101_02_rfbA,98.28%;OL101_04_rfbC,97.84%
GCF_002182005.1_ASM218200v1_genomic	ST258	3	3	1	1	1	1	79		KL107	Very high		0.9999	0.9999	0 bp	16 / 16 (100%)	KL107_01_galF,99.67%;KL107_02_cpsACP,100.0%;KL107_03_wzi,100.0%;KL107_04_wza,100.0%;KL107_05_wzb,100.0%;KL107_06_wzc,99.86%;KL107_07_wbaP,100.0%;KL107_08,100.0%;KL107_09,100.0%;KL107_10,100.0%;KL107_11_gnd,100.0%;KL107_12,100.0%;KL107_13,100.0%;KL107_14,100.0%;KL107_15,100.0%;KL107_16_ugd,100.0%		0		0 / 16 (0%)		5	KL40_03_wcpO,99.19%;KL40_04,99.5%;KL40_05_rfaG,99.74%;KL150_19_gmd,99.1%;KL150_19_gmd,84.92%		O2v2	Very high		1	0.9838	0 bp	10 / 10 (100%)	O1/O2v2_01_wzm,100.0%;O1/O2v2_02_wzt,99.19%;O1/O2v2_03_wbbM,98.58%;O1/O2v2_04_glf,98.96%;O1/O2v2_05_wbbN,98.99%;O1/O2v2_06_wbbO,99.47%;O1/O2v2_07_kfoC,99.01%;O1/O2v2_08_gmlC,97.33%;O1/O2v2_09_gmlB,99.39%;O1/O2v2_10_gmlA,100.0%		0		0 / 10 (0%)		4	O12_01_rfbB,98.31%;OL101_03_rfbD,98.99%;OL101_02_rfbA,98.28%;OL101_04_rfbC,97.84%
GCF_002182065.1_ASM218206v1_genomic	ST258	3	3	1	1	1	1	79		KL107	Very high		0.9999	0.9999	0 bp	16 / 16 (100%)	KL107_01_galF,99.67%;KL107_02_cpsACP,100.0%;KL107_03_wzi,100.0%;KL107_04_wza,100.0%;KL107_05_wzb,100.0%;KL107_06_wzc,99.86%;KL107_07_wbaP,100.0%;KL107_08,100.0%;KL107_09,100.0%;KL107_10,100.0%;KL107_11_gnd,100.0%;KL107_12,100.0%;KL107_13,100.0%;KL107_14,100.0%;KL107_15,100.0%;KL107_16_ugd,100.0%		0		0 / 16 (0%)		5	KL40_03_wcpO,99.19%;KL40_04,99.5%;KL40_05_rfaG,99.74%;KL150_19_gmd,99.1%;KL150_19_gmd,84.92%		O2v2	Very high		1	0.9838	0 bp	10 / 10 (100%)	O1/O2v2_01_wzm,100.0%;O1/O2v2_02_wzt,99.19%;O1/O2v2_03_wbbM,98.58%;O1/O2v2_04_glf,98.96%;O1/O2v2_05_wbbN,98.99%;O1/O2v2_06_wbbO,99.47%;O1/O2v2_07_kfoC,99.01%;O1/O2v2_08_gmlC,97.33%;O1/O2v2_09_gmlB,99.39%;O1/O2v2_10_gmlA,100.0%		0		0 / 10 (0%)		4	O12_01_rfbB,98.31%;OL101_03_rfbD,98.99%;OL101_02_rfbA,98.28%;OL101_04_rfbC,97.84%
GCF_002182125.1_ASM218212v1_genomic	ST258	3	3	1	1	1	1	79		KL107	Good	?	0.9999	0.9999	n/a	16 / 16 (100%)	KL107_01_galF,99.67%;KL107_02_cpsACP,100.0%;KL107_03_wzi,100.0%;KL107_04_wza,100.0%;KL107_05_wzb,100.0%;KL107_06_wzc,99.86%;KL107_07_wbaP,100.0%;KL107_08,100.0%;KL107_09,100.0%;KL107_10,100.0%;KL107_11_gnd,100.0%;KL107_12,100.0%;KL107_13,100.0%;KL107_14,100.0%;KL107_15,100.0%;KL107_16_ugd,100.0%		0		0 / 16 (0%)		1	KL150_19_gmd,84.92%		OL102	None	-*	0.4558	0.8802	+11 bp	4 / 8 (50%)	OL102_01_rfbB,94.86%;OL102_02_rfbA,94.83%;OL102_03_rfbD,93.94%;OL102_04_rfbC,88.65%	OL102_05_wbbL;OL102_06_rhamnan;OL102_07_wzm;OL102_08_wzt	0		0 / 8 (0%)		1	O1/O2v2_10_gmlA,100.0%
GCF_002182135.1_ASM218213v1_genomic	ST258	3	3	1	1	1	1	79		KL107	Very high		0.9999	0.9999	0 bp	16 / 16 (100%)	KL107_01_galF,100.0%;KL107_02_cpsACP,100.0%;KL107_03_wzi,100.0%;KL107_04_wza,100.0%;KL107_05_wzb,100.0%;KL107_06_wzc,99.86%;KL107_07_wbaP,100.0%;KL107_08,100.0%;KL107_09,100.0%;KL107_10,100.0%;KL107_11_gnd,100.0%;KL107_12,100.0%;KL107_13,100.0%;KL107_14,100.0%;KL107_15,100.0%;KL107_16_ugd,100.0%		0		0 / 16 (0%)		5	KL40_03_wcpO,99.19%;KL40_04,99.5%;KL40_05_rfaG,99.74%;KL150_19_gmd,99.1%;KL150_19_gmd,84.92%		O2v2	Very high		1	0.9837	0 bp	10 / 10 (100%)	O1/O2v2_01_wzm,99.61%;O1/O2v2_02_wzt,99.19%;O1/O2v2_03_wbbM,98.58%;O1/O2v2_04_glf,98.96%;O1/O2v2_05_wbbN,98.99%;O1/O2v2_06_wbbO,99.47%;O1/O2v2_07_kfoC,99.01%;O1/O2v2_08_gmlC,97.33%;O1/O2v2_09_gmlB,99.39%;O1/O2v2_10_gmlA,100.0%		0		0 / 10 (0%)		4	O12_01_rfbB,98.31%;OL101_03_rfbD,98.99%;OL101_02_rfbA,98.28%;OL101_04_rfbC,97.84%
GCF_002182215.1_ASM218221v1_genomic	ST258	3	3	1	1	1	1	79		KL107	Very high		0.9999	0.9996	+6 bp	16 / 16 (100%)	KL107_01_galF,100.0%;KL107_02_cpsACP,100.0%;KL107_03_wzi,100.0%;KL107_04_wza,100.0%;KL107_05_wzb,100.0%;KL107_06_wzc,99.58%;KL107_07_wbaP,100.0%;KL107_08,100.0%;KL107_09,100.0%;KL107_10,100.0%;KL107_11_gnd,100.0%;KL107_12,100.0%;KL107_13,100.0%;KL107_14,100.0%;KL107_15,100.0%;KL107_16_ugd,100.0%		0		0 / 16 (0%)		5	KL40_03_wcpO,99.19%;KL40_04,99.5%;KL40_05_rfaG,99.74%;KL150_19_gmd,98.81%;KL150_19_gmd,84.92%		O2v2	Very high		1	0.9838	0 bp	10 / 10 (100%)	O1/O2v2_01_wzm,100.0%;O1/O2v2_02_wzt,99.19%;O1/O2v2_03_wbbM,98.58%;O1/O2v2_04_glf,98.96%;O1/O2v2_05_wbbN,98.99%;O1/O2v2_06_wbbO,99.47%;O1/O2v2_07_kfoC,99.01%;O1/O2v2_08_gmlC,97.33%;O1/O2v2_09_gmlB,99.39%;O1/O2v2_10_gmlA,100.0%		0		0 / 10 (0%)		4	O12_01_rfbB,98.31%;OL101_03_rfbD,98.99%;OL101_02_rfbA,98.28%;OL101_04_rfbC,97.84%
GCF_002182305.1_ASM218230v1_genomic	ST258	3	3	1	1	1	1	79		KL106	Good	?	0.9911	1	n/a	18 / 18 (100%)	KL106_01_galF,100.0%;KL106_02_cpsACP,100.0%;KL106_03_wzi,100.0%;KL106_04_wza,100.0%;KL106_05_wzb,100.0%;KL106_06_wzc,100.0%;KL106_07_wzy,100.0%;KL106_08,100.0%;KL106_09,100.0%;KL106_10_wecB,100.0%;KL106_11_wzx,100.0%;KL106_12,100.0%;KL106_13_wzx,100.0%;KL106_14,100.0%;KL106_15_rfbp,100.0%;KL106_16_gnd,100.0%;KL106_17,100.0%;KL106_18_ugd,100.0%		0		0 / 18 (0%)		4	KL40_03_wcpO,99.19%;KL40_04,99.5%;KL40_05_rfaG,98.95%;KL150_19_gmd,98.51%		O2v2	Very high		1	0.9848	0 bp	10 / 10 (100%)	O1/O2v2_01_wzm,100.0%;O1/O2v2_02_wzt,99.19%;O1/O2v2_03_wbbM,98.73%;O1/O2v2_04_glf,99.74%;O1/O2v2_05_wbbN,98.32%;O1/O2v2_06_wbbO,99.2%;O1/O2v2_07_kfoC,99.01%;O1/O2v2_08_gmlC,97.33%;O1/O2v2_09_gmlB,99.39%;O1/O2v2_10_gmlA,100.0%		0		0 / 10 (0%)		0
GCF_002182325.1_ASM218232v1_genomic	ST258	3	3	1	1	1	1	79		KL106	Very high		0.9911	1	+1588 bp	18 / 18 (100%)	KL106_01_galF,100.0%;KL106_02_cpsACP,100.0%;KL106_03_wzi,100.0%;KL106_04_wza,100.0%;KL106_05_wzb,100.0%;KL106_06_wzc,100.0%;KL106_07_wzy,100.0%;KL106_08,100.0%;KL106_09,100.0%;KL106_10_wecB,100.0%;KL106_11_wzx,100.0%;KL106_12,100.0%;KL106_13_wzx,100.0%;KL106_14,100.0%;KL106_15_rfbp,100.0%;KL106_16_gnd,100.0%;KL106_17,100.0%;KL106_18_ugd,100.0%		0		0 / 18 (0%)		4	KL40_03_wcpO,99.19%;KL40_04,99.5%;KL40_05_rfaG,98.95%;KL150_19_gmd,98.51%		O2v2	Very high		1	0.9847	0 bp	10 / 10 (100%)	O1/O2v2_01_wzm,100.0%;O1/O2v2_02_wzt,99.19%;O1/O2v2_03_wbbM,98.73%;O1/O2v2_04_glf,99.74%;O1/O2v2_05_wbbN,98.32%;O1/O2v2_06_wbbO,99.2%;O1/O2v2_07_kfoC,99.01%;O1/O2v2_08_gmlC,97.33%;O1/O2v2_09_gmlB,99.39%;O1/O2v2_10_gmlA,100.0%		0		0 / 10 (0%)		0
GCF_002182525.1_ASM218252v1_genomic	ST258	3	3	1	1	1	1	79		KL107	Very high		0.9999	0.9999	0 bp	16 / 16 (100%)	KL107_01_galF,99.67%;KL107_02_cpsACP,100.0%;KL107_03_wzi,100.0%;KL107_04_wza,100.0%;KL107_05_wzb,100.0%;KL107_06_wzc,99.86%;KL107_07_wbaP,100.0%;KL107_08,100.0%;KL107_09,100.0%;KL107_10,100.0%;KL107_11_gnd,100.0%;KL107_12,100.0%;KL107_13,100.0%;KL107_14,100.0%;KL107_15,100.0%;KL107_16_ugd,100.0%		0		0 / 16 (0%)		5	KL40_03_wcpO,99.19%;KL40_04,99.5%;KL40_05_rfaG,99.74%;KL150_19_gmd,99.1%;KL150_19_gmd,84.92%		O2v2	Very high		1	0.9838	0 bp	10 / 10 (100%)	O1/O2v2_01_wzm,100.0%;O1/O2v2_02_wzt,99.19%;O1/O2v2_03_wbbM,98.58%;O1/O2v2_04_glf,98.96%;O1/O2v2_05_wbbN,98.99%;O1/O2v2_06_wbbO,99.47%;O1/O2v2_07_kfoC,99.01%;O1/O2v2_08_gmlC,97.33%;O1/O2v2_09_gmlB,99.39%;O1/O2v2_10_gmlA,100.0%		0		0 / 10 (0%)		4	O12_01_rfbB,98.31%;OL101_03_rfbD,98.99%;OL101_02_rfbA,98.28%;OL101_04_rfbC,97.84%
GCF_002182535.1_ASM218253v1_genomic	ST258	3	3	1	1	1	1	79		KL107	Very high		0.9999	0.9998	0 bp	16 / 16 (100%)	KL107_01_galF,99.67%;KL107_02_cpsACP,100.0%;KL107_03_wzi,100.0%;KL107_04_wza,100.0%;KL107_05_wzb,100.0%;KL107_06_wzc,99.86%;KL107_07_wbaP,100.0%;KL107_08,100.0%;KL107_09,100.0%;KL107_10,100.0%;KL107_11_gnd,100.0%;KL107_12,99.72%;KL107_13,100.0%;KL107_14,100.0%;KL107_15,100.0%;KL107_16_ugd,100.0%		0		0 / 16 (0%)		5	KL40_03_wcpO,99.19%;KL40_04,99.5%;KL40_05_rfaG,99.74%;KL150_19_gmd,99.1%;KL150_19_gmd,84.92%		O2v2	Very high		1	0.9838	0 bp	10 / 10 (100%)	O1/O2v2_01_wzm,100.0%;O1/O2v2_02_wzt,99.19%;O1/O2v2_03_wbbM,98.58%;O1/O2v2_04_glf,98.96%;O1/O2v2_05_wbbN,98.99%;O1/O2v2_06_wbbO,99.47%;O1/O2v2_07_kfoC,99.01%;O1/O2v2_08_gmlC,97.33%;O1/O2v2_09_gmlB,99.39%;O1/O2v2_10_gmlA,100.0%		0		0 / 10 (0%)		4	O12_01_rfbB,98.03%;OL101_03_rfbD,98.99%;OL101_02_rfbA,98.28%;OL101_04_rfbC,97.84%
GCF_002184225.1_ASM218422v1_genomic	ST258	3	3	1	1	1	1	79		KL107	Good	?	0.9999	0.9999	n/a	16 / 16 (100%)	KL107_01_galF,99.67%;KL107_02_cpsACP,100.0%;KL107_03_wzi,100.0%;KL107_04_wza,100.0%;KL107_05_wzb,100.0%;KL107_06_wzc,99.86%;KL107_07_wbaP,100.0%;KL107_08,100.0%;KL107_09,100.0%;KL107_10,100.0%;KL107_11_gnd,100.0%;KL107_12,100.0%;KL107_13,100.0%;KL107_14,100.0%;KL107_15,100.0%;KL107_16_ugd,100.0%		0		0 / 16 (0%)		5	KL40_03_wcpO,99.19%;KL40_04,99.5%;KL40_05_rfaG,99.74%;KL150_19_gmd,99.1%;KL150_19_gmd,84.92%		O2v2	Very high		1	0.9838	0 bp	10 / 10 (100%)	O1/O2v2_01_wzm,100.0%;O1/O2v2_02_wzt,99.19%;O1/O2v2_03_wbbM,98.58%;O1/O2v2_04_glf,98.96%;O1/O2v2_05_wbbN,98.99%;O1/O2v2_06_wbbO,99.47%;O1/O2v2_07_kfoC,99.01%;O1/O2v2_08_gmlC,97.33%;O1/O2v2_09_gmlB,99.39%;O1/O2v2_10_gmlA,100.0%		0		0 / 10 (0%)		4	O12_01_rfbB,98.31%;OL101_03_rfbD,98.99%;OL101_02_rfbA,98.28%;OL101_04_rfbC,97.84%
GCF_002185465.1_ASM218546v1_genomic	ST258	3	3	1	1	1	1	79		KL107	Very high		0.9999	0.9998	0 bp	16 / 16 (100%)	KL107_01_galF,99.67%;KL107_02_cpsACP,100.0%;KL107_03_wzi,100.0%;KL107_04_wza,100.0%;KL107_05_wzb,100.0%;KL107_06_wzc,99.72%;KL107_07_wbaP,100.0%;KL107_08,100.0%;KL107_09,100.0%;KL107_10,100.0%;KL107_11_gnd,100.0%;KL107_12,100.0%;KL107_13,100.0%;KL107_14,100.0%;KL107_15,100.0%;KL107_16_ugd,100.0%		0		0 / 16 (0%)		4	KL40_03_wcpO,99.19%;KL40_05_rfaG,99.74%;KL150_19_gmd,99.1%;KL150_19_gmd,84.92%		O2v2	High	-	1	0.9836	+1 bp	9 / 10 (90%)	O1/O2v2_01_wzm,100.0%;O1/O2v2_02_wzt,99.19%;O1/O2v2_03_wbbM,98.58%;O1/O2v2_04_glf,98.96%;O1/O2v2_05_wbbN,98.99%;O1/O2v2_06_wbbO,99.47%;O1/O2v2_08_gmlC,97.33%;O1/O2v2_09_gmlB,99.39%;O1/O2v2_10_gmlA,100.0%	O1/O2v2_07_kfoC	0		0 / 10 (0%)		4	O12_01_rfbB,98.31%;OL101_03_rfbD,98.99%;OL101_02_rfbA,98.28%;OL101_04_rfbC,97.84%
GCF_002185705.1_ASM218570v1_genomic	ST258	3	3	1	1	1	1	79		KL107	Very high		0.9999	0.9999	0 bp	16 / 16 (100%)	KL107_01_galF,99.67%;KL107_02_cpsACP,100.0%;KL107_03_wzi,100.0%;KL107_04_wza,100.0%;KL107_05_wzb,100.0%;KL107_06_wzc,99.86%;KL107_07_wbaP,100.0%;KL107_08,100.0%;KL107_09,100.0%;KL107_10,100.0%;KL107_11_gnd,100.0%;KL107_12,100.0%;KL107_13,100.0%;KL107_14,100.0%;KL107_15,100.0%;KL107_16_ugd,100.0%		0		0 / 16 (0%)		5	KL40_03_wcpO,99.19%;KL40_04,99.5%;KL40_05_rfaG,99.74%;KL150_19_gmd,99.1%;KL150_19_gmd,84.92%		O2v2	Very high		1	0.9838	0 bp	10 / 10 (100%)	O1/O2v2_01_wzm,100.0%;O1/O2v2_02_wzt,99.19%;O1/O2v2_03_wbbM,98.58%;O1/O2v2_04_glf,98.96%;O1/O2v2_05_wbbN,98.99%;O1/O2v2_06_wbbO,99.47%;O1/O2v2_07_kfoC,99.01%;O1/O2v2_08_gmlC,97.33%;O1/O2v2_09_gmlB,99.39%;O1/O2v2_10_gmlA,100.0%		0		0 / 10 (0%)		4	O12_01_rfbB,98.31%;OL101_03_rfbD,98.99%;OL101_02_rfbA,98.28%;OL101_04_rfbC,97.84%
GCF_002186205.1_ASM218620v1_genomic	ST11	3	3	1	1	1	1	4		KL27	Perfect		1	1	0 bp	18 / 18 (100%)	KL27_01_galF,100.0%;KL27_02_cpsACP,100.0%;KL27_03_wzi,100.0%;KL27_04_wza,100.0%;KL27_05_wzb,100.0%;KL27_06_wzc,100.0%;KL27_07_wcaJ,100.0%;KL27_08_wckI,100.0%;KL27_09_wckS,100.0%;KL27_10_wckR,100.0%;KL27_11_wzy,100.0%;KL27_12_wzx,100.0%;KL27_13_wckQ,100.0%;KL27_14_wcuJ,100.0%;KL27_15_wctE,100.0%;KL27_16_wctF,100.0%;KL27_17_gnd,100.0%;KL27_18_ugd,100.0%		0		0 / 18 (0%)		4	KL40_03_wcpO,99.8%;KL40_04,99.26%;KL40_05_rfaG,100.0%;KL150_19_gmd,99.1%		O2v2	Very high		1	0.9844	0 bp	10 / 10 (100%)	O1/O2v2_01_wzm,99.61%;O1/O2v2_02_wzt,99.19%;O1/O2v2_03_wbbM,98.58%;O1/O2v2_04_glf,99.22%;O1/O2v2_05_wbbN,98.32%;O1/O2v2_06_wbbO,99.73%;O1/O2v2_07_kfoC,98.76%;O1/O2v2_08_gmlC,97.95%;O1/O2v2_09_gmlB,99.08%;O1/O2v2_10_gmlA,100.0%		0		0 / 10 (0%)		0
GCF_002186245.1_ASM218624v1_genomic	ST258	3	3	1	1	1	1	79		KL107	Very high		0.9999	0.9998	0 bp	16 / 16 (100%)	KL107_01_galF,99.67%;KL107_02_cpsACP,100.0%;KL107_03_wzi,100.0%;KL107_04_wza,100.0%;KL107_05_wzb,100.0%;KL107_06_wzc,99.86%;KL107_07_wbaP,100.0%;KL107_08,100.0%;KL107_09,100.0%;KL107_10,100.0%;KL107_11_gnd,100.0%;KL107_12,100.0%;KL107_13,100.0%;KL107_14,100.0%;KL107_15,100.0%;KL107_16_ugd,100.0%		0		0 / 16 (0%)		5	KL40_03_wcpO,99.19%;KL40_04,99.5%;KL40_05_rfaG,99.72%;KL150_19_gmd,99.1%;KL150_19_gmd,84.92%		O2v2	Good	?-	1	0.9837	n/a	9 / 10 (90%)	O1/O2v2_01_wzm,100.0%;O1/O2v2_02_wzt,99.19%;O1/O2v2_03_wbbM,98.58%;O1/O2v2_04_glf,98.96%;O1/O2v2_05_wbbN,98.99%;O1/O2v2_06_wbbO,99.44%;O1/O2v2_07_kfoC,99.01%;O1/O2v2_08_gmlC,97.33%;O1/O2v2_10_gmlA,100.0%	O1/O2v2_09_gmlB	0		0 / 10 (0%)		4	O12_01_rfbB,98.31%;OL101_03_rfbD,98.99%;OL101_02_rfbA,98.28%;OL101_04_rfbC,97.84%
GCF_002189385.1_ASM218938v1_genomic	ST11	3	3	1	1	1	1	4		KL24	Good	?-	0.9972	0.9999	n/a	16 / 19 (84.2%)	KL24_01_galF,100.0%;KL24_02_cpsACP,100.0%;KL24_03_wzi,100.0%;KL24_04_wza,100.0%;KL24_05_wzb,100.0%;KL24_07_wcuD,100.0%;KL24_08_wcuC,100.0%;KL24_10_wbaZ,100.0%;KL24_11_wcaJ,100.0%;KL24_12_wcuE,99.7%;KL24_14_wzy,100.0%;KL24_15_wzx,100.0%;KL24_16_gnd,100.0%;KL24_17_manC,100.0%;KL24_18_manB,100.0%;KL24_19_ugd,100.0%	KL24_06_wzc;KL24_09_wcuV;KL24_13_wcuG	0		0 / 19 (0%)		2	KL40_05_rfaG,98.16%;KL150_19_gmd,99.7%		O2v1	Very high		1	0.9852	0 bp	7 / 7 (100%)	O1/O2v1_01_wzm,100.0%;O1/O2v1_02_wzt,99.6%;O1/O2v1_03_wbbM,99.37%;O1/O2v1_04_glf,99.22%;O1/O2v1_05_wbbN,98.32%;O1/O2v1_06_wbbO,99.21%;O1/O2v1_07_kfoC,98.63%		0		0 / 7 (0%)		2	O3b_01_manC,100.0%;O3/O3a_02_manB,98.9%
GCF_002197505.1_ASM219750v1_genomic	ST258	3	3	1	1	1	1	79		KL107	Very high		0.9999	0.9999	0 bp	16 / 16 (100%)	KL107_01_galF,99.67%;KL107_02_cpsACP,100.0%;KL107_03_wzi,100.0%;KL107_04_wza,100.0%;KL107_05_wzb,100.0%;KL107_06_wzc,99.86%;KL107_07_wbaP,100.0%;KL107_08,100.0%;KL107_09,100.0%;KL107_10,100.0%;KL107_11_gnd,100.0%;KL107_12,100.0%;KL107_13,100.0%;KL107_14,100.0%;KL107_15,100.0%;KL107_16_ugd,100.0%		0		0 / 16 (0%)		5	KL40_03_wcpO,99.19%;KL40_04,99.5%;KL40_05_rfaG,99.74%;KL150_19_gmd,99.1%;KL150_19_gmd,84.92%		O2v2	Very high		1	0.9838	0 bp	10 / 10 (100%)	O1/O2v2_01_wzm,100.0%;O1/O2v2_02_wzt,99.19%;O1/O2v2_03_wbbM,98.58%;O1/O2v2_04_glf,98.96%;O1/O2v2_05_wbbN,98.99%;O1/O2v2_06_wbbO,99.47%;O1/O2v2_07_kfoC,99.01%;O1/O2v2_08_gmlC,97.33%;O1/O2v2_09_gmlB,99.39%;O1/O2v2_10_gmlA,100.0%		0		0 / 10 (0%)		4	O12_01_rfbB,98.31%;OL101_03_rfbD,98.99%;OL101_02_rfbA,98.28%;OL101_04_rfbC,97.84%
GCF_002202255.1_ASM220225v1_genomic	ST11	3	3	1	1	1	1	4		KL24	Very high		1	0.9999	+1910 bp	19 / 19 (100%)	KL24_01_galF,100.0%;KL24_02_cpsACP,100.0%;KL24_03_wzi,100.0%;KL24_04_wza,100.0%;KL24_05_wzb,100.0%;KL24_06_wzc,100.0%;KL24_07_wcuD,100.0%;KL24_08_wcuC,100.0%;KL24_09_wcuV,100.0%;KL24_10_wbaZ,100.0%;KL24_11_wcaJ,100.0%;KL24_12_wcuE,99.7%;KL24_13_wcuG,100.0%;KL24_14_wzy,100.0%;KL24_15_wzx,100.0%;KL24_16_gnd,100.0%;KL24_17_manC,100.0%;KL24_18_manB,100.0%;KL24_19_ugd,100.0%		0		0 / 19 (0%)		2	KL40_05_rfaG,98.16%;KL150_19_gmd,99.7%		O2v1	Very high		1	0.9851	0 bp	7 / 7 (100%)	O1/O2v1_01_wzm,100.0%;O1/O2v1_02_wzt,99.6%;O1/O2v1_03_wbbM,99.37%;O1/O2v1_04_glf,98.96%;O1/O2v1_05_wbbN,98.32%;O1/O2v1_06_wbbO,99.21%;O1/O2v1_07_kfoC,98.63%		0		0 / 7 (0%)		2	O3b_01_manC,100.0%;O3/O3a_02_manB,98.9%
GCF_002205045.1_ASM220504v1_genomic	ST11	3	3	1	1	1	1	4		KL107	None	?-+*	0.7545	0.8217	n/a	9 / 16 (56.2%)	KL107_01_galF,90.64%;KL107_03_wzi,90.17%;KL107_04_wza,91.49%;KL107_11_gnd,97.44%;KL107_12,98.87%;KL107_13,98.62%;KL107_14,98.65%;KL107_15,98.38%;KL107_16_ugd,99.74%	KL107_02_cpsACP;KL107_05_wzb;KL107_06_wzc;KL107_07_wbaP;KL107_08;KL107_09;KL107_10	3	KL145_06_wzc,88.23%;KL66_02_cpsACP,98.71%;KL152_05_wzb,96.55%	0 / 16 (0%)		6	KL50_10,99.43%;KL14_19_manC,100.0%;KL65_20_manC,98.09%;KL150_19_gmd,99.4%;KL137_19,100.0%;KL137_19,95.79%		O3b	Good	?-*	1	0.9673	n/a	7 / 8 (87.5%)	O3b_01_manC,89.62%;O3b_03_wzm,100.0%;O3b_04_wzt,100.0%;O3b_05_wbdD,99.71%;O3b_06_wbdA,99.76%;O3b_07_wbdB,99.74%;O3b_08_wbdC,100.0%	O3b_02_manB	0		0 / 8 (0%)		5	O3b_01_manC,100.0%;O12_01_rfbB,97.46%;O12_03_rfbD,98.99%;OL101_02_rfbA,98.28%;O12_04_rfbC,96.76%
GCF_002205055.1_ASM220505v1_genomic	ST340	3	3	1	1	1	1	18		KL15	None	?-	0.9005	0.9983	n/a	9 / 16 (56.2%)	KL15_01_galF,100.0%;KL15_02_cpsACP,100.0%;KL15_03_wzi,100.0%;KL15_04_wza,100.0%;KL15_05_wzb,100.0%;KL15_06_wzc,100.0%;KL15_11_wcaN,100.0%;KL15_15_gnd,100.0%;KL15_16_ugd,100.0%	KL15_07_wcaJ;KL15_08_wceN;KL15_09_wceM;KL15_10_wcsR;KL15_12_wzy;KL15_13_wckI;KL15_14_wzx	0		0 / 16 (0%)		2	KL150_19_gmd,89.49%;KL104_17,98.63%		O4	Good	?-	0.9838	0.9966	n/a	5 / 6 (83.3%)	O4_02_hypothetical,99.75%;O4_03_hypothetical,99.43%;O4_04_wzt,100.0%;O4_05_wzm,98.77%;O4_06_glycosyltransferase,99.48%	O4_01_hydrolase	0		0 / 6 (0%)		0
GCF_002209465.1_ASM220946v1_genomic	ST11	3	3	1	1	1	1	4		KL105	Good	?-	0.9988	0.9989	n/a	21 / 22 (95.5%)	KL105_01_galF,100.0%;KL105_02_cpsACP,100.0%;KL105_03_wzi,100.0%;KL105_04_wza,100.0%;KL105_05_wzb,100.0%;KL105_06_wzc,100.0%;KL105_07_wbaP,100.0%;KL105_08,100.0%;KL105_09,100.0%;KL105_11,99.02%;KL105_12,98.99%;KL105_13,100.0%;KL105_14_wzx,100.0%;KL105_15,100.0%;KL105_16,99.64%;KL105_17_gnd,100.0%;KL105_18_rmlB,100.0%;KL105_19,100.0%;KL105_20,100.0%;KL105_21,99.46%;KL105_22_ugd,100.0%	KL105_10_wcaN	0		0 / 22 (0%)		4	KL40_03_wcpO,98.79%;KL40_04,99.5%;KL40_05_rfaG,99.48%;KL150_19_gmd,99.1%		O2v2	Very high		1	0.9845	0 bp	10 / 10 (100%)	O1/O2v2_01_wzm,100.0%;O1/O2v2_02_wzt,99.19%;O1/O2v2_03_wbbM,98.89%;O1/O2v2_04_glf,98.7%;O1/O2v2_05_wbbN,98.32%;O1/O2v2_06_wbbO,99.73%;O1/O2v2_07_kfoC,99.01%;O1/O2v2_08_gmlC,97.13%;O1/O2v2_09_gmlB,99.08%;O1/O2v2_10_gmlA,99.21%		0		0 / 10 (0%)		4	O12_01_rfbB,98.03%;OL101_03_rfbD,98.32%;OL101_02_rfbA,97.92%;O12_04_rfbC,95.14%
GCF_002211665.1_ASM221166v1_genomic	ST437	3	3	1	1	1	1	31		KL36	Very high		1	0.9989	0 bp	21 / 21 (100%)	KL36_01_galF,100.0%;KL36_02_cpsACP,97.62%;KL36_03_wzi,100.0%;KL36_04_wza,100.0%;KL36_05_wzb,100.0%;KL36_06_wzc,100.0%;KL36_07_wcaJ,100.0%;KL36_08_wcaA,100.0%;KL36_09_rmlB,100.0%;KL36_10_rmlA,100.0%;KL36_11_rmlC,100.0%;KL36_12_wzy,99.7%;KL36_13_wckE,100.0%;KL36_14_wcuM,100.0%;KL36_15,100.0%;KL36_16_wckT,100.0%;KL36_17_wzx,100.0%;KL36_18_wcuJ,99.71%;KL36_19_rmlD,100.0%;KL36_20_gnd,100.0%;KL36_21_ug…		0		0 / 21 (0%)		1	KL150_19_gmd,88.66%		O4	Very high		1	0.9974	+1 bp	6 / 6 (100%)	O4_01_hydrolase,99.83%;O4_02_hypothetical,99.75%;O4_03_hypothetical,99.72%;O4_04_wzt,99.79%;O4_05_wzm,98.77%;O4_06_glycosyltransferase,99.74%		0		0 / 6 (0%)		0
GCF_900069965.1_KPN_RH201207_genomic	ST258	3	3	1	1	1	1	79		KL106	Good	?	0.9911	0.9998	n/a	18 / 18 (100%)	KL106_01_galF,100.0%;KL106_02_cpsACP,100.0%;KL106_03_wzi,100.0%;KL106_04_wza,100.0%;KL106_05_wzb,100.0%;KL106_06_wzc,100.0%;KL106_07_wzy,100.0%;KL106_08,100.0%;KL106_09,100.0%;KL106_10_wecB,100.0%;KL106_11_wzx,100.0%;KL106_12,100.0%;KL106_13_wzx,100.0%;KL106_14,100.0%;KL106_15_rfbp,100.0%;KL106_16_gnd,100.0%;KL106_17,100.0%;KL106_18_ugd,100.0%		0		0 / 18 (0%)		4	KL40_03_wcpO,99.19%;KL40_04,99.5%;KL40_05_rfaG,98.95%;KL150_19_gmd,98.51%		O2v2	Very high		1	0.9848	0 bp	10 / 10 (100%)	O1/O2v2_01_wzm,100.0%;O1/O2v2_02_wzt,99.19%;O1/O2v2_03_wbbM,98.73%;O1/O2v2_04_glf,99.74%;O1/O2v2_05_wbbN,98.32%;O1/O2v2_06_wbbO,99.2%;O1/O2v2_07_kfoC,99.01%;O1/O2v2_08_gmlC,97.33%;O1/O2v2_09_gmlB,99.39%;O1/O2v2_10_gmlA,100.0%		0		0 / 10 (0%)		0
GCF_900084355.1_11983_8_55_genomic	ST11	3	3	1	1	1	1	4		KL15	Very high		1	0.9974	+1105 bp	16 / 16 (100%)	KL15_01_galF,100.0%;KL15_02_cpsACP,100.0%;KL15_03_wzi,100.0%;KL15_04_wza,100.0%;KL15_05_wzb,100.0%;KL15_06_wzc,100.0%;KL15_07_wcaJ,100.0%;KL15_08_wceN,99.72%;KL15_09_wceM,100.0%;KL15_10_wcsR,100.0%;KL15_11_wcaN,100.0%;KL15_12_wzy,100.0%;KL15_13_wckI,99.73%;KL15_14_wzx,99.32%;KL15_15_gnd,100.0%;KL15_16_ugd,100.0%		0		0 / 16 (0%)		3	KL104_16_wzx,98.07%;KL150_19_gmd,89.49%;KL104_17,98.63%		O4	Good	?	1	0.9966	n/a	6 / 6 (100%)	O4_01_hydrolase,99.5%;O4_02_hypothetical,99.75%;O4_03_hypothetical,99.43%;O4_04_wzt,100.0%;O4_05_wzm,98.77%;O4_06_glycosyltransferase,99.48%		0		0 / 6 (0%)		0
GCF_900084365.1_11983_8_17_genomic	ST11	3	3	1	1	1	1	4		KL24	High	-	1	0.9999	+1 bp	18 / 19 (94.7%)	KL24_01_galF,100.0%;KL24_02_cpsACP,100.0%;KL24_03_wzi,100.0%;KL24_04_wza,100.0%;KL24_05_wzb,100.0%;KL24_06_wzc,100.0%;KL24_07_wcuD,100.0%;KL24_08_wcuC,100.0%;KL24_09_wcuV,100.0%;KL24_10_wbaZ,100.0%;KL24_11_wcaJ,100.0%;KL24_12_wcuE,99.7%;KL24_14_wzy,100.0%;KL24_15_wzx,100.0%;KL24_16_gnd,100.0%;KL24_17_manC,100.0%;KL24_18_manB,100.0%;KL24_19_ugd,100.0%	KL24_13_wcuG	0		0 / 19 (0%)		2	KL40_05_rfaG,98.16%;KL150_19_gmd,99.7%		O2v1	Very high		1	0.9852	0 bp	7 / 7 (100%)	O1/O2v1_01_wzm,100.0%;O1/O2v1_02_wzt,99.6%;O1/O2v1_03_wbbM,99.37%;O1/O2v1_04_glf,99.22%;O1/O2v1_05_wbbN,98.32%;O1/O2v1_06_wbbO,99.21%;O1/O2v1_07_kfoC,98.63%		0		0 / 7 (0%)		2	O3b_01_manC,100.0%;O3/O3a_02_manB,98.9%
GCF_900084475.1_11983_8_47_genomic	ST11	3	3	1	1	1	1	4		KL125	High	*	1	0.9039	-10 bp	18 / 18 (100%)	KL125_01_galF,98.66%;KL125_02_cpsACP,96.67%;KL125_03_wzi,98.33%;KL125_04_wza,98.94%;KL125_05_wzb,94.41%;KL125_06_wzc,96.38%;KL125_07_wbaP,93.28%;KL125_08_wcaN,90.62%;KL125_09_wzy,92.91%;KL125_10,87.57%;KL125_11,91.48%;KL125_12_wcaG,92.73%;KL125_13_wcuH,91.91%;KL125_14_wzx,91.53%;KL125_15,86.39%;KL125_16,85.85%;KL125_17_gnd,97.65%;KL125_18_ugd,99.74%		0		0 / 18 (0%)		4	KL50_10,99.43%;KL14_19_manC,100.0%;KL30_19_manB,99.15%;KL150_19_gmd,99.1%		O3b	Very high		1	0.9905	0 bp	8 / 8 (100%)	O3b_01_manC,100.0%;O3b_02_manB,99.78%;O3b_03_wzm,99.24%;O3b_04_wzt,99.77%;O3b_05_wbdD,99.71%;O3b_06_wbdA,99.64%;O3b_07_wbdB,99.21%;O3b_08_wbdC,100.0%		0		0 / 8 (0%)		0
GCF_900084855.1_12045_6_39_genomic	ST11	3	3	1	1	1	1	4		KL15	Very high		1	0.9974	+1105 bp	16 / 16 (100%)	KL15_01_galF,100.0%;KL15_02_cpsACP,100.0%;KL15_03_wzi,100.0%;KL15_04_wza,100.0%;KL15_05_wzb,100.0%;KL15_06_wzc,100.0%;KL15_07_wcaJ,100.0%;KL15_08_wceN,99.72%;KL15_09_wceM,100.0%;KL15_10_wcsR,100.0%;KL15_11_wcaN,100.0%;KL15_12_wzy,100.0%;KL15_13_wckI,99.73%;KL15_14_wzx,99.32%;KL15_15_gnd,100.0%;KL15_16_ugd,100.0%		0		0 / 16 (0%)		3	KL104_16_wzx,98.07%;KL150_19_gmd,89.49%;KL104_17,98.63%		O4	Very high		1	0.9966	0 bp	6 / 6 (100%)	O4_01_hydrolase,99.5%;O4_02_hypothetical,99.75%;O4_03_hypothetical,99.43%;O4_04_wzt,100.0%;O4_05_wzm,98.77%;O4_06_glycosyltransferase,99.48%		0		0 / 6 (0%)		0
GCF_900085285.1_12045_7_12_genomic	ST340	3	3	1	1	1	1	18		KL15	Very high		1	0.998	+1115 bp	16 / 16 (100%)	KL15_01_galF,100.0%;KL15_02_cpsACP,100.0%;KL15_03_wzi,100.0%;KL15_04_wza,100.0%;KL15_05_wzb,100.0%;KL15_06_wzc,100.0%;KL15_07_wcaJ,100.0%;KL15_08_wceN,100.0%;KL15_09_wceM,100.0%;KL15_10_wcsR,100.0%;KL15_11_wcaN,100.0%;KL15_12_wzy,100.0%;KL15_13_wckI,99.73%;KL15_14_wzx,100.0%;KL15_15_gnd,100.0%;KL15_16_ugd,100.0%		0		0 / 16 (0%)		3	KL104_16_wzx,98.07%;KL150_19_gmd,89.49%;KL104_17,98.63%		O4	Good	?	1	0.9967	n/a	6 / 6 (100%)	O4_01_hydrolase,99.5%;O4_02_hypothetical,99.75%;O4_03_hypothetical,99.43%;O4_04_wzt,100.0%;O4_05_wzm,98.77%;O4_06_glycosyltransferase,99.48%		0		0 / 6 (0%)		0
GCF_900086115.1_12082_4_77_genomic	ST340	3	3	1	1	1	1	18		KL15	Very high		1	0.998	+1115 bp	16 / 16 (100%)	KL15_01_galF,100.0%;KL15_02_cpsACP,100.0%;KL15_03_wzi,100.0%;KL15_04_wza,100.0%;KL15_05_wzb,100.0%;KL15_06_wzc,100.0%;KL15_07_wcaJ,99.79%;KL15_08_wceN,100.0%;KL15_09_wceM,100.0%;KL15_10_wcsR,100.0%;KL15_11_wcaN,100.0%;KL15_12_wzy,99.76%;KL15_13_wckI,99.73%;KL15_14_wzx,100.0%;KL15_15_gnd,100.0%;KL15_16_ugd,100.0%		0		0 / 16 (0%)		3	KL104_16_wzx,98.07%;KL150_19_gmd,89.49%;KL104_17,98.63%		O4	Very high		1	0.9966	0 bp	6 / 6 (100%)	O4_01_hydrolase,99.5%;O4_02_hypothetical,99.75%;O4_03_hypothetical,99.43%;O4_04_wzt,100.0%;O4_05_wzm,98.77%;O4_06_glycosyltransferase,99.48%		0		0 / 6 (0%)		0
GCF_900091645.1_KP-BJ-STC-a_assembly_genomic	ST340	3	3	1	1	1	1	18		KL15	High	-	1	0.998	+1114 bp	15 / 16 (93.8%)	KL15_01_galF,100.0%;KL15_02_cpsACP,100.0%;KL15_03_wzi,100.0%;KL15_04_wza,100.0%;KL15_06_wzc,100.0%;KL15_07_wcaJ,100.0%;KL15_08_wceN,100.0%;KL15_09_wceM,100.0%;KL15_10_wcsR,100.0%;KL15_11_wcaN,100.0%;KL15_12_wzy,100.0%;KL15_13_wckI,99.73%;KL15_14_wzx,100.0%;KL15_15_gnd,100.0%;KL15_16_ugd,100.0%	KL15_05_wzb	0		0 / 16 (0%)		3	KL104_16_wzx,98.07%;KL150_19_gmd,89.49%;KL104_17,98.63%		O4	Good	-	0.9118	0.9968	-833 bp	5 / 6 (83.3%)	O4_01_hydrolase,99.5%;O4_02_hypothetical,99.75%;O4_03_hypothetical,99.43%;O4_04_wzt,100.0%;O4_05_wzm,98.77%	O4_06_glycosyltransferase	0		0 / 6 (0%)		0
GCF_900092685.1_18090_6_74_genomic	ST11	3	3	1	1	1	1	4		KL15	Very high		1	0.9978	+1115 bp	16 / 16 (100%)	KL15_01_galF,100.0%;KL15_02_cpsACP,100.0%;KL15_03_wzi,100.0%;KL15_04_wza,100.0%;KL15_05_wzb,100.0%;KL15_06_wzc,100.0%;KL15_07_wcaJ,100.0%;KL15_08_wceN,99.72%;KL15_09_wceM,100.0%;KL15_10_wcsR,100.0%;KL15_11_wcaN,100.0%;KL15_12_wzy,100.0%;KL15_13_wckI,99.73%;KL15_14_wzx,99.32%;KL15_15_gnd,100.0%;KL15_16_ugd,100.0%		0		0 / 16 (0%)		3	KL104_16_wzx,98.07%;KL150_19_gmd,89.49%;KL104_17,98.63%		O4	Good	?	1	0.9964	n/a	6 / 6 (100%)	O4_01_hydrolase,99.5%;O4_02_hypothetical,99.75%;O4_03_hypothetical,99.43%;O4_04_wzt,100.0%;O4_05_wzm,98.77%;O4_06_glycosyltransferase,99.16%		0		0 / 6 (0%)		0
GCF_900093425.1_18090_8_90_genomic	ST895	3	3	1	1	1	1	42		KL155	None	?+	1	0.9745	n/a	22 / 22 (100%)	KL155_01_galF,99.33%;KL155_02_cpsACP,99.05%;KL155_03_wzi,99.58%;KL155_04_wza,100.0%;KL155_05_wzb,99.31%;KL155_06_wzc,99.86%;KL155_07_wcaJ,99.79%;KL155_08,100.0%;KL155_09_epsH_1,99.71%;KL155_10,99.65%;KL155_11,98.53%;KL155_12,99.25%;KL155_13_wzy,99.53%;KL155_14_epsH_2,98.47%;KL155_15_wzx,99.77%;KL155_16_glf,99.73%;KL155_17_gnd,99.79%;KL155_18_rmlB,98.87%;KL155_19_rmlA,97.92%;KL155_20_rmlD,98.65%;K…		3	KL52_20_rmlD,99.68%;KL12_20_rmlA,100.0%;KL14_24_rmlC,99.46%	0 / 22 (0%)		1	KL150_19_gmd,98.51%		OL101	Very high	*	1	0.9504	-15 bp	9 / 9 (100%)	OL101_01_rfbB,97.46%;OL101_02_rfbA,98.26%;OL101_03_rfbD,98.32%;OL101_04_rfbC,96.76%;OL101_05_wbbL,98.92%;OL101_06_wzm,98.92%;OL101_07_wzt,99.32%;OL101_08_wbbB,95.71%;OL101_09_glycosylhydrolase,92.2%		0		0 / 9 (0%)		3	OL101_03_rfbD,98.32%;OL101_02_rfbA,98.26%;O12_04_rfbC,96.76%
GCF_900172845.1_20794_7_122_genomic	ST258	3	3	1	1	1	1	79		KL106	Good	?	0.9911	0.9998	n/a	18 / 18 (100%)	KL106_01_galF,100.0%;KL106_02_cpsACP,100.0%;KL106_03_wzi,100.0%;KL106_04_wza,100.0%;KL106_05_wzb,100.0%;KL106_06_wzc,99.86%;KL106_07_wzy,100.0%;KL106_08,100.0%;KL106_09,100.0%;KL106_10_wecB,100.0%;KL106_11_wzx,100.0%;KL106_12,100.0%;KL106_13_wzx,100.0%;KL106_14,100.0%;KL106_15_rfbp,100.0%;KL106_16_gnd,100.0%;KL106_17,99.7%;KL106_18_ugd,100.0%		0		0 / 18 (0%)		4	KL40_03_wcpO,99.19%;KL40_04,99.5%;KL40_05_rfaG,98.95%;KL150_19_gmd,98.51%		O2v2	Very high		1	0.9848	0 bp	10 / 10 (100%)	O1/O2v2_01_wzm,100.0%;O1/O2v2_02_wzt,99.19%;O1/O2v2_03_wbbM,98.73%;O1/O2v2_04_glf,99.74%;O1/O2v2_05_wbbN,98.32%;O1/O2v2_06_wbbO,99.2%;O1/O2v2_07_kfoC,99.01%;O1/O2v2_08_gmlC,97.33%;O1/O2v2_09_gmlB,99.39%;O1/O2v2_10_gmlA,100.0%		0		0 / 10 (0%)		0
GCF_900181335.1_14936_3_18_genomic	ST437	3	3	1	1	1	1	31		KL36	Very high		1	0.9989	0 bp	21 / 21 (100%)	KL36_01_galF,100.0%;KL36_02_cpsACP,97.62%;KL36_03_wzi,100.0%;KL36_04_wza,100.0%;KL36_05_wzb,100.0%;KL36_06_wzc,100.0%;KL36_07_wcaJ,100.0%;KL36_08_wcaA,100.0%;KL36_09_rmlB,100.0%;KL36_10_rmlA,100.0%;KL36_11_rmlC,100.0%;KL36_12_wzy,99.7%;KL36_13_wckE,100.0%;KL36_14_wcuM,100.0%;KL36_15,100.0%;KL36_16_wckT,100.0%;KL36_17_wzx,100.0%;KL36_18_wcuJ,99.71%;KL36_19_rmlD,100.0%;KL36_20_gnd,100.0%;KL36_21_ug…		0		0 / 21 (0%)		1	KL150_19_gmd,88.35%		O4	Very high		1	0.9972	+1 bp	6 / 6 (100%)	O4_01_hydrolase,99.67%;O4_02_hypothetical,99.75%;O4_03_hypothetical,99.72%;O4_04_wzt,99.79%;O4_05_wzm,98.77%;O4_06_glycosyltransferase,99.74%		0		0 / 6 (0%)		0
